# Supplementary material for: Circ_0000020 elevates the expression of PIK3CA and facilitates the malignant phenotypes of glioma cells via targeting miR-142-5p
Source: Cancer Cell Int. 2021 Jan 28;21:79. doi: 10.1186/s12935-021-01767-5 (PMC7841906; doi:10.1186/s12935-021-01767-5)
Supplement: Supplementary file 2 — Additional file 2. The targets of miR-142-5p in StarBase, miRDB and TargetScan databases. [file 12935_2021_1767_MOESM2_ESM.xlsx]

## Sheet: StarBase
miRNA id	miRNAname	geneID	geneName	chromosome
MIMAT0000433	hsa-miR-142-5p	ENSG00000067048	DDX3Y	chrY
MIMAT0000433	hsa-miR-142-5p	ENSG00000188976	NOC2L	chr1
MIMAT0000433	hsa-miR-142-5p	ENSG00000160087	UBE2J2	chr1
MIMAT0000433	hsa-miR-142-5p	ENSG00000078369	GNB1	chr1
MIMAT0000433	hsa-miR-142-5p	ENSG00000116237	ICMT	chr1
MIMAT0000433	hsa-miR-142-5p	ENSG00000116237	ICMT	chr1
MIMAT0000433	hsa-miR-142-5p	ENSG00000116237	ICMT	chr1
MIMAT0000433	hsa-miR-142-5p	ENSG00000097021	ACOT7	chr1
MIMAT0000433	hsa-miR-142-5p	ENSG00000142599	RERE	chr1
MIMAT0000433	hsa-miR-142-5p	ENSG00000162441	LZIC	chr1
MIMAT0000433	hsa-miR-142-5p	ENSG00000130940	CASZ1	chr1
MIMAT0000433	hsa-miR-142-5p	ENSG00000177000	MTHFR	chr1
MIMAT0000433	hsa-miR-142-5p	ENSG00000142627	EPHA2	chr1
MIMAT0000433	hsa-miR-142-5p	ENSG00000117122	MFAP2	chr1
MIMAT0000433	hsa-miR-142-5p	ENSG00000117118	SDHB	chr1
MIMAT0000433	hsa-miR-142-5p	ENSG00000169991	IFFO2	chr1
MIMAT0000433	hsa-miR-142-5p	ENSG00000162552	WNT4	chr1
MIMAT0000433	hsa-miR-142-5p	ENSG00000169641	LUZP1	chr1
MIMAT0000433	hsa-miR-142-5p	ENSG00000169641	LUZP1	chr1
MIMAT0000433	hsa-miR-142-5p	ENSG00000169641	LUZP1	chr1
MIMAT0000433	hsa-miR-142-5p	ENSG00000125945	ZNF436	chr1
MIMAT0000433	hsa-miR-142-5p	ENSG00000007968	E2F2	chr1
MIMAT0000433	hsa-miR-142-5p	ENSG00000185436	IFNLR1	chr1
MIMAT0000433	hsa-miR-142-5p	ENSG00000117616	RSRP1	chr1
MIMAT0000433	hsa-miR-142-5p	ENSG00000117632	STMN1	chr1
MIMAT0000433	hsa-miR-142-5p	ENSG00000158006	PAFAH2	chr1
MIMAT0000433	hsa-miR-142-5p	ENSG00000158195	WASF2	chr1
MIMAT0000433	hsa-miR-142-5p	ENSG00000126698	DNAJC8	chr1
MIMAT0000433	hsa-miR-142-5p	ENSG00000253304	TMEM200B	chr1
MIMAT0000433	hsa-miR-142-5p	ENSG00000134644	PUM1	chr1
MIMAT0000433	hsa-miR-142-5p	ENSG00000134644	PUM1	chr1
MIMAT0000433	hsa-miR-142-5p	ENSG00000134684	YARS	chr1
MIMAT0000433	hsa-miR-142-5p	ENSG00000121900	TMEM54	chr1
MIMAT0000433	hsa-miR-142-5p	ENSG00000004455	AK2	chr1
MIMAT0000433	hsa-miR-142-5p	ENSG00000134686	PHC2	chr1
MIMAT0000433	hsa-miR-142-5p	ENSG00000116560	SFPQ	chr1
MIMAT0000433	hsa-miR-142-5p	ENSG00000126067	PSMB2	chr1
MIMAT0000433	hsa-miR-142-5p	ENSG00000126067	PSMB2	chr1
MIMAT0000433	hsa-miR-142-5p	ENSG00000126067	PSMB2	chr1
MIMAT0000433	hsa-miR-142-5p	ENSG00000163875	MEAF6	chr1
MIMAT0000433	hsa-miR-142-5p	ENSG00000163877	SNIP1	chr1
MIMAT0000433	hsa-miR-142-5p	ENSG00000163877	SNIP1	chr1
MIMAT0000433	hsa-miR-142-5p	ENSG00000163877	SNIP1	chr1
MIMAT0000433	hsa-miR-142-5p	ENSG00000196449	YRDC	chr1
MIMAT0000433	hsa-miR-142-5p	ENSG00000196449	YRDC	chr1
MIMAT0000433	hsa-miR-142-5p	ENSG00000188786	MTF1	chr1
MIMAT0000433	hsa-miR-142-5p	ENSG00000188786	MTF1	chr1
MIMAT0000433	hsa-miR-142-5p	ENSG00000183386	FHL3	chr1
MIMAT0000433	hsa-miR-142-5p	ENSG00000185668	POU3F1	chr1
MIMAT0000433	hsa-miR-142-5p	ENSG00000198815	FOXJ3	chr1
MIMAT0000433	hsa-miR-142-5p	ENSG00000159592	GPBP1L1	chr1
MIMAT0000433	hsa-miR-142-5p	ENSG00000197429	IPP	chr1
MIMAT0000433	hsa-miR-142-5p	ENSG00000123472	ATPAF1	chr1
MIMAT0000433	hsa-miR-142-5p	ENSG00000123472	ATPAF1	chr1
MIMAT0000433	hsa-miR-142-5p	ENSG00000159658	EFCAB14	chr1
MIMAT0000433	hsa-miR-142-5p	ENSG00000159658	EFCAB14	chr1
MIMAT0000433	hsa-miR-142-5p	ENSG00000159658	EFCAB14	chr1
MIMAT0000433	hsa-miR-142-5p	ENSG00000085831	TTC39A	chr1
MIMAT0000433	hsa-miR-142-5p	ENSG00000085832	EPS15	chr1
MIMAT0000433	hsa-miR-142-5p	ENSG00000198841	KTI12	chr1
MIMAT0000433	hsa-miR-142-5p	ENSG00000154222	CC2D1B	chr1
MIMAT0000433	hsa-miR-142-5p	ENSG00000134744	ZCCHC11	chr1
MIMAT0000433	hsa-miR-142-5p	ENSG00000134744	ZCCHC11	chr1
MIMAT0000433	hsa-miR-142-5p	ENSG00000162377	COA7	chr1
MIMAT0000433	hsa-miR-142-5p	ENSG00000162384	C1orf123	chr1
MIMAT0000433	hsa-miR-142-5p	ENSG00000162384	C1orf123	chr1
MIMAT0000433	hsa-miR-142-5p	ENSG00000157193	LRP8	chr1
MIMAT0000433	hsa-miR-142-5p	ENSG00000058804	NDC1	chr1
MIMAT0000433	hsa-miR-142-5p	ENSG00000058804	NDC1	chr1
MIMAT0000433	hsa-miR-142-5p	ENSG00000058804	NDC1	chr1
MIMAT0000433	hsa-miR-142-5p	ENSG00000081870	HSPB11	chr1
MIMAT0000433	hsa-miR-142-5p	ENSG00000116209	TMEM59	chr1
MIMAT0000433	hsa-miR-142-5p	ENSG00000116641	DOCK7	chr1
MIMAT0000433	hsa-miR-142-5p	ENSG00000162434	JAK1	chr1
MIMAT0000433	hsa-miR-142-5p	ENSG00000142864	SERBP1	chr1
MIMAT0000433	hsa-miR-142-5p	ENSG00000172380	GNG12	chr1
MIMAT0000433	hsa-miR-142-5p	ENSG00000172380	GNG12	chr1
MIMAT0000433	hsa-miR-142-5p	ENSG00000172380	GNG12	chr1
MIMAT0000433	hsa-miR-142-5p	ENSG00000172380	GNG12	chr1
MIMAT0000433	hsa-miR-142-5p	ENSG00000172380	GNG12	chr1
MIMAT0000433	hsa-miR-142-5p	ENSG00000172380	GNG12	chr1
MIMAT0000433	hsa-miR-142-5p	ENSG00000116729	WLS	chr1
MIMAT0000433	hsa-miR-142-5p	ENSG00000024526	DEPDC1	chr1
MIMAT0000433	hsa-miR-142-5p	ENSG00000118454	ANKRD13C	chr1
MIMAT0000433	hsa-miR-142-5p	ENSG00000172260	NEGR1	chr1
MIMAT0000433	hsa-miR-142-5p	ENSG00000116791	CRYZ	chr1
MIMAT0000433	hsa-miR-142-5p	ENSG00000116791	CRYZ	chr1
MIMAT0000433	hsa-miR-142-5p	ENSG00000142892	PIGK	chr1
MIMAT0000433	hsa-miR-142-5p	ENSG00000142892	PIGK	chr1
MIMAT0000433	hsa-miR-142-5p	ENSG00000077254	USP33	chr1
MIMAT0000433	hsa-miR-142-5p	ENSG00000055732	MCOLN3	chr1
MIMAT0000433	hsa-miR-142-5p	ENSG00000097096	SYDE2	chr1
MIMAT0000433	hsa-miR-142-5p	ENSG00000097096	SYDE2	chr1
MIMAT0000433	hsa-miR-142-5p	ENSG00000117174	ZNHIT6	chr1
MIMAT0000433	hsa-miR-142-5p	ENSG00000213516	RBMXL1	chr1
MIMAT0000433	hsa-miR-142-5p	ENSG00000213516	RBMXL1	chr1
MIMAT0000433	hsa-miR-142-5p	ENSG00000117228	GBP1	chr1
MIMAT0000433	hsa-miR-142-5p	ENSG00000122482	ZNF644	chr1
MIMAT0000433	hsa-miR-142-5p	ENSG00000122482	ZNF644	chr1
MIMAT0000433	hsa-miR-142-5p	ENSG00000122482	ZNF644	chr1
MIMAT0000433	hsa-miR-142-5p	ENSG00000122482	ZNF644	chr1
MIMAT0000433	hsa-miR-142-5p	ENSG00000069702	TGFBR3	chr1
MIMAT0000433	hsa-miR-142-5p	ENSG00000174842	GLMN	chr1
MIMAT0000433	hsa-miR-142-5p	ENSG00000067208	EVI5	chr1
MIMAT0000433	hsa-miR-142-5p	ENSG00000117500	TMED5	chr1
MIMAT0000433	hsa-miR-142-5p	ENSG00000117500	TMED5	chr1
MIMAT0000433	hsa-miR-142-5p	ENSG00000117500	TMED5	chr1
MIMAT0000433	hsa-miR-142-5p	ENSG00000117500	TMED5	chr1
MIMAT0000433	hsa-miR-142-5p	ENSG00000067334	DNTTIP2	chr1
MIMAT0000433	hsa-miR-142-5p	ENSG00000067334	DNTTIP2	chr1
MIMAT0000433	hsa-miR-142-5p	ENSG00000067334	DNTTIP2	chr1
MIMAT0000433	hsa-miR-142-5p	ENSG00000023909	GCLM	chr1
MIMAT0000433	hsa-miR-142-5p	ENSG00000023909	GCLM	chr1
MIMAT0000433	hsa-miR-142-5p	ENSG00000137962	ARHGAP29	chr1
MIMAT0000433	hsa-miR-142-5p	ENSG00000117525	F3	chr1
MIMAT0000433	hsa-miR-142-5p	ENSG00000156876	SASS6	chr1
MIMAT0000433	hsa-miR-142-5p	ENSG00000156876	SASS6	chr1
MIMAT0000433	hsa-miR-142-5p	ENSG00000162694	EXTL2	chr1
MIMAT0000433	hsa-miR-142-5p	ENSG00000134215	VAV3	chr1
MIMAT0000433	hsa-miR-142-5p	ENSG00000085491	SLC25A24	chr1
MIMAT0000433	hsa-miR-142-5p	ENSG00000085491	SLC25A24	chr1
MIMAT0000433	hsa-miR-142-5p	ENSG00000085491	SLC25A24	chr1
MIMAT0000433	hsa-miR-142-5p	ENSG00000085491	SLC25A24	chr1
MIMAT0000433	hsa-miR-142-5p	ENSG00000085491	SLC25A24	chr1
MIMAT0000433	hsa-miR-142-5p	ENSG00000121940	CLCC1	chr1
MIMAT0000433	hsa-miR-142-5p	ENSG00000085433	WDR47	chr1
MIMAT0000433	hsa-miR-142-5p	ENSG00000197780	TAF13	chr1
MIMAT0000433	hsa-miR-142-5p	ENSG00000197780	TAF13	chr1
MIMAT0000433	hsa-miR-142-5p	ENSG00000134243	SORT1	chr1
MIMAT0000433	hsa-miR-142-5p	ENSG00000134243	SORT1	chr1
MIMAT0000433	hsa-miR-142-5p	ENSG00000143106	PSMA5	chr1
MIMAT0000433	hsa-miR-142-5p	ENSG00000121931	LRIF1	chr1
MIMAT0000433	hsa-miR-142-5p	ENSG00000116455	WDR77	chr1
MIMAT0000433	hsa-miR-142-5p	ENSG00000155366	RHOC	chr1
MIMAT0000433	hsa-miR-142-5p	ENSG00000081019	RSBN1	chr1
MIMAT0000433	hsa-miR-142-5p	ENSG00000081019	RSBN1	chr1
MIMAT0000433	hsa-miR-142-5p	ENSG00000197323	TRIM33	chr1
MIMAT0000433	hsa-miR-142-5p	ENSG00000197323	TRIM33	chr1
MIMAT0000433	hsa-miR-142-5p	ENSG00000197323	TRIM33	chr1
MIMAT0000433	hsa-miR-142-5p	ENSG00000197323	TRIM33	chr1
MIMAT0000433	hsa-miR-142-5p	ENSG00000213281	NRAS	chr1
MIMAT0000433	hsa-miR-142-5p	ENSG00000009307	CSDE1	chr1
MIMAT0000433	hsa-miR-142-5p	ENSG00000009307	CSDE1	chr1
MIMAT0000433	hsa-miR-142-5p	ENSG00000052723	SIKE1	chr1
MIMAT0000433	hsa-miR-142-5p	ENSG00000052723	SIKE1	chr1
MIMAT0000433	hsa-miR-142-5p	ENSG00000052723	SIKE1	chr1
MIMAT0000433	hsa-miR-142-5p	ENSG00000052723	SIKE1	chr1
MIMAT0000433	hsa-miR-142-5p	ENSG00000052723	SIKE1	chr1
MIMAT0000433	hsa-miR-142-5p	ENSG00000052723	SIKE1	chr1
MIMAT0000433	hsa-miR-142-5p	ENSG00000052723	SIKE1	chr1
MIMAT0000433	hsa-miR-142-5p	ENSG00000143061	IGSF3	chr1
MIMAT0000433	hsa-miR-142-5p	ENSG00000143061	IGSF3	chr1
MIMAT0000433	hsa-miR-142-5p	ENSG00000143061	IGSF3	chr1
MIMAT0000433	hsa-miR-142-5p	ENSG00000116874	WARS2	chr1
MIMAT0000433	hsa-miR-142-5p	ENSG00000143067	ZNF697	chr1
MIMAT0000433	hsa-miR-142-5p	ENSG00000134240	HMGCS2	chr1
MIMAT0000433	hsa-miR-142-5p	ENSG00000134250	NOTCH2	chr1
MIMAT0000433	hsa-miR-142-5p	ENSG00000134250	NOTCH2	chr1
MIMAT0000433	hsa-miR-142-5p	ENSG00000131791	PRKAB2	chr1
MIMAT0000433	hsa-miR-142-5p	ENSG00000264522	OTUD7B	chr1
MIMAT0000433	hsa-miR-142-5p	ENSG00000264522	OTUD7B	chr1
MIMAT0000433	hsa-miR-142-5p	ENSG00000143401	ANP32E	chr1
MIMAT0000433	hsa-miR-142-5p	ENSG00000143384	MCL1	chr1
MIMAT0000433	hsa-miR-142-5p	ENSG00000143384	MCL1	chr1
MIMAT0000433	hsa-miR-142-5p	ENSG00000143457	GOLPH3L	chr1
MIMAT0000433	hsa-miR-142-5p	ENSG00000163131	CTSS	chr1
MIMAT0000433	hsa-miR-142-5p	ENSG00000197622	CDC42SE1	chr1
MIMAT0000433	hsa-miR-142-5p	ENSG00000143442	POGZ	chr1
MIMAT0000433	hsa-miR-142-5p	ENSG00000143442	POGZ	chr1
MIMAT0000433	hsa-miR-142-5p	ENSG00000182134	TDRKH	chr1
MIMAT0000433	hsa-miR-142-5p	ENSG00000143614	GATAD2B	chr1
MIMAT0000433	hsa-miR-142-5p	ENSG00000143614	GATAD2B	chr1
MIMAT0000433	hsa-miR-142-5p	ENSG00000143614	GATAD2B	chr1
MIMAT0000433	hsa-miR-142-5p	ENSG00000143570	SLC39A1	chr1
MIMAT0000433	hsa-miR-142-5p	ENSG00000143612	C1orf43	chr1
MIMAT0000433	hsa-miR-142-5p	ENSG00000160714	UBE2Q1	chr1
MIMAT0000433	hsa-miR-142-5p	ENSG00000160710	ADAR	chr1
MIMAT0000433	hsa-miR-142-5p	ENSG00000163346	PBXIP1	chr1
MIMAT0000433	hsa-miR-142-5p	ENSG00000163348	PYGO2	chr1
MIMAT0000433	hsa-miR-142-5p	ENSG00000116539	ASH1L	chr1
MIMAT0000433	hsa-miR-142-5p	ENSG00000116539	ASH1L	chr1
MIMAT0000433	hsa-miR-142-5p	ENSG00000143622	RIT1	chr1
MIMAT0000433	hsa-miR-142-5p	ENSG00000143622	RIT1	chr1
MIMAT0000433	hsa-miR-142-5p	ENSG00000143622	RIT1	chr1
MIMAT0000433	hsa-miR-142-5p	ENSG00000254726	MEX3A	chr1
MIMAT0000433	hsa-miR-142-5p	ENSG00000254726	MEX3A	chr1
MIMAT0000433	hsa-miR-142-5p	ENSG00000198952	SMG5	chr1
MIMAT0000433	hsa-miR-142-5p	ENSG00000143314	MRPL24	chr1
MIMAT0000433	hsa-miR-142-5p	ENSG00000117036	ETV3	chr1
MIMAT0000433	hsa-miR-142-5p	ENSG00000143315	PIGM	chr1
MIMAT0000433	hsa-miR-142-5p	ENSG00000132716	DCAF8	chr1
MIMAT0000433	hsa-miR-142-5p	ENSG00000143256	PFDN2	chr1
MIMAT0000433	hsa-miR-142-5p	ENSG00000158796	DEDD	chr1
MIMAT0000433	hsa-miR-142-5p	ENSG00000158796	DEDD	chr1
MIMAT0000433	hsa-miR-142-5p	ENSG00000158796	DEDD	chr1
MIMAT0000433	hsa-miR-142-5p	ENSG00000143149	ALDH9A1	chr1
MIMAT0000433	hsa-miR-142-5p	ENSG00000152382	TADA1	chr1
MIMAT0000433	hsa-miR-142-5p	ENSG00000143162	CREG1	chr1
MIMAT0000433	hsa-miR-142-5p	ENSG00000135870	RC3H1	chr1
MIMAT0000433	hsa-miR-142-5p	ENSG00000135870	RC3H1	chr1
MIMAT0000433	hsa-miR-142-5p	ENSG00000135870	RC3H1	chr1
MIMAT0000433	hsa-miR-142-5p	ENSG00000135870	RC3H1	chr1
MIMAT0000433	hsa-miR-142-5p	ENSG00000135870	RC3H1	chr1
MIMAT0000433	hsa-miR-142-5p	ENSG00000135870	RC3H1	chr1
MIMAT0000433	hsa-miR-142-5p	ENSG00000135870	RC3H1	chr1
MIMAT0000433	hsa-miR-142-5p	ENSG00000143207	COP1	chr1
MIMAT0000433	hsa-miR-142-5p	ENSG00000143322	ABL2	chr1
MIMAT0000433	hsa-miR-142-5p	ENSG00000143322	ABL2	chr1
MIMAT0000433	hsa-miR-142-5p	ENSG00000143322	ABL2	chr1
MIMAT0000433	hsa-miR-142-5p	ENSG00000143322	ABL2	chr1
MIMAT0000433	hsa-miR-142-5p	ENSG00000143322	ABL2	chr1
MIMAT0000433	hsa-miR-142-5p	ENSG00000143322	ABL2	chr1
MIMAT0000433	hsa-miR-142-5p	ENSG00000169905	TOR1AIP2	chr1
MIMAT0000433	hsa-miR-142-5p	ENSG00000169905	TOR1AIP2	chr1
MIMAT0000433	hsa-miR-142-5p	ENSG00000169905	TOR1AIP2	chr1
MIMAT0000433	hsa-miR-142-5p	ENSG00000169905	TOR1AIP2	chr1
MIMAT0000433	hsa-miR-142-5p	ENSG00000135821	GLUL	chr1
MIMAT0000433	hsa-miR-142-5p	ENSG00000135828	RNASEL	chr1
MIMAT0000433	hsa-miR-142-5p	ENSG00000135828	RNASEL	chr1
MIMAT0000433	hsa-miR-142-5p	ENSG00000162704	ARPC5	chr1
MIMAT0000433	hsa-miR-142-5p	ENSG00000116406	EDEM3	chr1
MIMAT0000433	hsa-miR-142-5p	ENSG00000135842	FAM129A	chr1
MIMAT0000433	hsa-miR-142-5p	ENSG00000116679	IVNS1ABP	chr1
MIMAT0000433	hsa-miR-142-5p	ENSG00000047410	TPR	chr1
MIMAT0000433	hsa-miR-142-5p	ENSG00000047410	TPR	chr1
MIMAT0000433	hsa-miR-142-5p	ENSG00000162687	KCNT2	chr1
MIMAT0000433	hsa-miR-142-5p	ENSG00000162687	KCNT2	chr1
MIMAT0000433	hsa-miR-142-5p	ENSG00000177888	ZBTB41	chr1
MIMAT0000433	hsa-miR-142-5p	ENSG00000177888	ZBTB41	chr1
MIMAT0000433	hsa-miR-142-5p	ENSG00000177888	ZBTB41	chr1
MIMAT0000433	hsa-miR-142-5p	ENSG00000177888	ZBTB41	chr1
MIMAT0000433	hsa-miR-142-5p	ENSG00000177888	ZBTB41	chr1
MIMAT0000433	hsa-miR-142-5p	ENSG00000213047	DENND1B	chr1
MIMAT0000433	hsa-miR-142-5p	ENSG00000213047	DENND1B	chr1
MIMAT0000433	hsa-miR-142-5p	ENSG00000213047	DENND1B	chr1
MIMAT0000433	hsa-miR-142-5p	ENSG00000213047	DENND1B	chr1
MIMAT0000433	hsa-miR-142-5p	ENSG00000213047	DENND1B	chr1
MIMAT0000433	hsa-miR-142-5p	ENSG00000118193	KIF14	chr1
MIMAT0000433	hsa-miR-142-5p	ENSG00000118193	KIF14	chr1
MIMAT0000433	hsa-miR-142-5p	ENSG00000118193	KIF14	chr1
MIMAT0000433	hsa-miR-142-5p	ENSG00000117139	KDM5B	chr1
MIMAT0000433	hsa-miR-142-5p	ENSG00000117139	KDM5B	chr1
MIMAT0000433	hsa-miR-142-5p	ENSG00000143850	PLEKHA6	chr1
MIMAT0000433	hsa-miR-142-5p	ENSG00000133056	PIK3C2B	chr1
MIMAT0000433	hsa-miR-142-5p	ENSG00000117222	RBBP5	chr1
MIMAT0000433	hsa-miR-142-5p	ENSG00000133059	DSTYK	chr1
MIMAT0000433	hsa-miR-142-5p	ENSG00000133059	DSTYK	chr1
MIMAT0000433	hsa-miR-142-5p	ENSG00000158711	ELK4	chr1
MIMAT0000433	hsa-miR-142-5p	ENSG00000158711	ELK4	chr1
MIMAT0000433	hsa-miR-142-5p	ENSG00000158711	ELK4	chr1
MIMAT0000433	hsa-miR-142-5p	ENSG00000158711	ELK4	chr1
MIMAT0000433	hsa-miR-142-5p	ENSG00000158711	ELK4	chr1
MIMAT0000433	hsa-miR-142-5p	ENSG00000158711	ELK4	chr1
MIMAT0000433	hsa-miR-142-5p	ENSG00000158711	ELK4	chr1
MIMAT0000433	hsa-miR-142-5p	ENSG00000158711	ELK4	chr1
MIMAT0000433	hsa-miR-142-5p	ENSG00000158711	ELK4	chr1
MIMAT0000433	hsa-miR-142-5p	ENSG00000158711	ELK4	chr1
MIMAT0000433	hsa-miR-142-5p	ENSG00000158711	ELK4	chr1
MIMAT0000433	hsa-miR-142-5p	ENSG00000158711	ELK4	chr1
MIMAT0000433	hsa-miR-142-5p	ENSG00000158711	ELK4	chr1
MIMAT0000433	hsa-miR-142-5p	ENSG00000069275	NUCKS1	chr1
MIMAT0000433	hsa-miR-142-5p	ENSG00000069275	NUCKS1	chr1
MIMAT0000433	hsa-miR-142-5p	ENSG00000069275	NUCKS1	chr1
MIMAT0000433	hsa-miR-142-5p	ENSG00000069275	NUCKS1	chr1
MIMAT0000433	hsa-miR-142-5p	ENSG00000069275	NUCKS1	chr1
MIMAT0000433	hsa-miR-142-5p	ENSG00000069275	NUCKS1	chr1
MIMAT0000433	hsa-miR-142-5p	ENSG00000180667	YOD1	chr1
MIMAT0000433	hsa-miR-142-5p	ENSG00000180667	YOD1	chr1
MIMAT0000433	hsa-miR-142-5p	ENSG00000180667	YOD1	chr1
MIMAT0000433	hsa-miR-142-5p	ENSG00000180667	YOD1	chr1
MIMAT0000433	hsa-miR-142-5p	ENSG00000076356	PLXNA2	chr1
MIMAT0000433	hsa-miR-142-5p	ENSG00000170385	SLC30A1	chr1
MIMAT0000433	hsa-miR-142-5p	ENSG00000170385	SLC30A1	chr1
MIMAT0000433	hsa-miR-142-5p	ENSG00000123684	LPGAT1	chr1
MIMAT0000433	hsa-miR-142-5p	ENSG00000123684	LPGAT1	chr1
MIMAT0000433	hsa-miR-142-5p	ENSG00000123684	LPGAT1	chr1
MIMAT0000433	hsa-miR-142-5p	ENSG00000123684	LPGAT1	chr1
MIMAT0000433	hsa-miR-142-5p	ENSG00000123684	LPGAT1	chr1
MIMAT0000433	hsa-miR-142-5p	ENSG00000117697	NSL1	chr1
MIMAT0000433	hsa-miR-142-5p	ENSG00000174606	ANGEL2	chr1
MIMAT0000433	hsa-miR-142-5p	ENSG00000174606	ANGEL2	chr1
MIMAT0000433	hsa-miR-142-5p	ENSG00000174606	ANGEL2	chr1
MIMAT0000433	hsa-miR-142-5p	ENSG00000092978	GPATCH2	chr1
MIMAT0000433	hsa-miR-142-5p	ENSG00000118873	RAB3GAP2	chr1
MIMAT0000433	hsa-miR-142-5p	ENSG00000118873	RAB3GAP2	chr1
MIMAT0000433	hsa-miR-142-5p	ENSG00000143507	DUSP10	chr1
MIMAT0000433	hsa-miR-142-5p	ENSG00000143514	TP53BP2	chr1
MIMAT0000433	hsa-miR-142-5p	ENSG00000162923	WDR26	chr1
MIMAT0000433	hsa-miR-142-5p	ENSG00000143815	LBR	chr1
MIMAT0000433	hsa-miR-142-5p	ENSG00000143815	LBR	chr1
MIMAT0000433	hsa-miR-142-5p	ENSG00000143815	LBR	chr1
MIMAT0000433	hsa-miR-142-5p	ENSG00000143815	LBR	chr1
MIMAT0000433	hsa-miR-142-5p	ENSG00000154380	ENAH	chr1
MIMAT0000433	hsa-miR-142-5p	ENSG00000154380	ENAH	chr1
MIMAT0000433	hsa-miR-142-5p	ENSG00000154380	ENAH	chr1
MIMAT0000433	hsa-miR-142-5p	ENSG00000154380	ENAH	chr1
MIMAT0000433	hsa-miR-142-5p	ENSG00000143768	LEFTY2	chr1
MIMAT0000433	hsa-miR-142-5p	ENSG00000143751	SDE2	chr1
MIMAT0000433	hsa-miR-142-5p	ENSG00000182827	ACBD3	chr1
MIMAT0000433	hsa-miR-142-5p	ENSG00000182827	ACBD3	chr1
MIMAT0000433	hsa-miR-142-5p	ENSG00000183814	LIN9	chr1
MIMAT0000433	hsa-miR-142-5p	ENSG00000143776	CDC42BPA	chr1
MIMAT0000433	hsa-miR-142-5p	ENSG00000143793	C1orf35	chr1
MIMAT0000433	hsa-miR-142-5p	ENSG00000154370	TRIM11	chr1
MIMAT0000433	hsa-miR-142-5p	ENSG00000154429	CCSAP	chr1
MIMAT0000433	hsa-miR-142-5p	ENSG00000154429	CCSAP	chr1
MIMAT0000433	hsa-miR-142-5p	ENSG00000154429	CCSAP	chr1
MIMAT0000433	hsa-miR-142-5p	ENSG00000069248	NUP133	chr1
MIMAT0000433	hsa-miR-142-5p	ENSG00000135776	ABCB10	chr1
MIMAT0000433	hsa-miR-142-5p	ENSG00000135776	ABCB10	chr1
MIMAT0000433	hsa-miR-142-5p	ENSG00000119280	C1orf198	chr1
MIMAT0000433	hsa-miR-142-5p	ENSG00000182118	FAM89A	chr1
MIMAT0000433	hsa-miR-142-5p	ENSG00000182118	FAM89A	chr1
MIMAT0000433	hsa-miR-142-5p	ENSG00000116903	EXOC8	chr1
MIMAT0000433	hsa-miR-142-5p	ENSG00000168264	IRF2BP2	chr1
MIMAT0000433	hsa-miR-142-5p	ENSG00000168264	IRF2BP2	chr1
MIMAT0000433	hsa-miR-142-5p	ENSG00000173726	TOMM20	chr1
MIMAT0000433	hsa-miR-142-5p	ENSG00000173726	TOMM20	chr1
MIMAT0000433	hsa-miR-142-5p	ENSG00000054267	ARID4B	chr1
MIMAT0000433	hsa-miR-142-5p	ENSG00000054267	ARID4B	chr1
MIMAT0000433	hsa-miR-142-5p	ENSG00000162885	B3GALNT2	chr1
MIMAT0000433	hsa-miR-142-5p	ENSG00000143669	LYST	chr1
MIMAT0000433	hsa-miR-142-5p	ENSG00000143669	LYST	chr1
MIMAT0000433	hsa-miR-142-5p	ENSG00000116962	NID1	chr1
MIMAT0000433	hsa-miR-142-5p	ENSG00000116962	NID1	chr1
MIMAT0000433	hsa-miR-142-5p	ENSG00000086619	ERO1B	chr1
MIMAT0000433	hsa-miR-142-5p	ENSG00000203668	CHML	chr1
MIMAT0000433	hsa-miR-142-5p	ENSG00000203668	CHML	chr1
MIMAT0000433	hsa-miR-142-5p	ENSG00000203668	CHML	chr1
MIMAT0000433	hsa-miR-142-5p	ENSG00000203668	CHML	chr1
MIMAT0000433	hsa-miR-142-5p	ENSG00000203668	CHML	chr1
MIMAT0000433	hsa-miR-142-5p	ENSG00000143702	CEP170	chr1
MIMAT0000433	hsa-miR-142-5p	ENSG00000035687	ADSS	chr1
MIMAT0000433	hsa-miR-142-5p	ENSG00000035687	ADSS	chr1
MIMAT0000433	hsa-miR-142-5p	ENSG00000153187	HNRNPU	chr1
MIMAT0000433	hsa-miR-142-5p	ENSG00000153187	HNRNPU	chr1
MIMAT0000433	hsa-miR-142-5p	ENSG00000153207	AHCTF1	chr1
MIMAT0000433	hsa-miR-142-5p	ENSG00000277462	ZNF670	chr1
MIMAT0000433	hsa-miR-142-5p	ENSG00000277462	ZNF670	chr1
MIMAT0000433	hsa-miR-142-5p	ENSG00000176022	B3GALT6	chr1
MIMAT0000433	hsa-miR-142-5p	ENSG00000116273	PHF13	chr1
MIMAT0000433	hsa-miR-142-5p	ENSG00000171735	CAMTA1	chr1
MIMAT0000433	hsa-miR-142-5p	ENSG00000171735	CAMTA1	chr1
MIMAT0000433	hsa-miR-142-5p	ENSG00000171735	CAMTA1	chr1
MIMAT0000433	hsa-miR-142-5p	ENSG00000171735	CAMTA1	chr1
MIMAT0000433	hsa-miR-142-5p	ENSG00000049245	VAMP3	chr1
MIMAT0000433	hsa-miR-142-5p	ENSG00000171621	SPSB1	chr1
MIMAT0000433	hsa-miR-142-5p	ENSG00000188807	TMEM201	chr1
MIMAT0000433	hsa-miR-142-5p	ENSG00000054523	KIF1B	chr1
MIMAT0000433	hsa-miR-142-5p	ENSG00000120948	TARDBP	chr1
MIMAT0000433	hsa-miR-142-5p	ENSG00000116688	MFN2	chr1
MIMAT0000433	hsa-miR-142-5p	ENSG00000116731	PRDM2	chr1
MIMAT0000433	hsa-miR-142-5p	ENSG00000142634	EFHD2	chr1
MIMAT0000433	hsa-miR-142-5p	ENSG00000197312	DDI2	chr1
MIMAT0000433	hsa-miR-142-5p	ENSG00000197312	DDI2	chr1
MIMAT0000433	hsa-miR-142-5p	ENSG00000197312	DDI2	chr1
MIMAT0000433	hsa-miR-142-5p	ENSG00000197312	DDI2	chr1
MIMAT0000433	hsa-miR-142-5p	ENSG00000197312	DDI2	chr1
MIMAT0000433	hsa-miR-142-5p	ENSG00000065526	SPEN	chr1
MIMAT0000433	hsa-miR-142-5p	ENSG00000169914	OTUD3	chr1
MIMAT0000433	hsa-miR-142-5p	ENSG00000169914	OTUD3	chr1
MIMAT0000433	hsa-miR-142-5p	ENSG00000169914	OTUD3	chr1
MIMAT0000433	hsa-miR-142-5p	ENSG00000169914	OTUD3	chr1
MIMAT0000433	hsa-miR-142-5p	ENSG00000070831	CDC42	chr1
MIMAT0000433	hsa-miR-142-5p	ENSG00000184677	ZBTB40	chr1
MIMAT0000433	hsa-miR-142-5p	ENSG00000189266	PNRC2	chr1
MIMAT0000433	hsa-miR-142-5p	ENSG00000001461	NIPAL3	chr1
MIMAT0000433	hsa-miR-142-5p	ENSG00000169504	CLIC4	chr1
MIMAT0000433	hsa-miR-142-5p	ENSG00000169504	CLIC4	chr1
MIMAT0000433	hsa-miR-142-5p	ENSG00000169504	CLIC4	chr1
MIMAT0000433	hsa-miR-142-5p	ENSG00000169504	CLIC4	chr1
MIMAT0000433	hsa-miR-142-5p	ENSG00000169504	CLIC4	chr1
MIMAT0000433	hsa-miR-142-5p	ENSG00000169504	CLIC4	chr1
MIMAT0000433	hsa-miR-142-5p	ENSG00000169504	CLIC4	chr1
MIMAT0000433	hsa-miR-142-5p	ENSG00000169504	CLIC4	chr1
MIMAT0000433	hsa-miR-142-5p	ENSG00000183726	TMEM50A	chr1
MIMAT0000433	hsa-miR-142-5p	ENSG00000175087	PDIK1L	chr1
MIMAT0000433	hsa-miR-142-5p	ENSG00000142675	CNKSR1	chr1
MIMAT0000433	hsa-miR-142-5p	ENSG00000117713	ARID1A	chr1
MIMAT0000433	hsa-miR-142-5p	ENSG00000117713	ARID1A	chr1
MIMAT0000433	hsa-miR-142-5p	ENSG00000117713	ARID1A	chr1
MIMAT0000433	hsa-miR-142-5p	ENSG00000204160	ZDHHC18	chr1
MIMAT0000433	hsa-miR-142-5p	ENSG00000009780	FAM76A	chr1
MIMAT0000433	hsa-miR-142-5p	ENSG00000117751	PPP1R8	chr1
MIMAT0000433	hsa-miR-142-5p	ENSG00000117751	PPP1R8	chr1
MIMAT0000433	hsa-miR-142-5p	ENSG00000130770	ATP5IF1	chr1
MIMAT0000433	hsa-miR-142-5p	ENSG00000130770	ATP5IF1	chr1
MIMAT0000433	hsa-miR-142-5p	ENSG00000130766	SESN2	chr1
MIMAT0000433	hsa-miR-142-5p	ENSG00000130766	SESN2	chr1
MIMAT0000433	hsa-miR-142-5p	ENSG00000121774	KHDRBS1	chr1
MIMAT0000433	hsa-miR-142-5p	ENSG00000025800	KPNA6	chr1
MIMAT0000433	hsa-miR-142-5p	ENSG00000084652	TXLNA	chr1
MIMAT0000433	hsa-miR-142-5p	ENSG00000160062	ZBTB8A	chr1
MIMAT0000433	hsa-miR-142-5p	ENSG00000254553	AL033529.1	chr1
MIMAT0000433	hsa-miR-142-5p	ENSG00000160062	ZBTB8A	chr1
MIMAT0000433	hsa-miR-142-5p	ENSG00000162521	RBBP4	chr1
MIMAT0000433	hsa-miR-142-5p	ENSG00000116497	S100PBP	chr1
MIMAT0000433	hsa-miR-142-5p	ENSG00000116497	S100PBP	chr1
MIMAT0000433	hsa-miR-142-5p	ENSG00000134698	AGO4	chr1
MIMAT0000433	hsa-miR-142-5p	ENSG00000163874	ZC3H12A	chr1
MIMAT0000433	hsa-miR-142-5p	ENSG00000127603	MACF1	chr1
MIMAT0000433	hsa-miR-142-5p	ENSG00000127603	MACF1	chr1
MIMAT0000433	hsa-miR-142-5p	ENSG00000131236	CAP1	chr1
MIMAT0000433	hsa-miR-142-5p	ENSG00000084073	ZMPSTE24	chr1
MIMAT0000433	hsa-miR-142-5p	ENSG00000084073	ZMPSTE24	chr1
MIMAT0000433	hsa-miR-142-5p	ENSG00000084070	SMAP2	chr1
MIMAT0000433	hsa-miR-142-5p	ENSG00000084070	SMAP2	chr1
MIMAT0000433	hsa-miR-142-5p	ENSG00000127125	PPCS	chr1
MIMAT0000433	hsa-miR-142-5p	ENSG00000187147	RNF220	chr1
MIMAT0000433	hsa-miR-142-5p	ENSG00000132773	TOE1	chr1
MIMAT0000433	hsa-miR-142-5p	ENSG00000123080	CDKN2C	chr1
MIMAT0000433	hsa-miR-142-5p	ENSG00000123091	RNF11	chr1
MIMAT0000433	hsa-miR-142-5p	ENSG00000134717	BTF3L4	chr1
MIMAT0000433	hsa-miR-142-5p	ENSG00000134748	PRPF38A	chr1
MIMAT0000433	hsa-miR-142-5p	ENSG00000134748	PRPF38A	chr1
MIMAT0000433	hsa-miR-142-5p	ENSG00000134748	PRPF38A	chr1
MIMAT0000433	hsa-miR-142-5p	ENSG00000162378	ZYG11B	chr1
MIMAT0000433	hsa-miR-142-5p	ENSG00000162378	ZYG11B	chr1
MIMAT0000433	hsa-miR-142-5p	ENSG00000162378	ZYG11B	chr1
MIMAT0000433	hsa-miR-142-5p	ENSG00000116205	TCEANC2	chr1
MIMAT0000433	hsa-miR-142-5p	ENSG00000162409	PRKAA2	chr1
MIMAT0000433	hsa-miR-142-5p	ENSG00000162409	PRKAA2	chr1
MIMAT0000433	hsa-miR-142-5p	ENSG00000162409	PRKAA2	chr1
MIMAT0000433	hsa-miR-142-5p	ENSG00000162409	PRKAA2	chr1
MIMAT0000433	hsa-miR-142-5p	ENSG00000162409	PRKAA2	chr1
MIMAT0000433	hsa-miR-142-5p	ENSG00000162409	PRKAA2	chr1
MIMAT0000433	hsa-miR-142-5p	ENSG00000134709	HOOK1	chr1
MIMAT0000433	hsa-miR-142-5p	ENSG00000134709	HOOK1	chr1
MIMAT0000433	hsa-miR-142-5p	ENSG00000162599	NFIA	chr1
MIMAT0000433	hsa-miR-142-5p	ENSG00000162599	NFIA	chr1
MIMAT0000433	hsa-miR-142-5p	ENSG00000162599	NFIA	chr1
MIMAT0000433	hsa-miR-142-5p	ENSG00000132849	PATJ	chr1
MIMAT0000433	hsa-miR-142-5p	ENSG00000203965	EFCAB7	chr1
MIMAT0000433	hsa-miR-142-5p	ENSG00000162437	RAVER2	chr1
MIMAT0000433	hsa-miR-142-5p	ENSG00000162433	AK4	chr1
MIMAT0000433	hsa-miR-142-5p	ENSG00000162433	AK4	chr1
MIMAT0000433	hsa-miR-142-5p	ENSG00000162433	AK4	chr1
MIMAT0000433	hsa-miR-142-5p	ENSG00000162433	AK4	chr1
MIMAT0000433	hsa-miR-142-5p	ENSG00000213625	LEPROT	chr1
MIMAT0000433	hsa-miR-142-5p	ENSG00000213625	LEPROT	chr1
MIMAT0000433	hsa-miR-142-5p	ENSG00000213625	LEPROT	chr1
MIMAT0000433	hsa-miR-142-5p	ENSG00000213625	LEPROT	chr1
MIMAT0000433	hsa-miR-142-5p	ENSG00000116678	LEPR	chr1
MIMAT0000433	hsa-miR-142-5p	ENSG00000184588	PDE4B	chr1
MIMAT0000433	hsa-miR-142-5p	ENSG00000116754	SRSF11	chr1
MIMAT0000433	hsa-miR-142-5p	ENSG00000197568	HHLA3	chr1
MIMAT0000433	hsa-miR-142-5p	ENSG00000254685	FPGT	chr1
MIMAT0000433	hsa-miR-142-5p	ENSG00000162623	TYW3	chr1
MIMAT0000433	hsa-miR-142-5p	ENSG00000162623	TYW3	chr1
MIMAT0000433	hsa-miR-142-5p	ENSG00000162623	TYW3	chr1
MIMAT0000433	hsa-miR-142-5p	ENSG00000184005	ST6GALNAC3	chr1
MIMAT0000433	hsa-miR-142-5p	ENSG00000117069	ST6GALNAC5	chr1
MIMAT0000433	hsa-miR-142-5p	ENSG00000180488	MIGA1	chr1
MIMAT0000433	hsa-miR-142-5p	ENSG00000180488	MIGA1	chr1
MIMAT0000433	hsa-miR-142-5p	ENSG00000162616	DNAJB4	chr1
MIMAT0000433	hsa-miR-142-5p	ENSG00000162616	DNAJB4	chr1
MIMAT0000433	hsa-miR-142-5p	ENSG00000162616	DNAJB4	chr1
MIMAT0000433	hsa-miR-142-5p	ENSG00000162616	DNAJB4	chr1
MIMAT0000433	hsa-miR-142-5p	ENSG00000117114	ADGRL2	chr1
MIMAT0000433	hsa-miR-142-5p	ENSG00000142875	PRKACB	chr1
MIMAT0000433	hsa-miR-142-5p	ENSG00000142875	PRKACB	chr1
MIMAT0000433	hsa-miR-142-5p	ENSG00000153936	HS2ST1	chr1
MIMAT0000433	hsa-miR-142-5p	ENSG00000153936	HS2ST1	chr1
MIMAT0000433	hsa-miR-142-5p	ENSG00000153936	HS2ST1	chr1
MIMAT0000433	hsa-miR-142-5p	ENSG00000065243	PKN2	chr1
MIMAT0000433	hsa-miR-142-5p	ENSG00000065243	PKN2	chr1
MIMAT0000433	hsa-miR-142-5p	ENSG00000065243	PKN2	chr1
MIMAT0000433	hsa-miR-142-5p	ENSG00000197147	LRRC8B	chr1
MIMAT0000433	hsa-miR-142-5p	ENSG00000197147	LRRC8B	chr1
MIMAT0000433	hsa-miR-142-5p	ENSG00000197147	LRRC8B	chr1
MIMAT0000433	hsa-miR-142-5p	ENSG00000197147	LRRC8B	chr1
MIMAT0000433	hsa-miR-142-5p	ENSG00000197147	LRRC8B	chr1
MIMAT0000433	hsa-miR-142-5p	ENSG00000197147	LRRC8B	chr1
MIMAT0000433	hsa-miR-142-5p	ENSG00000162664	ZNF326	chr1
MIMAT0000433	hsa-miR-142-5p	ENSG00000162664	ZNF326	chr1
MIMAT0000433	hsa-miR-142-5p	ENSG00000172031	EPHX4	chr1
MIMAT0000433	hsa-miR-142-5p	ENSG00000143033	MTF2	chr1
MIMAT0000433	hsa-miR-142-5p	ENSG00000137942	FNBP1L	chr1
MIMAT0000433	hsa-miR-142-5p	ENSG00000137942	FNBP1L	chr1
MIMAT0000433	hsa-miR-142-5p	ENSG00000117528	ABCD3	chr1
MIMAT0000433	hsa-miR-142-5p	ENSG00000152078	TMEM56	chr1
MIMAT0000433	hsa-miR-142-5p	ENSG00000117569	PTBP2	chr1
MIMAT0000433	hsa-miR-142-5p	ENSG00000117600	PLPPR4	chr1
MIMAT0000433	hsa-miR-142-5p	ENSG00000117620	SLC35A3	chr1
MIMAT0000433	hsa-miR-142-5p	ENSG00000156875	MFSD14A	chr1
MIMAT0000433	hsa-miR-142-5p	ENSG00000283761	AC118553.2	chr1
MIMAT0000433	hsa-miR-142-5p	ENSG00000156875	MFSD14A	chr1
MIMAT0000433	hsa-miR-142-5p	ENSG00000283761	AC118553.2	chr1
MIMAT0000433	hsa-miR-142-5p	ENSG00000162695	SLC30A7	chr1
MIMAT0000433	hsa-miR-142-5p	ENSG00000162695	SLC30A7	chr1
MIMAT0000433	hsa-miR-142-5p	ENSG00000162695	SLC30A7	chr1
MIMAT0000433	hsa-miR-142-5p	ENSG00000162695	SLC30A7	chr1
MIMAT0000433	hsa-miR-142-5p	ENSG00000162695	SLC30A7	chr1
MIMAT0000433	hsa-miR-142-5p	ENSG00000162695	SLC30A7	chr1
MIMAT0000433	hsa-miR-142-5p	ENSG00000170989	S1PR1	chr1
MIMAT0000433	hsa-miR-142-5p	ENSG00000170989	S1PR1	chr1
MIMAT0000433	hsa-miR-142-5p	ENSG00000170989	S1PR1	chr1
MIMAT0000433	hsa-miR-142-5p	ENSG00000185946	RNPC3	chr1
MIMAT0000433	hsa-miR-142-5p	ENSG00000185946	RNPC3	chr1
MIMAT0000433	hsa-miR-142-5p	ENSG00000240038	AMY2B	chr1
MIMAT0000433	hsa-miR-142-5p	ENSG00000143126	CELSR2	chr1
MIMAT0000433	hsa-miR-142-5p	ENSG00000065135	GNAI3	chr1
MIMAT0000433	hsa-miR-142-5p	ENSG00000168710	AHCYL1	chr1
MIMAT0000433	hsa-miR-142-5p	ENSG00000134255	CEPT1	chr1
MIMAT0000433	hsa-miR-142-5p	ENSG00000134255	CEPT1	chr1
MIMAT0000433	hsa-miR-142-5p	ENSG00000116459	ATP5PB	chr1
MIMAT0000433	hsa-miR-142-5p	ENSG00000116473	RAP1A	chr1
MIMAT0000433	hsa-miR-142-5p	ENSG00000116473	RAP1A	chr1
MIMAT0000433	hsa-miR-142-5p	ENSG00000116489	CAPZA1	chr1
MIMAT0000433	hsa-miR-142-5p	ENSG00000198799	LRIG2	chr1
MIMAT0000433	hsa-miR-142-5p	ENSG00000081026	MAGI3	chr1
MIMAT0000433	hsa-miR-142-5p	ENSG00000163349	HIPK1	chr1
MIMAT0000433	hsa-miR-142-5p	ENSG00000163349	HIPK1	chr1
MIMAT0000433	hsa-miR-142-5p	ENSG00000163349	HIPK1	chr1
MIMAT0000433	hsa-miR-142-5p	ENSG00000163349	HIPK1	chr1
MIMAT0000433	hsa-miR-142-5p	ENSG00000173218	VANGL1	chr1
MIMAT0000433	hsa-miR-142-5p	ENSG00000173218	VANGL1	chr1
MIMAT0000433	hsa-miR-142-5p	ENSG00000173218	VANGL1	chr1
MIMAT0000433	hsa-miR-142-5p	ENSG00000173218	VANGL1	chr1
MIMAT0000433	hsa-miR-142-5p	ENSG00000173218	VANGL1	chr1
MIMAT0000433	hsa-miR-142-5p	ENSG00000134247	PTGFRN	chr1
MIMAT0000433	hsa-miR-142-5p	ENSG00000134247	PTGFRN	chr1
MIMAT0000433	hsa-miR-142-5p	ENSG00000134247	PTGFRN	chr1
MIMAT0000433	hsa-miR-142-5p	ENSG00000134247	PTGFRN	chr1
MIMAT0000433	hsa-miR-142-5p	ENSG00000198162	MAN1A2	chr1
MIMAT0000433	hsa-miR-142-5p	ENSG00000198162	MAN1A2	chr1
MIMAT0000433	hsa-miR-142-5p	ENSG00000065183	WDR3	chr1
MIMAT0000433	hsa-miR-142-5p	ENSG00000264343	NOTCH2NL	chr1
MIMAT0000433	hsa-miR-142-5p	ENSG00000264343	NOTCH2NL	chr1
MIMAT0000433	hsa-miR-142-5p	ENSG00000264343	NOTCH2NL	chr1
MIMAT0000433	hsa-miR-142-5p	ENSG00000265241	RBM8A	chr1
MIMAT0000433	hsa-miR-142-5p	ENSG00000131779	PEX11B	chr1
MIMAT0000433	hsa-miR-142-5p	ENSG00000131788	PIAS3	chr1
MIMAT0000433	hsa-miR-142-5p	ENSG00000116128	BCL9	chr1
MIMAT0000433	hsa-miR-142-5p	ENSG00000136631	VPS45	chr1
MIMAT0000433	hsa-miR-142-5p	ENSG00000117360	PRPF3	chr1
MIMAT0000433	hsa-miR-142-5p	ENSG00000163125	RPRD2	chr1
MIMAT0000433	hsa-miR-142-5p	ENSG00000163125	RPRD2	chr1
MIMAT0000433	hsa-miR-142-5p	ENSG00000163125	RPRD2	chr1
MIMAT0000433	hsa-miR-142-5p	ENSG00000163125	RPRD2	chr1
MIMAT0000433	hsa-miR-142-5p	ENSG00000163125	RPRD2	chr1
MIMAT0000433	hsa-miR-142-5p	ENSG00000143363	PRUNE1	chr1
MIMAT0000433	hsa-miR-142-5p	ENSG00000143458	GABPB2	chr1
MIMAT0000433	hsa-miR-142-5p	ENSG00000143458	GABPB2	chr1
MIMAT0000433	hsa-miR-142-5p	ENSG00000143398	PIP5K1A	chr1
MIMAT0000433	hsa-miR-142-5p	ENSG00000143373	ZNF687	chr1
MIMAT0000433	hsa-miR-142-5p	ENSG00000143375	CGN	chr1
MIMAT0000433	hsa-miR-142-5p	ENSG00000143376	SNX27	chr1
MIMAT0000433	hsa-miR-142-5p	ENSG00000143569	UBAP2L	chr1
MIMAT0000433	hsa-miR-142-5p	ENSG00000143575	HAX1	chr1
MIMAT0000433	hsa-miR-142-5p	ENSG00000143630	HCN3	chr1
MIMAT0000433	hsa-miR-142-5p	ENSG00000143630	HCN3	chr1
MIMAT0000433	hsa-miR-142-5p	ENSG00000132676	DAP3	chr1
MIMAT0000433	hsa-miR-142-5p	ENSG00000132676	DAP3	chr1
MIMAT0000433	hsa-miR-142-5p	ENSG00000160785	SLC25A44	chr1
MIMAT0000433	hsa-miR-142-5p	ENSG00000187800	PEAR1	chr1
MIMAT0000433	hsa-miR-142-5p	ENSG00000018625	ATP1A2	chr1
MIMAT0000433	hsa-miR-142-5p	ENSG00000143252	SDHC	chr1
MIMAT0000433	hsa-miR-142-5p	ENSG00000143226	FCGR2A	chr1
MIMAT0000433	hsa-miR-142-5p	ENSG00000132185	FCRLA	chr1
MIMAT0000433	hsa-miR-142-5p	ENSG00000152332	UHMK1	chr1
MIMAT0000433	hsa-miR-142-5p	ENSG00000152332	UHMK1	chr1
MIMAT0000433	hsa-miR-142-5p	ENSG00000152332	UHMK1	chr1
MIMAT0000433	hsa-miR-142-5p	ENSG00000152332	UHMK1	chr1
MIMAT0000433	hsa-miR-142-5p	ENSG00000152332	UHMK1	chr1
MIMAT0000433	hsa-miR-142-5p	ENSG00000152332	UHMK1	chr1
MIMAT0000433	hsa-miR-142-5p	ENSG00000152332	UHMK1	chr1
MIMAT0000433	hsa-miR-142-5p	ENSG00000152332	UHMK1	chr1
MIMAT0000433	hsa-miR-142-5p	ENSG00000152332	UHMK1	chr1
MIMAT0000433	hsa-miR-142-5p	ENSG00000152332	UHMK1	chr1
MIMAT0000433	hsa-miR-142-5p	ENSG00000152332	UHMK1	chr1
MIMAT0000433	hsa-miR-142-5p	ENSG00000117152	RGS4	chr1
MIMAT0000433	hsa-miR-142-5p	ENSG00000117152	RGS4	chr1
MIMAT0000433	hsa-miR-142-5p	ENSG00000117152	RGS4	chr1
MIMAT0000433	hsa-miR-142-5p	ENSG00000185630	PBX1	chr1
MIMAT0000433	hsa-miR-142-5p	ENSG00000185630	PBX1	chr1
MIMAT0000433	hsa-miR-142-5p	ENSG00000185630	PBX1	chr1
MIMAT0000433	hsa-miR-142-5p	ENSG00000185630	PBX1	chr1
MIMAT0000433	hsa-miR-142-5p	ENSG00000143198	MGST3	chr1
MIMAT0000433	hsa-miR-142-5p	ENSG00000143190	POU2F1	chr1
MIMAT0000433	hsa-miR-142-5p	ENSG00000143190	POU2F1	chr1
MIMAT0000433	hsa-miR-142-5p	ENSG00000143190	POU2F1	chr1
MIMAT0000433	hsa-miR-142-5p	ENSG00000143190	POU2F1	chr1
MIMAT0000433	hsa-miR-142-5p	ENSG00000143190	POU2F1	chr1
MIMAT0000433	hsa-miR-142-5p	ENSG00000197965	MPZL1	chr1
MIMAT0000433	hsa-miR-142-5p	ENSG00000197965	MPZL1	chr1
MIMAT0000433	hsa-miR-142-5p	ENSG00000143153	ATP1B1	chr1
MIMAT0000433	hsa-miR-142-5p	ENSG00000143153	ATP1B1	chr1
MIMAT0000433	hsa-miR-142-5p	ENSG00000143153	ATP1B1	chr1
MIMAT0000433	hsa-miR-142-5p	ENSG00000143153	ATP1B1	chr1
MIMAT0000433	hsa-miR-142-5p	ENSG00000143153	ATP1B1	chr1
MIMAT0000433	hsa-miR-142-5p	ENSG00000143153	ATP1B1	chr1
MIMAT0000433	hsa-miR-142-5p	ENSG00000116132	PRRX1	chr1
MIMAT0000433	hsa-miR-142-5p	ENSG00000116132	PRRX1	chr1
MIMAT0000433	hsa-miR-142-5p	ENSG00000117523	PRRC2C	chr1
MIMAT0000433	hsa-miR-142-5p	ENSG00000117523	PRRC2C	chr1
MIMAT0000433	hsa-miR-142-5p	ENSG00000094975	SUCO	chr1
MIMAT0000433	hsa-miR-142-5p	ENSG00000117592	PRDX6	chr1
MIMAT0000433	hsa-miR-142-5p	ENSG00000117593	DARS2	chr1
MIMAT0000433	hsa-miR-142-5p	ENSG00000185278	ZBTB37	chr1
MIMAT0000433	hsa-miR-142-5p	ENSG00000116199	FAM20B	chr1
MIMAT0000433	hsa-miR-142-5p	ENSG00000057252	SOAT1	chr1
MIMAT0000433	hsa-miR-142-5p	ENSG00000143324	XPR1	chr1
MIMAT0000433	hsa-miR-142-5p	ENSG00000143324	XPR1	chr1
MIMAT0000433	hsa-miR-142-5p	ENSG00000143324	XPR1	chr1
MIMAT0000433	hsa-miR-142-5p	ENSG00000116698	SMG7	chr1
MIMAT0000433	hsa-miR-142-5p	ENSG00000143344	RGL1	chr1
MIMAT0000433	hsa-miR-142-5p	ENSG00000143344	RGL1	chr1
MIMAT0000433	hsa-miR-142-5p	ENSG00000143344	RGL1	chr1
MIMAT0000433	hsa-miR-142-5p	ENSG00000116667	C1orf21	chr1
MIMAT0000433	hsa-miR-142-5p	ENSG00000121481	RNF2	chr1
MIMAT0000433	hsa-miR-142-5p	ENSG00000121481	RNF2	chr1
MIMAT0000433	hsa-miR-142-5p	ENSG00000121481	RNF2	chr1
MIMAT0000433	hsa-miR-142-5p	ENSG00000134371	CDC73	chr1
MIMAT0000433	hsa-miR-142-5p	ENSG00000134371	CDC73	chr1
MIMAT0000433	hsa-miR-142-5p	ENSG00000000971	CFH	chr1
MIMAT0000433	hsa-miR-142-5p	ENSG00000151414	NEK7	chr1
MIMAT0000433	hsa-miR-142-5p	ENSG00000118200	CAMSAP2	chr1
MIMAT0000433	hsa-miR-142-5p	ENSG00000118200	CAMSAP2	chr1
MIMAT0000433	hsa-miR-142-5p	ENSG00000118200	CAMSAP2	chr1
MIMAT0000433	hsa-miR-142-5p	ENSG00000118200	CAMSAP2	chr1
MIMAT0000433	hsa-miR-142-5p	ENSG00000134369	NAV1	chr1
MIMAT0000433	hsa-miR-142-5p	ENSG00000198700	IPO9	chr1
MIMAT0000433	hsa-miR-142-5p	ENSG00000198700	IPO9	chr1
MIMAT0000433	hsa-miR-142-5p	ENSG00000134375	TIMM17A	chr1
MIMAT0000433	hsa-miR-142-5p	ENSG00000163435	ELF3	chr1
MIMAT0000433	hsa-miR-142-5p	ENSG00000163444	TMEM183A	chr1
MIMAT0000433	hsa-miR-142-5p	ENSG00000163444	TMEM183A	chr1
MIMAT0000433	hsa-miR-142-5p	ENSG00000159388	BTG2	chr1
MIMAT0000433	hsa-miR-142-5p	ENSG00000159388	BTG2	chr1
MIMAT0000433	hsa-miR-142-5p	ENSG00000159388	BTG2	chr1
MIMAT0000433	hsa-miR-142-5p	ENSG00000058668	ATP2B4	chr1
MIMAT0000433	hsa-miR-142-5p	ENSG00000058673	ZC3H11A	chr1
MIMAT0000433	hsa-miR-142-5p	ENSG00000257315	ZBED6	chr1
MIMAT0000433	hsa-miR-142-5p	ENSG00000058673	ZC3H11A	chr1
MIMAT0000433	hsa-miR-142-5p	ENSG00000257315	ZBED6	chr1
MIMAT0000433	hsa-miR-142-5p	ENSG00000058673	ZC3H11A	chr1
MIMAT0000433	hsa-miR-142-5p	ENSG00000257315	ZBED6	chr1
MIMAT0000433	hsa-miR-142-5p	ENSG00000143842	SOX13	chr1
MIMAT0000433	hsa-miR-142-5p	ENSG00000198625	MDM4	chr1
MIMAT0000433	hsa-miR-142-5p	ENSG00000198625	MDM4	chr1
MIMAT0000433	hsa-miR-142-5p	ENSG00000198625	MDM4	chr1
MIMAT0000433	hsa-miR-142-5p	ENSG00000198625	MDM4	chr1
MIMAT0000433	hsa-miR-142-5p	ENSG00000198625	MDM4	chr1
MIMAT0000433	hsa-miR-142-5p	ENSG00000198625	MDM4	chr1
MIMAT0000433	hsa-miR-142-5p	ENSG00000198625	MDM4	chr1
MIMAT0000433	hsa-miR-142-5p	ENSG00000198625	MDM4	chr1
MIMAT0000433	hsa-miR-142-5p	ENSG00000163486	SRGAP2	chr1
MIMAT0000433	hsa-miR-142-5p	ENSG00000162891	IL20	chr1
MIMAT0000433	hsa-miR-142-5p	ENSG00000117335	CD46	chr1
MIMAT0000433	hsa-miR-142-5p	ENSG00000117335	CD46	chr1
MIMAT0000433	hsa-miR-142-5p	ENSG00000117625	RCOR3	chr1
MIMAT0000433	hsa-miR-142-5p	ENSG00000082512	TRAF5	chr1
MIMAT0000433	hsa-miR-142-5p	ENSG00000082512	TRAF5	chr1
MIMAT0000433	hsa-miR-142-5p	ENSG00000143476	DTL	chr1
MIMAT0000433	hsa-miR-142-5p	ENSG00000143476	DTL	chr1
MIMAT0000433	hsa-miR-142-5p	ENSG00000143476	DTL	chr1
MIMAT0000433	hsa-miR-142-5p	ENSG00000066027	PPP2R5A	chr1
MIMAT0000433	hsa-miR-142-5p	ENSG00000117691	NENF	chr1
MIMAT0000433	hsa-miR-142-5p	ENSG00000117691	NENF	chr1
MIMAT0000433	hsa-miR-142-5p	ENSG00000162772	ATF3	chr1
MIMAT0000433	hsa-miR-142-5p	ENSG00000117707	PROX1	chr1
MIMAT0000433	hsa-miR-142-5p	ENSG00000117724	CENPF	chr1
MIMAT0000433	hsa-miR-142-5p	ENSG00000117724	CENPF	chr1
MIMAT0000433	hsa-miR-142-5p	ENSG00000067533	RRP15	chr1
MIMAT0000433	hsa-miR-142-5p	ENSG00000067533	RRP15	chr1
MIMAT0000433	hsa-miR-142-5p	ENSG00000067533	RRP15	chr1
MIMAT0000433	hsa-miR-142-5p	ENSG00000092969	TGFB2	chr1
MIMAT0000433	hsa-miR-142-5p	ENSG00000116141	MARK1	chr1
MIMAT0000433	hsa-miR-142-5p	ENSG00000116141	MARK1	chr1
MIMAT0000433	hsa-miR-142-5p	ENSG00000116141	MARK1	chr1
MIMAT0000433	hsa-miR-142-5p	ENSG00000116141	MARK1	chr1
MIMAT0000433	hsa-miR-142-5p	ENSG00000162819	BROX	chr1
MIMAT0000433	hsa-miR-142-5p	ENSG00000162909	CAPN2	chr1
MIMAT0000433	hsa-miR-142-5p	ENSG00000143756	FBXO28	chr1
MIMAT0000433	hsa-miR-142-5p	ENSG00000143753	DEGS1	chr1
MIMAT0000433	hsa-miR-142-5p	ENSG00000143753	DEGS1	chr1
MIMAT0000433	hsa-miR-142-5p	ENSG00000185842	DNAH14	chr1
MIMAT0000433	hsa-miR-142-5p	ENSG00000143742	SRP9	chr1
MIMAT0000433	hsa-miR-142-5p	ENSG00000143742	SRP9	chr1
MIMAT0000433	hsa-miR-142-5p	ENSG00000163041	H3F3A	chr1
MIMAT0000433	hsa-miR-142-5p	ENSG00000163041	H3F3A	chr1
MIMAT0000433	hsa-miR-142-5p	ENSG00000181450	ZNF678	chr1
MIMAT0000433	hsa-miR-142-5p	ENSG00000181450	ZNF678	chr1
MIMAT0000433	hsa-miR-142-5p	ENSG00000116574	RHOU	chr1
MIMAT0000433	hsa-miR-142-5p	ENSG00000168118	RAB4A	chr1
MIMAT0000433	hsa-miR-142-5p	ENSG00000168118	RAB4A	chr1
MIMAT0000433	hsa-miR-142-5p	ENSG00000168118	RAB4A	chr1
MIMAT0000433	hsa-miR-142-5p	ENSG00000116918	TSNAX	chr1
MIMAT0000433	hsa-miR-142-5p	ENSG00000116918	TSNAX	chr1
MIMAT0000433	hsa-miR-142-5p	ENSG00000143674	MAP3K21	chr1
MIMAT0000433	hsa-miR-142-5p	ENSG00000143674	MAP3K21	chr1
MIMAT0000433	hsa-miR-142-5p	ENSG00000135750	KCNK1	chr1
MIMAT0000433	hsa-miR-142-5p	ENSG00000116984	MTR	chr1
MIMAT0000433	hsa-miR-142-5p	ENSG00000198626	RYR2	chr1
MIMAT0000433	hsa-miR-142-5p	ENSG00000121644	DESI2	chr1
MIMAT0000433	hsa-miR-142-5p	ENSG00000162852	CNST	chr1
MIMAT0000433	hsa-miR-142-5p	ENSG00000171161	ZNF672	chr1
MIMAT0000433	hsa-miR-142-5p	ENSG00000107929	LARP4B	chr10
MIMAT0000433	hsa-miR-142-5p	ENSG00000107929	LARP4B	chr10
MIMAT0000433	hsa-miR-142-5p	ENSG00000067082	KLF6	chr10
MIMAT0000433	hsa-miR-142-5p	ENSG00000067082	KLF6	chr10
MIMAT0000433	hsa-miR-142-5p	ENSG00000067082	KLF6	chr10
MIMAT0000433	hsa-miR-142-5p	ENSG00000057608	GDI2	chr10
MIMAT0000433	hsa-miR-142-5p	ENSG00000151657	KIN	chr10
MIMAT0000433	hsa-miR-142-5p	ENSG00000148429	USP6NL	chr10
MIMAT0000433	hsa-miR-142-5p	ENSG00000165626	BEND7	chr10
MIMAT0000433	hsa-miR-142-5p	ENSG00000165626	BEND7	chr10
MIMAT0000433	hsa-miR-142-5p	ENSG00000065809	FAM107B	chr10
MIMAT0000433	hsa-miR-142-5p	ENSG00000065809	FAM107B	chr10
MIMAT0000433	hsa-miR-142-5p	ENSG00000148481	MINDY3	chr10
MIMAT0000433	hsa-miR-142-5p	ENSG00000148484	RSU1	chr10
MIMAT0000433	hsa-miR-142-5p	ENSG00000078114	NEBL	chr10
MIMAT0000433	hsa-miR-142-5p	ENSG00000204682	CASC10	chr10
MIMAT0000433	hsa-miR-142-5p	ENSG00000204682	CASC10	chr10
MIMAT0000433	hsa-miR-142-5p	ENSG00000180592	SKIDA1	chr10
MIMAT0000433	hsa-miR-142-5p	ENSG00000107863	ARHGAP21	chr10
MIMAT0000433	hsa-miR-142-5p	ENSG00000136754	ABI1	chr10
MIMAT0000433	hsa-miR-142-5p	ENSG00000136754	ABI1	chr10
MIMAT0000433	hsa-miR-142-5p	ENSG00000107897	ACBD5	chr10
MIMAT0000433	hsa-miR-142-5p	ENSG00000150051	MKX	chr10
MIMAT0000433	hsa-miR-142-5p	ENSG00000150051	MKX	chr10
MIMAT0000433	hsa-miR-142-5p	ENSG00000150051	MKX	chr10
MIMAT0000433	hsa-miR-142-5p	ENSG00000165757	JCAD	chr10
MIMAT0000433	hsa-miR-142-5p	ENSG00000107951	MTPAP	chr10
MIMAT0000433	hsa-miR-142-5p	ENSG00000099250	NRP1	chr10
MIMAT0000433	hsa-miR-142-5p	ENSG00000099250	NRP1	chr10
MIMAT0000433	hsa-miR-142-5p	ENSG00000099250	NRP1	chr10
MIMAT0000433	hsa-miR-142-5p	ENSG00000108094	CUL2	chr10
MIMAT0000433	hsa-miR-142-5p	ENSG00000108094	CUL2	chr10
MIMAT0000433	hsa-miR-142-5p	ENSG00000108094	CUL2	chr10
MIMAT0000433	hsa-miR-142-5p	ENSG00000198105	ZNF248	chr10
MIMAT0000433	hsa-miR-142-5p	ENSG00000196793	ZNF239	chr10
MIMAT0000433	hsa-miR-142-5p	ENSG00000196793	ZNF239	chr10
MIMAT0000433	hsa-miR-142-5p	ENSG00000169740	ZNF32	chr10
MIMAT0000433	hsa-miR-142-5p	ENSG00000227345	PARG	chr10
MIMAT0000433	hsa-miR-142-5p	ENSG00000177613	CSTF2T	chr10
MIMAT0000433	hsa-miR-142-5p	ENSG00000177613	CSTF2T	chr10
MIMAT0000433	hsa-miR-142-5p	ENSG00000122952	ZWINT	chr10
MIMAT0000433	hsa-miR-142-5p	ENSG00000151151	IPMK	chr10
MIMAT0000433	hsa-miR-142-5p	ENSG00000165449	SLC16A9	chr10
MIMAT0000433	hsa-miR-142-5p	ENSG00000108091	CCDC6	chr10
MIMAT0000433	hsa-miR-142-5p	ENSG00000108091	CCDC6	chr10
MIMAT0000433	hsa-miR-142-5p	ENSG00000108091	CCDC6	chr10
MIMAT0000433	hsa-miR-142-5p	ENSG00000072422	RHOBTB1	chr10
MIMAT0000433	hsa-miR-142-5p	ENSG00000182010	RTKN2	chr10
MIMAT0000433	hsa-miR-142-5p	ENSG00000182010	RTKN2	chr10
MIMAT0000433	hsa-miR-142-5p	ENSG00000122877	EGR2	chr10
MIMAT0000433	hsa-miR-142-5p	ENSG00000171988	JMJD1C	chr10
MIMAT0000433	hsa-miR-142-5p	ENSG00000171988	JMJD1C	chr10
MIMAT0000433	hsa-miR-142-5p	ENSG00000171988	JMJD1C	chr10
MIMAT0000433	hsa-miR-142-5p	ENSG00000171988	JMJD1C	chr10
MIMAT0000433	hsa-miR-142-5p	ENSG00000179774	ATOH7	chr10
MIMAT0000433	hsa-miR-142-5p	ENSG00000122912	SLC25A16	chr10
MIMAT0000433	hsa-miR-142-5p	ENSG00000042286	AIFM2	chr10
MIMAT0000433	hsa-miR-142-5p	ENSG00000042286	AIFM2	chr10
MIMAT0000433	hsa-miR-142-5p	ENSG00000079332	SAR1A	chr10
MIMAT0000433	hsa-miR-142-5p	ENSG00000197746	PSAP	chr10
MIMAT0000433	hsa-miR-142-5p	ENSG00000182180	MRPS16	chr10
MIMAT0000433	hsa-miR-142-5p	ENSG00000166348	USP54	chr10
MIMAT0000433	hsa-miR-142-5p	ENSG00000185009	AP3M1	chr10
MIMAT0000433	hsa-miR-142-5p	ENSG00000165655	ZNF503	chr10
MIMAT0000433	hsa-miR-142-5p	ENSG00000062650	WAPL	chr10
MIMAT0000433	hsa-miR-142-5p	ENSG00000148672	GLUD1	chr10
MIMAT0000433	hsa-miR-142-5p	ENSG00000138138	ATAD1	chr10
MIMAT0000433	hsa-miR-142-5p	ENSG00000174721	FGFBP3	chr10
MIMAT0000433	hsa-miR-142-5p	ENSG00000107864	CPEB3	chr10
MIMAT0000433	hsa-miR-142-5p	ENSG00000107864	CPEB3	chr10
MIMAT0000433	hsa-miR-142-5p	ENSG00000107864	CPEB3	chr10
MIMAT0000433	hsa-miR-142-5p	ENSG00000107864	CPEB3	chr10
MIMAT0000433	hsa-miR-142-5p	ENSG00000107864	CPEB3	chr10
MIMAT0000433	hsa-miR-142-5p	ENSG00000155629	PIK3AP1	chr10
MIMAT0000433	hsa-miR-142-5p	ENSG00000213390	ARHGAP19	chr10
MIMAT0000433	hsa-miR-142-5p	ENSG00000213390	ARHGAP19	chr10
MIMAT0000433	hsa-miR-142-5p	ENSG00000181274	FRAT2	chr10
MIMAT0000433	hsa-miR-142-5p	ENSG00000171311	EXOSC1	chr10
MIMAT0000433	hsa-miR-142-5p	ENSG00000107554	DNMBP	chr10
MIMAT0000433	hsa-miR-142-5p	ENSG00000107566	ERLIN1	chr10
MIMAT0000433	hsa-miR-142-5p	ENSG00000107566	ERLIN1	chr10
MIMAT0000433	hsa-miR-142-5p	ENSG00000213341	CHUK	chr10
MIMAT0000433	hsa-miR-142-5p	ENSG00000213341	CHUK	chr10
MIMAT0000433	hsa-miR-142-5p	ENSG00000055950	MRPL43	chr10
MIMAT0000433	hsa-miR-142-5p	ENSG00000120055	C10orf95	chr10
MIMAT0000433	hsa-miR-142-5p	ENSG00000107957	SH3PXD2A	chr10
MIMAT0000433	hsa-miR-142-5p	ENSG00000148841	ITPRIP	chr10
MIMAT0000433	hsa-miR-142-5p	ENSG00000119927	GPAM	chr10
MIMAT0000433	hsa-miR-142-5p	ENSG00000119927	GPAM	chr10
MIMAT0000433	hsa-miR-142-5p	ENSG00000198924	DCLRE1A	chr10
MIMAT0000433	hsa-miR-142-5p	ENSG00000099204	ABLIM1	chr10
MIMAT0000433	hsa-miR-142-5p	ENSG00000099204	ABLIM1	chr10
MIMAT0000433	hsa-miR-142-5p	ENSG00000151892	GFRA1	chr10
MIMAT0000433	hsa-miR-142-5p	ENSG00000187164	SHTN1	chr10
MIMAT0000433	hsa-miR-142-5p	ENSG00000107560	RAB11FIP2	chr10
MIMAT0000433	hsa-miR-142-5p	ENSG00000151893	CACUL1	chr10
MIMAT0000433	hsa-miR-142-5p	ENSG00000151893	CACUL1	chr10
MIMAT0000433	hsa-miR-142-5p	ENSG00000165672	PRDX3	chr10
MIMAT0000433	hsa-miR-142-5p	ENSG00000151923	TIAL1	chr10
MIMAT0000433	hsa-miR-142-5p	ENSG00000197771	MCMBP	chr10
MIMAT0000433	hsa-miR-142-5p	ENSG00000065154	OAT	chr10
MIMAT0000433	hsa-miR-142-5p	ENSG00000203791	EEF1AKMT2	chr10
MIMAT0000433	hsa-miR-142-5p	ENSG00000175029	CTBP2	chr10
MIMAT0000433	hsa-miR-142-5p	ENSG00000108001	EBF3	chr10
MIMAT0000433	hsa-miR-142-5p	ENSG00000176171	BNIP3	chr10
MIMAT0000433	hsa-miR-142-5p	ENSG00000176171	BNIP3	chr10
MIMAT0000433	hsa-miR-142-5p	ENSG00000176171	BNIP3	chr10
MIMAT0000433	hsa-miR-142-5p	ENSG00000015171	ZMYND11	chr10
MIMAT0000433	hsa-miR-142-5p	ENSG00000067057	PFKP	chr10
MIMAT0000433	hsa-miR-142-5p	ENSG00000173848	NET1	chr10
MIMAT0000433	hsa-miR-142-5p	ENSG00000173848	NET1	chr10
MIMAT0000433	hsa-miR-142-5p	ENSG00000165632	TAF3	chr10
MIMAT0000433	hsa-miR-142-5p	ENSG00000165632	TAF3	chr10
MIMAT0000433	hsa-miR-142-5p	ENSG00000165632	TAF3	chr10
MIMAT0000433	hsa-miR-142-5p	ENSG00000165632	TAF3	chr10
MIMAT0000433	hsa-miR-142-5p	ENSG00000107485	GATA3	chr10
MIMAT0000433	hsa-miR-142-5p	ENSG00000148426	PROSER2	chr10
MIMAT0000433	hsa-miR-142-5p	ENSG00000181192	DHTKD1	chr10
MIMAT0000433	hsa-miR-142-5p	ENSG00000065328	MCM10	chr10
MIMAT0000433	hsa-miR-142-5p	ENSG00000065328	MCM10	chr10
MIMAT0000433	hsa-miR-142-5p	ENSG00000165630	PRPF18	chr10
MIMAT0000433	hsa-miR-142-5p	ENSG00000152455	SUV39H2	chr10
MIMAT0000433	hsa-miR-142-5p	ENSG00000165997	ARL5B	chr10
MIMAT0000433	hsa-miR-142-5p	ENSG00000165997	ARL5B	chr10
MIMAT0000433	hsa-miR-142-5p	ENSG00000165997	ARL5B	chr10
MIMAT0000433	hsa-miR-142-5p	ENSG00000165997	ARL5B	chr10
MIMAT0000433	hsa-miR-142-5p	ENSG00000078403	MLLT10	chr10
MIMAT0000433	hsa-miR-142-5p	ENSG00000168283	BMI1	chr10
MIMAT0000433	hsa-miR-142-5p	ENSG00000165312	OTUD1	chr10
MIMAT0000433	hsa-miR-142-5p	ENSG00000120549	KIAA1217	chr10
MIMAT0000433	hsa-miR-142-5p	ENSG00000120539	MASTL	chr10
MIMAT0000433	hsa-miR-142-5p	ENSG00000099246	RAB18	chr10
MIMAT0000433	hsa-miR-142-5p	ENSG00000095787	WAC	chr10
MIMAT0000433	hsa-miR-142-5p	ENSG00000095739	BAMBI	chr10
MIMAT0000433	hsa-miR-142-5p	ENSG00000107968	MAP3K8	chr10
MIMAT0000433	hsa-miR-142-5p	ENSG00000165512	ZNF22	chr10
MIMAT0000433	hsa-miR-142-5p	ENSG00000185532	PRKG1	chr10
MIMAT0000433	hsa-miR-142-5p	ENSG00000107984	DKK1	chr10
MIMAT0000433	hsa-miR-142-5p	ENSG00000072401	UBE2D1	chr10
MIMAT0000433	hsa-miR-142-5p	ENSG00000072401	UBE2D1	chr10
MIMAT0000433	hsa-miR-142-5p	ENSG00000072401	UBE2D1	chr10
MIMAT0000433	hsa-miR-142-5p	ENSG00000072401	UBE2D1	chr10
MIMAT0000433	hsa-miR-142-5p	ENSG00000108064	TFAM	chr10
MIMAT0000433	hsa-miR-142-5p	ENSG00000108064	TFAM	chr10
MIMAT0000433	hsa-miR-142-5p	ENSG00000108064	TFAM	chr10
MIMAT0000433	hsa-miR-142-5p	ENSG00000122870	BICC1	chr10
MIMAT0000433	hsa-miR-142-5p	ENSG00000122870	BICC1	chr10
MIMAT0000433	hsa-miR-142-5p	ENSG00000165443	PHYHIPL	chr10
MIMAT0000433	hsa-miR-142-5p	ENSG00000165443	PHYHIPL	chr10
MIMAT0000433	hsa-miR-142-5p	ENSG00000181915	ADO	chr10
MIMAT0000433	hsa-miR-142-5p	ENSG00000165476	REEP3	chr10
MIMAT0000433	hsa-miR-142-5p	ENSG00000096717	SIRT1	chr10
MIMAT0000433	hsa-miR-142-5p	ENSG00000096717	SIRT1	chr10
MIMAT0000433	hsa-miR-142-5p	ENSG00000096746	HNRNPH3	chr10
MIMAT0000433	hsa-miR-142-5p	ENSG00000165732	DDX21	chr10
MIMAT0000433	hsa-miR-142-5p	ENSG00000165732	DDX21	chr10
MIMAT0000433	hsa-miR-142-5p	ENSG00000165732	DDX21	chr10
MIMAT0000433	hsa-miR-142-5p	ENSG00000198954	KIF1BP	chr10
MIMAT0000433	hsa-miR-142-5p	ENSG00000122958	VPS26A	chr10
MIMAT0000433	hsa-miR-142-5p	ENSG00000122958	VPS26A	chr10
MIMAT0000433	hsa-miR-142-5p	ENSG00000122863	CHST3	chr10
MIMAT0000433	hsa-miR-142-5p	ENSG00000156026	MCU	chr10
MIMAT0000433	hsa-miR-142-5p	ENSG00000156026	MCU	chr10
MIMAT0000433	hsa-miR-142-5p	ENSG00000196968	FUT11	chr10
MIMAT0000433	hsa-miR-142-5p	ENSG00000196968	FUT11	chr10
MIMAT0000433	hsa-miR-142-5p	ENSG00000035403	VCL	chr10
MIMAT0000433	hsa-miR-142-5p	ENSG00000035403	VCL	chr10
MIMAT0000433	hsa-miR-142-5p	ENSG00000156110	ADK	chr10
MIMAT0000433	hsa-miR-142-5p	ENSG00000156650	KAT6B	chr10
MIMAT0000433	hsa-miR-142-5p	ENSG00000156671	SAMD8	chr10
MIMAT0000433	hsa-miR-142-5p	ENSG00000165637	VDAC2	chr10
MIMAT0000433	hsa-miR-142-5p	ENSG00000108175	ZMIZ1	chr10
MIMAT0000433	hsa-miR-142-5p	ENSG00000133678	TMEM254	chr10
MIMAT0000433	hsa-miR-142-5p	ENSG00000108219	TSPAN14	chr10
MIMAT0000433	hsa-miR-142-5p	ENSG00000108219	TSPAN14	chr10
MIMAT0000433	hsa-miR-142-5p	ENSG00000107771	CCSER2	chr10
MIMAT0000433	hsa-miR-142-5p	ENSG00000107771	CCSER2	chr10
MIMAT0000433	hsa-miR-142-5p	ENSG00000107779	BMPR1A	chr10
MIMAT0000433	hsa-miR-142-5p	ENSG00000107779	BMPR1A	chr10
MIMAT0000433	hsa-miR-142-5p	ENSG00000107779	BMPR1A	chr10
MIMAT0000433	hsa-miR-142-5p	ENSG00000107779	BMPR1A	chr10
MIMAT0000433	hsa-miR-142-5p	ENSG00000171862	PTEN	chr10
MIMAT0000433	hsa-miR-142-5p	ENSG00000171862	PTEN	chr10
MIMAT0000433	hsa-miR-142-5p	ENSG00000171862	PTEN	chr10
MIMAT0000433	hsa-miR-142-5p	ENSG00000171862	PTEN	chr10
MIMAT0000433	hsa-miR-142-5p	ENSG00000171862	PTEN	chr10
MIMAT0000433	hsa-miR-142-5p	ENSG00000152778	IFIT5	chr10
MIMAT0000433	hsa-miR-142-5p	ENSG00000138182	KIF20B	chr10
MIMAT0000433	hsa-miR-142-5p	ENSG00000180628	PCGF5	chr10
MIMAT0000433	hsa-miR-142-5p	ENSG00000180628	PCGF5	chr10
MIMAT0000433	hsa-miR-142-5p	ENSG00000165338	HECTD2	chr10
MIMAT0000433	hsa-miR-142-5p	ENSG00000165338	HECTD2	chr10
MIMAT0000433	hsa-miR-142-5p	ENSG00000107854	TNKS2	chr10
MIMAT0000433	hsa-miR-142-5p	ENSG00000107854	TNKS2	chr10
MIMAT0000433	hsa-miR-142-5p	ENSG00000107854	TNKS2	chr10
MIMAT0000433	hsa-miR-142-5p	ENSG00000095564	BTAF1	chr10
MIMAT0000433	hsa-miR-142-5p	ENSG00000138190	EXOC6	chr10
MIMAT0000433	hsa-miR-142-5p	ENSG00000138190	EXOC6	chr10
MIMAT0000433	hsa-miR-142-5p	ENSG00000138180	CEP55	chr10
MIMAT0000433	hsa-miR-142-5p	ENSG00000176273	SLC35G1	chr10
MIMAT0000433	hsa-miR-142-5p	ENSG00000173124	ACSM6	chr10
MIMAT0000433	hsa-miR-142-5p	ENSG00000138185	ENTPD1	chr10
MIMAT0000433	hsa-miR-142-5p	ENSG00000107443	CCNJ	chr10
MIMAT0000433	hsa-miR-142-5p	ENSG00000177853	ZNF518A	chr10
MIMAT0000433	hsa-miR-142-5p	ENSG00000196233	LCOR	chr10
MIMAT0000433	hsa-miR-142-5p	ENSG00000196233	LCOR	chr10
MIMAT0000433	hsa-miR-142-5p	ENSG00000196233	LCOR	chr10
MIMAT0000433	hsa-miR-142-5p	ENSG00000196233	LCOR	chr10
MIMAT0000433	hsa-miR-142-5p	ENSG00000196233	LCOR	chr10
MIMAT0000433	hsa-miR-142-5p	ENSG00000099194	SCD	chr10
MIMAT0000433	hsa-miR-142-5p	ENSG00000099194	SCD	chr10
MIMAT0000433	hsa-miR-142-5p	ENSG00000166135	HIF1AN	chr10
MIMAT0000433	hsa-miR-142-5p	ENSG00000166167	BTRC	chr10
MIMAT0000433	hsa-miR-142-5p	ENSG00000148843	PDCD11	chr10
MIMAT0000433	hsa-miR-142-5p	ENSG00000065613	SLK	chr10
MIMAT0000433	hsa-miR-142-5p	ENSG00000065613	SLK	chr10
MIMAT0000433	hsa-miR-142-5p	ENSG00000065613	SLK	chr10
MIMAT0000433	hsa-miR-142-5p	ENSG00000119950	MXI1	chr10
MIMAT0000433	hsa-miR-142-5p	ENSG00000119950	MXI1	chr10
MIMAT0000433	hsa-miR-142-5p	ENSG00000119950	MXI1	chr10
MIMAT0000433	hsa-miR-142-5p	ENSG00000119950	MXI1	chr10
MIMAT0000433	hsa-miR-142-5p	ENSG00000150593	PDCD4	chr10
MIMAT0000433	hsa-miR-142-5p	ENSG00000150593	PDCD4	chr10
MIMAT0000433	hsa-miR-142-5p	ENSG00000150593	PDCD4	chr10
MIMAT0000433	hsa-miR-142-5p	ENSG00000151532	VTI1A	chr10
MIMAT0000433	hsa-miR-142-5p	ENSG00000148737	TCF7L2	chr10
MIMAT0000433	hsa-miR-142-5p	ENSG00000165806	CASP7	chr10
MIMAT0000433	hsa-miR-142-5p	ENSG00000165806	CASP7	chr10
MIMAT0000433	hsa-miR-142-5p	ENSG00000196865	NHLRC2	chr10
MIMAT0000433	hsa-miR-142-5p	ENSG00000196865	NHLRC2	chr10
MIMAT0000433	hsa-miR-142-5p	ENSG00000196865	NHLRC2	chr10
MIMAT0000433	hsa-miR-142-5p	ENSG00000196865	NHLRC2	chr10
MIMAT0000433	hsa-miR-142-5p	ENSG00000196865	NHLRC2	chr10
MIMAT0000433	hsa-miR-142-5p	ENSG00000196865	NHLRC2	chr10
MIMAT0000433	hsa-miR-142-5p	ENSG00000234631	AL162407.1	chr10
MIMAT0000433	hsa-miR-142-5p	ENSG00000043591	ADRB1	chr10
MIMAT0000433	hsa-miR-142-5p	ENSG00000095627	TDRD1	chr10
MIMAT0000433	hsa-miR-142-5p	ENSG00000151553	FAM160B1	chr10
MIMAT0000433	hsa-miR-142-5p	ENSG00000151553	FAM160B1	chr10
MIMAT0000433	hsa-miR-142-5p	ENSG00000151553	FAM160B1	chr10
MIMAT0000433	hsa-miR-142-5p	ENSG00000151553	FAM160B1	chr10
MIMAT0000433	hsa-miR-142-5p	ENSG00000165832	TRUB1	chr10
MIMAT0000433	hsa-miR-142-5p	ENSG00000165832	TRUB1	chr10
MIMAT0000433	hsa-miR-142-5p	ENSG00000165832	TRUB1	chr10
MIMAT0000433	hsa-miR-142-5p	ENSG00000165832	TRUB1	chr10
MIMAT0000433	hsa-miR-142-5p	ENSG00000119979	FAM45A	chr10
MIMAT0000433	hsa-miR-142-5p	ENSG00000198873	GRK5	chr10
MIMAT0000433	hsa-miR-142-5p	ENSG00000107679	PLEKHA1	chr10
MIMAT0000433	hsa-miR-142-5p	ENSG00000107679	PLEKHA1	chr10
MIMAT0000433	hsa-miR-142-5p	ENSG00000107679	PLEKHA1	chr10
MIMAT0000433	hsa-miR-142-5p	ENSG00000196177	ACADSB	chr10
MIMAT0000433	hsa-miR-142-5p	ENSG00000196177	ACADSB	chr10
MIMAT0000433	hsa-miR-142-5p	ENSG00000165660	ABRAXAS2	chr10
MIMAT0000433	hsa-miR-142-5p	ENSG00000107938	EDRF1	chr10
MIMAT0000433	hsa-miR-142-5p	ENSG00000107949	BCCIP	chr10
MIMAT0000433	hsa-miR-142-5p	ENSG00000132334	PTPRE	chr10
MIMAT0000433	hsa-miR-142-5p	ENSG00000142089	IFITM3	chr11
MIMAT0000433	hsa-miR-142-5p	ENSG00000023191	RNH1	chr11
MIMAT0000433	hsa-miR-142-5p	ENSG00000078902	TOLLIP	chr11
MIMAT0000433	hsa-miR-142-5p	ENSG00000078902	TOLLIP	chr11
MIMAT0000433	hsa-miR-142-5p	ENSG00000167244	IGF2	chr11
MIMAT0000433	hsa-miR-142-5p	ENSG00000284779	IGF2	chr11
MIMAT0000433	hsa-miR-142-5p	ENSG00000167244	IGF2	chr11
MIMAT0000433	hsa-miR-142-5p	ENSG00000284779	IGF2	chr11
MIMAT0000433	hsa-miR-142-5p	ENSG00000110713	NUP98	chr11
MIMAT0000433	hsa-miR-142-5p	ENSG00000110713	NUP98	chr11
MIMAT0000433	hsa-miR-142-5p	ENSG00000110713	NUP98	chr11
MIMAT0000433	hsa-miR-142-5p	ENSG00000167333	TRIM68	chr11
MIMAT0000433	hsa-miR-142-5p	ENSG00000110171	TRIM3	chr11
MIMAT0000433	hsa-miR-142-5p	ENSG00000166337	TAF10	chr11
MIMAT0000433	hsa-miR-142-5p	ENSG00000166340	TPP1	chr11
MIMAT0000433	hsa-miR-142-5p	ENSG00000166340	TPP1	chr11
MIMAT0000433	hsa-miR-142-5p	ENSG00000158042	MRPL17	chr11
MIMAT0000433	hsa-miR-142-5p	ENSG00000175352	NRIP3	chr11
MIMAT0000433	hsa-miR-142-5p	ENSG00000110321	EIF4G2	chr11
MIMAT0000433	hsa-miR-142-5p	ENSG00000148925	BTBD10	chr11
MIMAT0000433	hsa-miR-142-5p	ENSG00000148925	BTBD10	chr11
MIMAT0000433	hsa-miR-142-5p	ENSG00000148925	BTBD10	chr11
MIMAT0000433	hsa-miR-142-5p	ENSG00000133818	RRAS2	chr11
MIMAT0000433	hsa-miR-142-5p	ENSG00000011405	PIK3C2A	chr11
MIMAT0000433	hsa-miR-142-5p	ENSG00000011405	PIK3C2A	chr11
MIMAT0000433	hsa-miR-142-5p	ENSG00000011405	PIK3C2A	chr11
MIMAT0000433	hsa-miR-142-5p	ENSG00000011405	PIK3C2A	chr11
MIMAT0000433	hsa-miR-142-5p	ENSG00000166788	SAAL1	chr11
MIMAT0000433	hsa-miR-142-5p	ENSG00000110756	HPS5	chr11
MIMAT0000433	hsa-miR-142-5p	ENSG00000183161	FANCF	chr11
MIMAT0000433	hsa-miR-142-5p	ENSG00000198168	SVIP	chr11
MIMAT0000433	hsa-miR-142-5p	ENSG00000198168	SVIP	chr11
MIMAT0000433	hsa-miR-142-5p	ENSG00000205213	LGR4	chr11
MIMAT0000433	hsa-miR-142-5p	ENSG00000148943	LIN7C	chr11
MIMAT0000433	hsa-miR-142-5p	ENSG00000182255	KCNA4	chr11
MIMAT0000433	hsa-miR-142-5p	ENSG00000066382	MPPED2	chr11
MIMAT0000433	hsa-miR-142-5p	ENSG00000066382	MPPED2	chr11
MIMAT0000433	hsa-miR-142-5p	ENSG00000176102	CSTF3	chr11
MIMAT0000433	hsa-miR-142-5p	ENSG00000110429	FBXO3	chr11
MIMAT0000433	hsa-miR-142-5p	ENSG00000110429	FBXO3	chr11
MIMAT0000433	hsa-miR-142-5p	ENSG00000110429	FBXO3	chr11
MIMAT0000433	hsa-miR-142-5p	ENSG00000110429	FBXO3	chr11
MIMAT0000433	hsa-miR-142-5p	ENSG00000110429	FBXO3	chr11
MIMAT0000433	hsa-miR-142-5p	ENSG00000110436	SLC1A2	chr11
MIMAT0000433	hsa-miR-142-5p	ENSG00000110436	SLC1A2	chr11
MIMAT0000433	hsa-miR-142-5p	ENSG00000052850	ALX4	chr11
MIMAT0000433	hsa-miR-142-5p	ENSG00000149182	ARFGAP2	chr11
MIMAT0000433	hsa-miR-142-5p	ENSG00000149182	ARFGAP2	chr11
MIMAT0000433	hsa-miR-142-5p	ENSG00000109920	FNBP4	chr11
MIMAT0000433	hsa-miR-142-5p	ENSG00000109920	FNBP4	chr11
MIMAT0000433	hsa-miR-142-5p	ENSG00000134802	SLC43A3	chr11
MIMAT0000433	hsa-miR-142-5p	ENSG00000110048	OSBP	chr11
MIMAT0000433	hsa-miR-142-5p	ENSG00000166889	PATL1	chr11
MIMAT0000433	hsa-miR-142-5p	ENSG00000166889	PATL1	chr11
MIMAT0000433	hsa-miR-142-5p	ENSG00000011347	SYT7	chr11
MIMAT0000433	hsa-miR-142-5p	ENSG00000185670	ZBTB3	chr11
MIMAT0000433	hsa-miR-142-5p	ENSG00000176485	PLA2G16	chr11
MIMAT0000433	hsa-miR-142-5p	ENSG00000184743	ATL3	chr11
MIMAT0000433	hsa-miR-142-5p	ENSG00000184743	ATL3	chr11
MIMAT0000433	hsa-miR-142-5p	ENSG00000184743	ATL3	chr11
MIMAT0000433	hsa-miR-142-5p	ENSG00000184743	ATL3	chr11
MIMAT0000433	hsa-miR-142-5p	ENSG00000184743	ATL3	chr11
MIMAT0000433	hsa-miR-142-5p	ENSG00000184743	ATL3	chr11
MIMAT0000433	hsa-miR-142-5p	ENSG00000184743	ATL3	chr11
MIMAT0000433	hsa-miR-142-5p	ENSG00000168066	SF1	chr11
MIMAT0000433	hsa-miR-142-5p	ENSG00000175376	EIF1AD	chr11
MIMAT0000433	hsa-miR-142-5p	ENSG00000110066	KMT5B	chr11
MIMAT0000433	hsa-miR-142-5p	ENSG00000132749	TESMIN	chr11
MIMAT0000433	hsa-miR-142-5p	ENSG00000162105	SHANK2	chr11
MIMAT0000433	hsa-miR-142-5p	ENSG00000172893	DHCR7	chr11
MIMAT0000433	hsa-miR-142-5p	ENSG00000254469	AP002495.1	chr11
MIMAT0000433	hsa-miR-142-5p	ENSG00000254469	AP002495.1	chr11
MIMAT0000433	hsa-miR-142-5p	ENSG00000054965	FAM168A	chr11
MIMAT0000433	hsa-miR-142-5p	ENSG00000175582	RAB6A	chr11
MIMAT0000433	hsa-miR-142-5p	ENSG00000175582	RAB6A	chr11
MIMAT0000433	hsa-miR-142-5p	ENSG00000165434	PGM2L1	chr11
MIMAT0000433	hsa-miR-142-5p	ENSG00000165434	PGM2L1	chr11
MIMAT0000433	hsa-miR-142-5p	ENSG00000165434	PGM2L1	chr11
MIMAT0000433	hsa-miR-142-5p	ENSG00000175538	KCNE3	chr11
MIMAT0000433	hsa-miR-142-5p	ENSG00000074201	CLNS1A	chr11
MIMAT0000433	hsa-miR-142-5p	ENSG00000048649	RSF1	chr11
MIMAT0000433	hsa-miR-142-5p	ENSG00000048649	RSF1	chr11
MIMAT0000433	hsa-miR-142-5p	ENSG00000048649	RSF1	chr11
MIMAT0000433	hsa-miR-142-5p	ENSG00000188997	KCTD21	chr11
MIMAT0000433	hsa-miR-142-5p	ENSG00000137500	CCDC90B	chr11
MIMAT0000433	hsa-miR-142-5p	ENSG00000137504	CREBZF	chr11
MIMAT0000433	hsa-miR-142-5p	ENSG00000137504	CREBZF	chr11
MIMAT0000433	hsa-miR-142-5p	ENSG00000137504	CREBZF	chr11
MIMAT0000433	hsa-miR-142-5p	ENSG00000109861	CTSC	chr11
MIMAT0000433	hsa-miR-142-5p	ENSG00000110172	CHORDC1	chr11
MIMAT0000433	hsa-miR-142-5p	ENSG00000110172	CHORDC1	chr11
MIMAT0000433	hsa-miR-142-5p	ENSG00000180773	SLC36A4	chr11
MIMAT0000433	hsa-miR-142-5p	ENSG00000166012	TAF1D	chr11
MIMAT0000433	hsa-miR-142-5p	ENSG00000020922	MRE11	chr11
MIMAT0000433	hsa-miR-142-5p	ENSG00000020922	MRE11	chr11
MIMAT0000433	hsa-miR-142-5p	ENSG00000020922	MRE11	chr11
MIMAT0000433	hsa-miR-142-5p	ENSG00000149212	SESN3	chr11
MIMAT0000433	hsa-miR-142-5p	ENSG00000149212	SESN3	chr11
MIMAT0000433	hsa-miR-142-5p	ENSG00000077458	FAM76B	chr11
MIMAT0000433	hsa-miR-142-5p	ENSG00000077458	FAM76B	chr11
MIMAT0000433	hsa-miR-142-5p	ENSG00000077458	FAM76B	chr11
MIMAT0000433	hsa-miR-142-5p	ENSG00000087053	MTMR2	chr11
MIMAT0000433	hsa-miR-142-5p	ENSG00000149231	CCDC82	chr11
MIMAT0000433	hsa-miR-142-5p	ENSG00000149231	CCDC82	chr11
MIMAT0000433	hsa-miR-142-5p	ENSG00000152558	TMEM123	chr11
MIMAT0000433	hsa-miR-142-5p	ENSG00000149308	NPAT	chr11
MIMAT0000433	hsa-miR-142-5p	ENSG00000178202	KDELC2	chr11
MIMAT0000433	hsa-miR-142-5p	ENSG00000178202	KDELC2	chr11
MIMAT0000433	hsa-miR-142-5p	ENSG00000178202	KDELC2	chr11
MIMAT0000433	hsa-miR-142-5p	ENSG00000137727	ARHGAP20	chr11
MIMAT0000433	hsa-miR-142-5p	ENSG00000137713	PPP2R1B	chr11
MIMAT0000433	hsa-miR-142-5p	ENSG00000137713	PPP2R1B	chr11
MIMAT0000433	hsa-miR-142-5p	ENSG00000137713	PPP2R1B	chr11
MIMAT0000433	hsa-miR-142-5p	ENSG00000086848	ALG9	chr11
MIMAT0000433	hsa-miR-142-5p	ENSG00000182985	CADM1	chr11
MIMAT0000433	hsa-miR-142-5p	ENSG00000182985	CADM1	chr11
MIMAT0000433	hsa-miR-142-5p	ENSG00000186318	BACE1	chr11
MIMAT0000433	hsa-miR-142-5p	ENSG00000186318	BACE1	chr11
MIMAT0000433	hsa-miR-142-5p	ENSG00000118181	RPS25	chr11
MIMAT0000433	hsa-miR-142-5p	ENSG00000076706	MCAM	chr11
MIMAT0000433	hsa-miR-142-5p	ENSG00000110400	NECTIN1	chr11
MIMAT0000433	hsa-miR-142-5p	ENSG00000110400	NECTIN1	chr11
MIMAT0000433	hsa-miR-142-5p	ENSG00000109971	HSPA8	chr11
MIMAT0000433	hsa-miR-142-5p	ENSG00000110013	SIAE	chr11
MIMAT0000433	hsa-miR-142-5p	ENSG00000064309	CDON	chr11
MIMAT0000433	hsa-miR-142-5p	ENSG00000064309	CDON	chr11
MIMAT0000433	hsa-miR-142-5p	ENSG00000170325	PRDM10	chr11
MIMAT0000433	hsa-miR-142-5p	ENSG00000170325	PRDM10	chr11
MIMAT0000433	hsa-miR-142-5p	ENSG00000170325	PRDM10	chr11
MIMAT0000433	hsa-miR-142-5p	ENSG00000170325	PRDM10	chr11
MIMAT0000433	hsa-miR-142-5p	ENSG00000170325	PRDM10	chr11
MIMAT0000433	hsa-miR-142-5p	ENSG00000196323	ZBTB44	chr11
MIMAT0000433	hsa-miR-142-5p	ENSG00000196323	ZBTB44	chr11
MIMAT0000433	hsa-miR-142-5p	ENSG00000196323	ZBTB44	chr11
MIMAT0000433	hsa-miR-142-5p	ENSG00000196323	ZBTB44	chr11
MIMAT0000433	hsa-miR-142-5p	ENSG00000151503	NCAPD3	chr11
MIMAT0000433	hsa-miR-142-5p	ENSG00000185201	IFITM2	chr11
MIMAT0000433	hsa-miR-142-5p	ENSG00000167325	RRM1	chr11
MIMAT0000433	hsa-miR-142-5p	ENSG00000132274	TRIM22	chr11
MIMAT0000433	hsa-miR-142-5p	ENSG00000132286	TIMM10B	chr11
MIMAT0000433	hsa-miR-142-5p	ENSG00000132286	TIMM10B	chr11
MIMAT0000433	hsa-miR-142-5p	ENSG00000132286	TIMM10B	chr11
MIMAT0000433	hsa-miR-142-5p	ENSG00000166402	TUB	chr11
MIMAT0000433	hsa-miR-142-5p	ENSG00000166402	TUB	chr11
MIMAT0000433	hsa-miR-142-5p	ENSG00000166402	TUB	chr11
MIMAT0000433	hsa-miR-142-5p	ENSG00000166402	TUB	chr11
MIMAT0000433	hsa-miR-142-5p	ENSG00000205339	IPO7	chr11
MIMAT0000433	hsa-miR-142-5p	ENSG00000166483	WEE1	chr11
MIMAT0000433	hsa-miR-142-5p	ENSG00000133789	SWAP70	chr11
MIMAT0000433	hsa-miR-142-5p	ENSG00000133805	AMPD3	chr11
MIMAT0000433	hsa-miR-142-5p	ENSG00000133805	AMPD3	chr11
MIMAT0000433	hsa-miR-142-5p	ENSG00000198730	CTR9	chr11
MIMAT0000433	hsa-miR-142-5p	ENSG00000198730	CTR9	chr11
MIMAT0000433	hsa-miR-142-5p	ENSG00000133816	MICAL2	chr11
MIMAT0000433	hsa-miR-142-5p	ENSG00000187079	TEAD1	chr11
MIMAT0000433	hsa-miR-142-5p	ENSG00000187079	TEAD1	chr11
MIMAT0000433	hsa-miR-142-5p	ENSG00000187079	TEAD1	chr11
MIMAT0000433	hsa-miR-142-5p	ENSG00000197601	FAR1	chr11
MIMAT0000433	hsa-miR-142-5p	ENSG00000197601	FAR1	chr11
MIMAT0000433	hsa-miR-142-5p	ENSG00000197601	FAR1	chr11
MIMAT0000433	hsa-miR-142-5p	ENSG00000110696	C11orf58	chr11
MIMAT0000433	hsa-miR-142-5p	ENSG00000109854	HTATIP2	chr11
MIMAT0000433	hsa-miR-142-5p	ENSG00000185238	PRMT3	chr11
MIMAT0000433	hsa-miR-142-5p	ENSG00000187398	LUZP2	chr11
MIMAT0000433	hsa-miR-142-5p	ENSG00000187398	LUZP2	chr11
MIMAT0000433	hsa-miR-142-5p	ENSG00000152219	ARL14EP	chr11
MIMAT0000433	hsa-miR-142-5p	ENSG00000170946	DNAJC24	chr11
MIMAT0000433	hsa-miR-142-5p	ENSG00000109911	ELP4	chr11
MIMAT0000433	hsa-miR-142-5p	ENSG00000049449	RCN1	chr11
MIMAT0000433	hsa-miR-142-5p	ENSG00000135378	PRRG4	chr11
MIMAT0000433	hsa-miR-142-5p	ENSG00000135378	PRRG4	chr11
MIMAT0000433	hsa-miR-142-5p	ENSG00000135378	PRRG4	chr11
MIMAT0000433	hsa-miR-142-5p	ENSG00000060749	QSER1	chr11
MIMAT0000433	hsa-miR-142-5p	ENSG00000060749	QSER1	chr11
MIMAT0000433	hsa-miR-142-5p	ENSG00000060749	QSER1	chr11
MIMAT0000433	hsa-miR-142-5p	ENSG00000060749	QSER1	chr11
MIMAT0000433	hsa-miR-142-5p	ENSG00000110427	KIAA1549L	chr11
MIMAT0000433	hsa-miR-142-5p	ENSG00000026508	CD44	chr11
MIMAT0000433	hsa-miR-142-5p	ENSG00000026508	CD44	chr11
MIMAT0000433	hsa-miR-142-5p	ENSG00000026508	CD44	chr11
MIMAT0000433	hsa-miR-142-5p	ENSG00000026508	CD44	chr11
MIMAT0000433	hsa-miR-142-5p	ENSG00000179431	FJX1	chr11
MIMAT0000433	hsa-miR-142-5p	ENSG00000166326	TRIM44	chr11
MIMAT0000433	hsa-miR-142-5p	ENSG00000135362	PRR5L	chr11
MIMAT0000433	hsa-miR-142-5p	ENSG00000135362	PRR5L	chr11
MIMAT0000433	hsa-miR-142-5p	ENSG00000166181	API5	chr11
MIMAT0000433	hsa-miR-142-5p	ENSG00000166181	API5	chr11
MIMAT0000433	hsa-miR-142-5p	ENSG00000166181	API5	chr11
MIMAT0000433	hsa-miR-142-5p	ENSG00000166181	API5	chr11
MIMAT0000433	hsa-miR-142-5p	ENSG00000052841	TTC17	chr11
MIMAT0000433	hsa-miR-142-5p	ENSG00000149084	HSD17B12	chr11
MIMAT0000433	hsa-miR-142-5p	ENSG00000149084	HSD17B12	chr11
MIMAT0000433	hsa-miR-142-5p	ENSG00000019485	PRDM11	chr11
MIMAT0000433	hsa-miR-142-5p	ENSG00000121671	CRY2	chr11
MIMAT0000433	hsa-miR-142-5p	ENSG00000121671	CRY2	chr11
MIMAT0000433	hsa-miR-142-5p	ENSG00000172409	CLP1	chr11
MIMAT0000433	hsa-miR-142-5p	ENSG00000186660	ZFP91	chr11
MIMAT0000433	hsa-miR-142-5p	ENSG00000186660	ZFP91	chr11
MIMAT0000433	hsa-miR-142-5p	ENSG00000186660	ZFP91	chr11
MIMAT0000433	hsa-miR-142-5p	ENSG00000186660	ZFP91	chr11
MIMAT0000433	hsa-miR-142-5p	ENSG00000166801	FAM111A	chr11
MIMAT0000433	hsa-miR-142-5p	ENSG00000187049	TMEM216	chr11
MIMAT0000433	hsa-miR-142-5p	ENSG00000185475	TMEM179B	chr11
MIMAT0000433	hsa-miR-142-5p	ENSG00000110583	NAA40	chr11
MIMAT0000433	hsa-miR-142-5p	ENSG00000162302	RPS6KA4	chr11
MIMAT0000433	hsa-miR-142-5p	ENSG00000162302	RPS6KA4	chr11
MIMAT0000433	hsa-miR-142-5p	ENSG00000126391	FRMD8	chr11
MIMAT0000433	hsa-miR-142-5p	ENSG00000110711	AIP	chr11
MIMAT0000433	hsa-miR-142-5p	ENSG00000110075	PPP6R3	chr11
MIMAT0000433	hsa-miR-142-5p	ENSG00000110092	CCND1	chr11
MIMAT0000433	hsa-miR-142-5p	ENSG00000131626	PPFIA1	chr11
MIMAT0000433	hsa-miR-142-5p	ENSG00000054967	RELT	chr11
MIMAT0000433	hsa-miR-142-5p	ENSG00000214517	PPME1	chr11
MIMAT0000433	hsa-miR-142-5p	ENSG00000077514	POLD3	chr11
MIMAT0000433	hsa-miR-142-5p	ENSG00000166439	RNF169	chr11
MIMAT0000433	hsa-miR-142-5p	ENSG00000118363	SPCS2	chr11
MIMAT0000433	hsa-miR-142-5p	ENSG00000149273	RPS3	chr11
MIMAT0000433	hsa-miR-142-5p	ENSG00000149273	RPS3	chr11
MIMAT0000433	hsa-miR-142-5p	ENSG00000149273	RPS3	chr11
MIMAT0000433	hsa-miR-142-5p	ENSG00000198382	UVRAG	chr11
MIMAT0000433	hsa-miR-142-5p	ENSG00000198382	UVRAG	chr11
MIMAT0000433	hsa-miR-142-5p	ENSG00000078124	ACER3	chr11
MIMAT0000433	hsa-miR-142-5p	ENSG00000165490	DDIAS	chr11
MIMAT0000433	hsa-miR-142-5p	ENSG00000165494	PCF11	chr11
MIMAT0000433	hsa-miR-142-5p	ENSG00000137494	ANKRD42	chr11
MIMAT0000433	hsa-miR-142-5p	ENSG00000137494	ANKRD42	chr11
MIMAT0000433	hsa-miR-142-5p	ENSG00000150687	PRSS23	chr11
MIMAT0000433	hsa-miR-142-5p	ENSG00000166575	TMEM135	chr11
MIMAT0000433	hsa-miR-142-5p	ENSG00000182919	C11orf54	chr11
MIMAT0000433	hsa-miR-142-5p	ENSG00000042429	MED17	chr11
MIMAT0000433	hsa-miR-142-5p	ENSG00000284057	AP001273.2	chr11
MIMAT0000433	hsa-miR-142-5p	ENSG00000196371	FUT4	chr11
MIMAT0000433	hsa-miR-142-5p	ENSG00000196371	FUT4	chr11
MIMAT0000433	hsa-miR-142-5p	ENSG00000166025	AMOTL1	chr11
MIMAT0000433	hsa-miR-142-5p	ENSG00000263465	SRSF8	chr11
MIMAT0000433	hsa-miR-142-5p	ENSG00000263465	SRSF8	chr11
MIMAT0000433	hsa-miR-142-5p	ENSG00000166037	CEP57	chr11
MIMAT0000433	hsa-miR-142-5p	ENSG00000183340	JRKL	chr11
MIMAT0000433	hsa-miR-142-5p	ENSG00000137693	YAP1	chr11
MIMAT0000433	hsa-miR-142-5p	ENSG00000137693	YAP1	chr11
MIMAT0000433	hsa-miR-142-5p	ENSG00000137693	YAP1	chr11
MIMAT0000433	hsa-miR-142-5p	ENSG00000137693	YAP1	chr11
MIMAT0000433	hsa-miR-142-5p	ENSG00000166266	CUL5	chr11
MIMAT0000433	hsa-miR-142-5p	ENSG00000149311	ATM	chr11
MIMAT0000433	hsa-miR-142-5p	ENSG00000149289	ZC3H12C	chr11
MIMAT0000433	hsa-miR-142-5p	ENSG00000149289	ZC3H12C	chr11
MIMAT0000433	hsa-miR-142-5p	ENSG00000149289	ZC3H12C	chr11
MIMAT0000433	hsa-miR-142-5p	ENSG00000149289	ZC3H12C	chr11
MIMAT0000433	hsa-miR-142-5p	ENSG00000170145	SIK2	chr11
MIMAT0000433	hsa-miR-142-5p	ENSG00000170145	SIK2	chr11
MIMAT0000433	hsa-miR-142-5p	ENSG00000150764	DIXDC1	chr11
MIMAT0000433	hsa-miR-142-5p	ENSG00000150768	DLAT	chr11
MIMAT0000433	hsa-miR-142-5p	ENSG00000204370	SDHD	chr11
MIMAT0000433	hsa-miR-142-5p	ENSG00000150787	PTS	chr11
MIMAT0000433	hsa-miR-142-5p	ENSG00000149294	NCAM1	chr11
MIMAT0000433	hsa-miR-142-5p	ENSG00000076053	RBM7	chr11
MIMAT0000433	hsa-miR-142-5p	ENSG00000168092	PAFAH1B2	chr11
MIMAT0000433	hsa-miR-142-5p	ENSG00000168092	PAFAH1B2	chr11
MIMAT0000433	hsa-miR-142-5p	ENSG00000168092	PAFAH1B2	chr11
MIMAT0000433	hsa-miR-142-5p	ENSG00000110344	UBE4A	chr11
MIMAT0000433	hsa-miR-142-5p	ENSG00000110344	UBE4A	chr11
MIMAT0000433	hsa-miR-142-5p	ENSG00000110344	UBE4A	chr11
MIMAT0000433	hsa-miR-142-5p	ENSG00000110344	UBE4A	chr11
MIMAT0000433	hsa-miR-142-5p	ENSG00000110344	UBE4A	chr11
MIMAT0000433	hsa-miR-142-5p	ENSG00000167283	ATP5MG	chr11
MIMAT0000433	hsa-miR-142-5p	ENSG00000118058	KMT2A	chr11
MIMAT0000433	hsa-miR-142-5p	ENSG00000118058	KMT2A	chr11
MIMAT0000433	hsa-miR-142-5p	ENSG00000118058	KMT2A	chr11
MIMAT0000433	hsa-miR-142-5p	ENSG00000118058	KMT2A	chr11
MIMAT0000433	hsa-miR-142-5p	ENSG00000095139	ARCN1	chr11
MIMAT0000433	hsa-miR-142-5p	ENSG00000095139	ARCN1	chr11
MIMAT0000433	hsa-miR-142-5p	ENSG00000172375	C2CD2L	chr11
MIMAT0000433	hsa-miR-142-5p	ENSG00000172350	ABCG4	chr11
MIMAT0000433	hsa-miR-142-5p	ENSG00000110395	CBL	chr11
MIMAT0000433	hsa-miR-142-5p	ENSG00000110395	CBL	chr11
MIMAT0000433	hsa-miR-142-5p	ENSG00000196914	ARHGEF12	chr11
MIMAT0000433	hsa-miR-142-5p	ENSG00000196914	ARHGEF12	chr11
MIMAT0000433	hsa-miR-142-5p	ENSG00000137642	SORL1	chr11
MIMAT0000433	hsa-miR-142-5p	ENSG00000137642	SORL1	chr11
MIMAT0000433	hsa-miR-142-5p	ENSG00000137642	SORL1	chr11
MIMAT0000433	hsa-miR-142-5p	ENSG00000154144	TBRG1	chr11
MIMAT0000433	hsa-miR-142-5p	ENSG00000134955	SLC37A2	chr11
MIMAT0000433	hsa-miR-142-5p	ENSG00000149547	EI24	chr11
MIMAT0000433	hsa-miR-142-5p	ENSG00000198331	HYLS1	chr11
MIMAT0000433	hsa-miR-142-5p	ENSG00000151498	ACAD8	chr11
MIMAT0000433	hsa-miR-142-5p	ENSG00000171823	FBXL14	chr12
MIMAT0000433	hsa-miR-142-5p	ENSG00000111224	PARP11	chr12
MIMAT0000433	hsa-miR-142-5p	ENSG00000118972	FGF23	chr12
MIMAT0000433	hsa-miR-142-5p	ENSG00000047621	C12orf4	chr12
MIMAT0000433	hsa-miR-142-5p	ENSG00000089693	MLF2	chr12
MIMAT0000433	hsa-miR-142-5p	ENSG00000111665	CDCA3	chr12
MIMAT0000433	hsa-miR-142-5p	ENSG00000110848	CD69	chr12
MIMAT0000433	hsa-miR-142-5p	ENSG00000110848	CD69	chr12
MIMAT0000433	hsa-miR-142-5p	ENSG00000110848	CD69	chr12
MIMAT0000433	hsa-miR-142-5p	ENSG00000070018	LRP6	chr12
MIMAT0000433	hsa-miR-142-5p	ENSG00000111266	DUSP16	chr12
MIMAT0000433	hsa-miR-142-5p	ENSG00000134533	RERG	chr12
MIMAT0000433	hsa-miR-142-5p	ENSG00000004700	RECQL	chr12
MIMAT0000433	hsa-miR-142-5p	ENSG00000111731	C2CD5	chr12
MIMAT0000433	hsa-miR-142-5p	ENSG00000134532	SOX5	chr12
MIMAT0000433	hsa-miR-142-5p	ENSG00000134532	SOX5	chr12
MIMAT0000433	hsa-miR-142-5p	ENSG00000134532	SOX5	chr12
MIMAT0000433	hsa-miR-142-5p	ENSG00000060982	BCAT1	chr12
MIMAT0000433	hsa-miR-142-5p	ENSG00000060982	BCAT1	chr12
MIMAT0000433	hsa-miR-142-5p	ENSG00000060982	BCAT1	chr12
MIMAT0000433	hsa-miR-142-5p	ENSG00000060982	BCAT1	chr12
MIMAT0000433	hsa-miR-142-5p	ENSG00000060982	BCAT1	chr12
MIMAT0000433	hsa-miR-142-5p	ENSG00000133703	KRAS	chr12
MIMAT0000433	hsa-miR-142-5p	ENSG00000064115	TM7SF3	chr12
MIMAT0000433	hsa-miR-142-5p	ENSG00000133687	TMTC1	chr12
MIMAT0000433	hsa-miR-142-5p	ENSG00000133687	TMTC1	chr12
MIMAT0000433	hsa-miR-142-5p	ENSG00000133687	TMTC1	chr12
MIMAT0000433	hsa-miR-142-5p	ENSG00000133687	TMTC1	chr12
MIMAT0000433	hsa-miR-142-5p	ENSG00000133704	IPO8	chr12
MIMAT0000433	hsa-miR-142-5p	ENSG00000133704	IPO8	chr12
MIMAT0000433	hsa-miR-142-5p	ENSG00000110888	CAPRIN2	chr12
MIMAT0000433	hsa-miR-142-5p	ENSG00000110888	CAPRIN2	chr12
MIMAT0000433	hsa-miR-142-5p	ENSG00000110888	CAPRIN2	chr12
MIMAT0000433	hsa-miR-142-5p	ENSG00000110888	CAPRIN2	chr12
MIMAT0000433	hsa-miR-142-5p	ENSG00000170456	DENND5B	chr12
MIMAT0000433	hsa-miR-142-5p	ENSG00000170456	DENND5B	chr12
MIMAT0000433	hsa-miR-142-5p	ENSG00000170456	DENND5B	chr12
MIMAT0000433	hsa-miR-142-5p	ENSG00000170456	DENND5B	chr12
MIMAT0000433	hsa-miR-142-5p	ENSG00000057294	PKP2	chr12
MIMAT0000433	hsa-miR-142-5p	ENSG00000139117	CPNE8	chr12
MIMAT0000433	hsa-miR-142-5p	ENSG00000139116	KIF21A	chr12
MIMAT0000433	hsa-miR-142-5p	ENSG00000139116	KIF21A	chr12
MIMAT0000433	hsa-miR-142-5p	ENSG00000151229	SLC2A13	chr12
MIMAT0000433	hsa-miR-142-5p	ENSG00000151229	SLC2A13	chr12
MIMAT0000433	hsa-miR-142-5p	ENSG00000151229	SLC2A13	chr12
MIMAT0000433	hsa-miR-142-5p	ENSG00000151229	SLC2A13	chr12
MIMAT0000433	hsa-miR-142-5p	ENSG00000151229	SLC2A13	chr12
MIMAT0000433	hsa-miR-142-5p	ENSG00000151233	GXYLT1	chr12
MIMAT0000433	hsa-miR-142-5p	ENSG00000151233	GXYLT1	chr12
MIMAT0000433	hsa-miR-142-5p	ENSG00000151233	GXYLT1	chr12
MIMAT0000433	hsa-miR-142-5p	ENSG00000139168	ZCRB1	chr12
MIMAT0000433	hsa-miR-142-5p	ENSG00000139168	ZCRB1	chr12
MIMAT0000433	hsa-miR-142-5p	ENSG00000129317	PUS7L	chr12
MIMAT0000433	hsa-miR-142-5p	ENSG00000151239	TWF1	chr12
MIMAT0000433	hsa-miR-142-5p	ENSG00000151239	TWF1	chr12
MIMAT0000433	hsa-miR-142-5p	ENSG00000139218	SCAF11	chr12
MIMAT0000433	hsa-miR-142-5p	ENSG00000139218	SCAF11	chr12
MIMAT0000433	hsa-miR-142-5p	ENSG00000139218	SCAF11	chr12
MIMAT0000433	hsa-miR-142-5p	ENSG00000111371	SLC38A1	chr12
MIMAT0000433	hsa-miR-142-5p	ENSG00000134294	SLC38A2	chr12
MIMAT0000433	hsa-miR-142-5p	ENSG00000134294	SLC38A2	chr12
MIMAT0000433	hsa-miR-142-5p	ENSG00000139211	AMIGO2	chr12
MIMAT0000433	hsa-miR-142-5p	ENSG00000139211	AMIGO2	chr12
MIMAT0000433	hsa-miR-142-5p	ENSG00000111424	VDR	chr12
MIMAT0000433	hsa-miR-142-5p	ENSG00000079387	SENP1	chr12
MIMAT0000433	hsa-miR-142-5p	ENSG00000167548	KMT2D	chr12
MIMAT0000433	hsa-miR-142-5p	ENSG00000167548	KMT2D	chr12
MIMAT0000433	hsa-miR-142-5p	ENSG00000161791	FMNL3	chr12
MIMAT0000433	hsa-miR-142-5p	ENSG00000050405	LIMA1	chr12
MIMAT0000433	hsa-miR-142-5p	ENSG00000110911	SLC11A2	chr12
MIMAT0000433	hsa-miR-142-5p	ENSG00000110911	SLC11A2	chr12
MIMAT0000433	hsa-miR-142-5p	ENSG00000110925	CSRNP2	chr12
MIMAT0000433	hsa-miR-142-5p	ENSG00000110934	BIN2	chr12
MIMAT0000433	hsa-miR-142-5p	ENSG00000139629	GALNT6	chr12
MIMAT0000433	hsa-miR-142-5p	ENSG00000139629	GALNT6	chr12
MIMAT0000433	hsa-miR-142-5p	ENSG00000167767	KRT80	chr12
MIMAT0000433	hsa-miR-142-5p	ENSG00000139625	MAP3K12	chr12
MIMAT0000433	hsa-miR-142-5p	ENSG00000139625	MAP3K12	chr12
MIMAT0000433	hsa-miR-142-5p	ENSG00000170653	ATF7	chr12
MIMAT0000433	hsa-miR-142-5p	ENSG00000170653	ATF7	chr12
MIMAT0000433	hsa-miR-142-5p	ENSG00000123415	SMUG1	chr12
MIMAT0000433	hsa-miR-142-5p	ENSG00000094916	CBX5	chr12
MIMAT0000433	hsa-miR-142-5p	ENSG00000094916	CBX5	chr12
MIMAT0000433	hsa-miR-142-5p	ENSG00000094916	CBX5	chr12
MIMAT0000433	hsa-miR-142-5p	ENSG00000094916	CBX5	chr12
MIMAT0000433	hsa-miR-142-5p	ENSG00000094916	CBX5	chr12
MIMAT0000433	hsa-miR-142-5p	ENSG00000094916	CBX5	chr12
MIMAT0000433	hsa-miR-142-5p	ENSG00000135392	DNAJC14	chr12
MIMAT0000433	hsa-miR-142-5p	ENSG00000139645	ANKRD52	chr12
MIMAT0000433	hsa-miR-142-5p	ENSG00000111602	TIMELESS	chr12
MIMAT0000433	hsa-miR-142-5p	ENSG00000076108	BAZ2A	chr12
MIMAT0000433	hsa-miR-142-5p	ENSG00000076108	BAZ2A	chr12
MIMAT0000433	hsa-miR-142-5p	ENSG00000076108	BAZ2A	chr12
MIMAT0000433	hsa-miR-142-5p	ENSG00000166860	ZBTB39	chr12
MIMAT0000433	hsa-miR-142-5p	ENSG00000166881	NEMP1	chr12
MIMAT0000433	hsa-miR-142-5p	ENSG00000135446	CDK4	chr12
MIMAT0000433	hsa-miR-142-5p	ENSG00000135446	CDK4	chr12
MIMAT0000433	hsa-miR-142-5p	ENSG00000139263	LRIG3	chr12
MIMAT0000433	hsa-miR-142-5p	ENSG00000111110	PPM1H	chr12
MIMAT0000433	hsa-miR-142-5p	ENSG00000111110	PPM1H	chr12
MIMAT0000433	hsa-miR-142-5p	ENSG00000174206	C12orf66	chr12
MIMAT0000433	hsa-miR-142-5p	ENSG00000135677	GNS	chr12
MIMAT0000433	hsa-miR-142-5p	ENSG00000155957	TMBIM4	chr12
MIMAT0000433	hsa-miR-142-5p	ENSG00000155957	TMBIM4	chr12
MIMAT0000433	hsa-miR-142-5p	ENSG00000111554	MDM1	chr12
MIMAT0000433	hsa-miR-142-5p	ENSG00000127329	PTPRB	chr12
MIMAT0000433	hsa-miR-142-5p	ENSG00000133858	ZFC3H1	chr12
MIMAT0000433	hsa-miR-142-5p	ENSG00000111615	KRR1	chr12
MIMAT0000433	hsa-miR-142-5p	ENSG00000111615	KRR1	chr12
MIMAT0000433	hsa-miR-142-5p	ENSG00000111615	KRR1	chr12
MIMAT0000433	hsa-miR-142-5p	ENSG00000111615	KRR1	chr12
MIMAT0000433	hsa-miR-142-5p	ENSG00000139289	PHLDA1	chr12
MIMAT0000433	hsa-miR-142-5p	ENSG00000139289	PHLDA1	chr12
MIMAT0000433	hsa-miR-142-5p	ENSG00000139289	PHLDA1	chr12
MIMAT0000433	hsa-miR-142-5p	ENSG00000139289	PHLDA1	chr12
MIMAT0000433	hsa-miR-142-5p	ENSG00000187109	NAP1L1	chr12
MIMAT0000433	hsa-miR-142-5p	ENSG00000187109	NAP1L1	chr12
MIMAT0000433	hsa-miR-142-5p	ENSG00000187109	NAP1L1	chr12
MIMAT0000433	hsa-miR-142-5p	ENSG00000179941	BBS10	chr12
MIMAT0000433	hsa-miR-142-5p	ENSG00000179941	BBS10	chr12
MIMAT0000433	hsa-miR-142-5p	ENSG00000179941	BBS10	chr12
MIMAT0000433	hsa-miR-142-5p	ENSG00000091039	OSBPL8	chr12
MIMAT0000433	hsa-miR-142-5p	ENSG00000091039	OSBPL8	chr12
MIMAT0000433	hsa-miR-142-5p	ENSG00000091039	OSBPL8	chr12
MIMAT0000433	hsa-miR-142-5p	ENSG00000091039	OSBPL8	chr12
MIMAT0000433	hsa-miR-142-5p	ENSG00000165891	E2F7	chr12
MIMAT0000433	hsa-miR-142-5p	ENSG00000165891	E2F7	chr12
MIMAT0000433	hsa-miR-142-5p	ENSG00000165891	E2F7	chr12
MIMAT0000433	hsa-miR-142-5p	ENSG00000177425	PAWR	chr12
MIMAT0000433	hsa-miR-142-5p	ENSG00000177425	PAWR	chr12
MIMAT0000433	hsa-miR-142-5p	ENSG00000177425	PAWR	chr12
MIMAT0000433	hsa-miR-142-5p	ENSG00000072041	SLC6A15	chr12
MIMAT0000433	hsa-miR-142-5p	ENSG00000198707	CEP290	chr12
MIMAT0000433	hsa-miR-142-5p	ENSG00000049130	KITLG	chr12
MIMAT0000433	hsa-miR-142-5p	ENSG00000049130	KITLG	chr12
MIMAT0000433	hsa-miR-142-5p	ENSG00000049130	KITLG	chr12
MIMAT0000433	hsa-miR-142-5p	ENSG00000049130	KITLG	chr12
MIMAT0000433	hsa-miR-142-5p	ENSG00000049130	KITLG	chr12
MIMAT0000433	hsa-miR-142-5p	ENSG00000049130	KITLG	chr12
MIMAT0000433	hsa-miR-142-5p	ENSG00000139318	DUSP6	chr12
MIMAT0000433	hsa-miR-142-5p	ENSG00000257594	GALNT4	chr12
MIMAT0000433	hsa-miR-142-5p	ENSG00000259075	POC1B-GALNT4	chr12
MIMAT0000433	hsa-miR-142-5p	ENSG00000070961	ATP2B1	chr12
MIMAT0000433	hsa-miR-142-5p	ENSG00000139329	LUM	chr12
MIMAT0000433	hsa-miR-142-5p	ENSG00000011465	DCN	chr12
MIMAT0000433	hsa-miR-142-5p	ENSG00000133639	BTG1	chr12
MIMAT0000433	hsa-miR-142-5p	ENSG00000102189	EEA1	chr12
MIMAT0000433	hsa-miR-142-5p	ENSG00000102189	EEA1	chr12
MIMAT0000433	hsa-miR-142-5p	ENSG00000102189	EEA1	chr12
MIMAT0000433	hsa-miR-142-5p	ENSG00000177889	UBE2N	chr12
MIMAT0000433	hsa-miR-142-5p	ENSG00000136014	USP44	chr12
MIMAT0000433	hsa-miR-142-5p	ENSG00000136014	USP44	chr12
MIMAT0000433	hsa-miR-142-5p	ENSG00000059758	CDK17	chr12
MIMAT0000433	hsa-miR-142-5p	ENSG00000059758	CDK17	chr12
MIMAT0000433	hsa-miR-142-5p	ENSG00000166130	IKBIP	chr12
MIMAT0000433	hsa-miR-142-5p	ENSG00000111670	GNPTAB	chr12
MIMAT0000433	hsa-miR-142-5p	ENSG00000111696	NT5DC3	chr12
MIMAT0000433	hsa-miR-142-5p	ENSG00000120837	NFYB	chr12
MIMAT0000433	hsa-miR-142-5p	ENSG00000136052	SLC41A2	chr12
MIMAT0000433	hsa-miR-142-5p	ENSG00000136052	SLC41A2	chr12
MIMAT0000433	hsa-miR-142-5p	ENSG00000074590	NUAK1	chr12
MIMAT0000433	hsa-miR-142-5p	ENSG00000074590	NUAK1	chr12
MIMAT0000433	hsa-miR-142-5p	ENSG00000074590	NUAK1	chr12
MIMAT0000433	hsa-miR-142-5p	ENSG00000110851	PRDM4	chr12
MIMAT0000433	hsa-miR-142-5p	ENSG00000110851	PRDM4	chr12
MIMAT0000433	hsa-miR-142-5p	ENSG00000075856	SART3	chr12
MIMAT0000433	hsa-miR-142-5p	ENSG00000110880	CORO1C	chr12
MIMAT0000433	hsa-miR-142-5p	ENSG00000084112	SSH1	chr12
MIMAT0000433	hsa-miR-142-5p	ENSG00000084112	SSH1	chr12
MIMAT0000433	hsa-miR-142-5p	ENSG00000084112	SSH1	chr12
MIMAT0000433	hsa-miR-142-5p	ENSG00000084112	SSH1	chr12
MIMAT0000433	hsa-miR-142-5p	ENSG00000139433	GLTP	chr12
MIMAT0000433	hsa-miR-142-5p	ENSG00000139436	GIT2	chr12
MIMAT0000433	hsa-miR-142-5p	ENSG00000139436	GIT2	chr12
MIMAT0000433	hsa-miR-142-5p	ENSG00000139436	GIT2	chr12
MIMAT0000433	hsa-miR-142-5p	ENSG00000139436	GIT2	chr12
MIMAT0000433	hsa-miR-142-5p	ENSG00000111229	ARPC3	chr12
MIMAT0000433	hsa-miR-142-5p	ENSG00000111229	ARPC3	chr12
MIMAT0000433	hsa-miR-142-5p	ENSG00000111231	GPN3	chr12
MIMAT0000433	hsa-miR-142-5p	ENSG00000111237	VPS29	chr12
MIMAT0000433	hsa-miR-142-5p	ENSG00000196850	PPTC7	chr12
MIMAT0000433	hsa-miR-142-5p	ENSG00000186298	PPP1CC	chr12
MIMAT0000433	hsa-miR-142-5p	ENSG00000123064	DDX54	chr12
MIMAT0000433	hsa-miR-142-5p	ENSG00000123064	DDX54	chr12
MIMAT0000433	hsa-miR-142-5p	ENSG00000135111	TBX3	chr12
MIMAT0000433	hsa-miR-142-5p	ENSG00000123066	MED13L	chr12
MIMAT0000433	hsa-miR-142-5p	ENSG00000111412	C12orf49	chr12
MIMAT0000433	hsa-miR-142-5p	ENSG00000111412	C12orf49	chr12
MIMAT0000433	hsa-miR-142-5p	ENSG00000135116	HRK	chr12
MIMAT0000433	hsa-miR-142-5p	ENSG00000135108	FBXO21	chr12
MIMAT0000433	hsa-miR-142-5p	ENSG00000176871	WSB2	chr12
MIMAT0000433	hsa-miR-142-5p	ENSG00000176834	VSIG10	chr12
MIMAT0000433	hsa-miR-142-5p	ENSG00000135090	TAOK3	chr12
MIMAT0000433	hsa-miR-142-5p	ENSG00000122966	CIT	chr12
MIMAT0000433	hsa-miR-142-5p	ENSG00000089159	PXN	chr12
MIMAT0000433	hsa-miR-142-5p	ENSG00000111786	SRSF9	chr12
MIMAT0000433	hsa-miR-142-5p	ENSG00000167272	POP5	chr12
MIMAT0000433	hsa-miR-142-5p	ENSG00000033030	ZCCHC8	chr12
MIMAT0000433	hsa-miR-142-5p	ENSG00000139722	VPS37B	chr12
MIMAT0000433	hsa-miR-142-5p	ENSG00000051825	MPHOSPH9	chr12
MIMAT0000433	hsa-miR-142-5p	ENSG00000051825	MPHOSPH9	chr12
MIMAT0000433	hsa-miR-142-5p	ENSG00000051825	MPHOSPH9	chr12
MIMAT0000433	hsa-miR-142-5p	ENSG00000139697	SBNO1	chr12
MIMAT0000433	hsa-miR-142-5p	ENSG00000139697	SBNO1	chr12
MIMAT0000433	hsa-miR-142-5p	ENSG00000150977	RILPL2	chr12
MIMAT0000433	hsa-miR-142-5p	ENSG00000119242	CCDC92	chr12
MIMAT0000433	hsa-miR-142-5p	ENSG00000139370	SLC15A4	chr12
MIMAT0000433	hsa-miR-142-5p	ENSG00000139370	SLC15A4	chr12
MIMAT0000433	hsa-miR-142-5p	ENSG00000060709	RIMBP2	chr12
MIMAT0000433	hsa-miR-142-5p	ENSG00000111450	STX2	chr12
MIMAT0000433	hsa-miR-142-5p	ENSG00000196458	ZNF605	chr12
MIMAT0000433	hsa-miR-142-5p	ENSG00000120647	CCDC77	chr12
MIMAT0000433	hsa-miR-142-5p	ENSG00000060237	WNK1	chr12
MIMAT0000433	hsa-miR-142-5p	ENSG00000060237	WNK1	chr12
MIMAT0000433	hsa-miR-142-5p	ENSG00000060237	WNK1	chr12
MIMAT0000433	hsa-miR-142-5p	ENSG00000082805	ERC1	chr12
MIMAT0000433	hsa-miR-142-5p	ENSG00000082805	ERC1	chr12
MIMAT0000433	hsa-miR-142-5p	ENSG00000006831	ADIPOR2	chr12
MIMAT0000433	hsa-miR-142-5p	ENSG00000006831	ADIPOR2	chr12
MIMAT0000433	hsa-miR-142-5p	ENSG00000004478	FKBP4	chr12
MIMAT0000433	hsa-miR-142-5p	ENSG00000011105	TSPAN9	chr12
MIMAT0000433	hsa-miR-142-5p	ENSG00000078237	TIGAR	chr12
MIMAT0000433	hsa-miR-142-5p	ENSG00000010219	DYRK4	chr12
MIMAT0000433	hsa-miR-142-5p	ENSG00000010278	CD9	chr12
MIMAT0000433	hsa-miR-142-5p	ENSG00000065970	FOXJ2	chr12
MIMAT0000433	hsa-miR-142-5p	ENSG00000065970	FOXJ2	chr12
MIMAT0000433	hsa-miR-142-5p	ENSG00000166532	RIMKLB	chr12
MIMAT0000433	hsa-miR-142-5p	ENSG00000166532	RIMKLB	chr12
MIMAT0000433	hsa-miR-142-5p	ENSG00000111752	PHC1	chr12
MIMAT0000433	hsa-miR-142-5p	ENSG00000139187	KLRG1	chr12
MIMAT0000433	hsa-miR-142-5p	ENSG00000139083	ETV6	chr12
MIMAT0000433	hsa-miR-142-5p	ENSG00000111269	CREBL2	chr12
MIMAT0000433	hsa-miR-142-5p	ENSG00000111269	CREBL2	chr12
MIMAT0000433	hsa-miR-142-5p	ENSG00000111269	CREBL2	chr12
MIMAT0000433	hsa-miR-142-5p	ENSG00000178878	APOLD1	chr12
MIMAT0000433	hsa-miR-142-5p	ENSG00000213782	DDX47	chr12
MIMAT0000433	hsa-miR-142-5p	ENSG00000134531	EMP1	chr12
MIMAT0000433	hsa-miR-142-5p	ENSG00000134531	EMP1	chr12
MIMAT0000433	hsa-miR-142-5p	ENSG00000246705	H2AFJ	chr12
MIMAT0000433	hsa-miR-142-5p	ENSG00000246705	H2AFJ	chr12
MIMAT0000433	hsa-miR-142-5p	ENSG00000182993	C12orf60	chr12
MIMAT0000433	hsa-miR-142-5p	ENSG00000023734	STRAP	chr12
MIMAT0000433	hsa-miR-142-5p	ENSG00000139154	AEBP2	chr12
MIMAT0000433	hsa-miR-142-5p	ENSG00000139154	AEBP2	chr12
MIMAT0000433	hsa-miR-142-5p	ENSG00000139154	AEBP2	chr12
MIMAT0000433	hsa-miR-142-5p	ENSG00000111711	GOLT1B	chr12
MIMAT0000433	hsa-miR-142-5p	ENSG00000111711	GOLT1B	chr12
MIMAT0000433	hsa-miR-142-5p	ENSG00000139163	ETNK1	chr12
MIMAT0000433	hsa-miR-142-5p	ENSG00000139163	ETNK1	chr12
MIMAT0000433	hsa-miR-142-5p	ENSG00000139163	ETNK1	chr12
MIMAT0000433	hsa-miR-142-5p	ENSG00000139163	ETNK1	chr12
MIMAT0000433	hsa-miR-142-5p	ENSG00000139163	ETNK1	chr12
MIMAT0000433	hsa-miR-142-5p	ENSG00000139163	ETNK1	chr12
MIMAT0000433	hsa-miR-142-5p	ENSG00000139163	ETNK1	chr12
MIMAT0000433	hsa-miR-142-5p	ENSG00000139163	ETNK1	chr12
MIMAT0000433	hsa-miR-142-5p	ENSG00000205707	ETFRF1	chr12
MIMAT0000433	hsa-miR-142-5p	ENSG00000111790	FGFR1OP2	chr12
MIMAT0000433	hsa-miR-142-5p	ENSG00000111790	FGFR1OP2	chr12
MIMAT0000433	hsa-miR-142-5p	ENSG00000211455	STK38L	chr12
MIMAT0000433	hsa-miR-142-5p	ENSG00000029153	ARNTL2	chr12
MIMAT0000433	hsa-miR-142-5p	ENSG00000029153	ARNTL2	chr12
MIMAT0000433	hsa-miR-142-5p	ENSG00000029153	ARNTL2	chr12
MIMAT0000433	hsa-miR-142-5p	ENSG00000110841	PPFIBP1	chr12
MIMAT0000433	hsa-miR-142-5p	ENSG00000087448	KLHL42	chr12
MIMAT0000433	hsa-miR-142-5p	ENSG00000087448	KLHL42	chr12
MIMAT0000433	hsa-miR-142-5p	ENSG00000123106	CCDC91	chr12
MIMAT0000433	hsa-miR-142-5p	ENSG00000151746	BICD1	chr12
MIMAT0000433	hsa-miR-142-5p	ENSG00000139132	FGD4	chr12
MIMAT0000433	hsa-miR-142-5p	ENSG00000139132	FGD4	chr12
MIMAT0000433	hsa-miR-142-5p	ENSG00000139132	FGD4	chr12
MIMAT0000433	hsa-miR-142-5p	ENSG00000139133	ALG10	chr12
MIMAT0000433	hsa-miR-142-5p	ENSG00000139133	ALG10	chr12
MIMAT0000433	hsa-miR-142-5p	ENSG00000175548	ALG10B	chr12
MIMAT0000433	hsa-miR-142-5p	ENSG00000134283	PPHLN1	chr12
MIMAT0000433	hsa-miR-142-5p	ENSG00000198001	IRAK4	chr12
MIMAT0000433	hsa-miR-142-5p	ENSG00000177119	ANO6	chr12
MIMAT0000433	hsa-miR-142-5p	ENSG00000177119	ANO6	chr12
MIMAT0000433	hsa-miR-142-5p	ENSG00000177119	ANO6	chr12
MIMAT0000433	hsa-miR-142-5p	ENSG00000189079	ARID2	chr12
MIMAT0000433	hsa-miR-142-5p	ENSG00000189079	ARID2	chr12
MIMAT0000433	hsa-miR-142-5p	ENSG00000189079	ARID2	chr12
MIMAT0000433	hsa-miR-142-5p	ENSG00000189079	ARID2	chr12
MIMAT0000433	hsa-miR-142-5p	ENSG00000152556	PFKM	chr12
MIMAT0000433	hsa-miR-142-5p	ENSG00000152556	PFKM	chr12
MIMAT0000433	hsa-miR-142-5p	ENSG00000066117	SMARCD1	chr12
MIMAT0000433	hsa-miR-142-5p	ENSG00000161813	LARP4	chr12
MIMAT0000433	hsa-miR-142-5p	ENSG00000066084	DIP2B	chr12
MIMAT0000433	hsa-miR-142-5p	ENSG00000066084	DIP2B	chr12
MIMAT0000433	hsa-miR-142-5p	ENSG00000066084	DIP2B	chr12
MIMAT0000433	hsa-miR-142-5p	ENSG00000123268	ATF1	chr12
MIMAT0000433	hsa-miR-142-5p	ENSG00000123268	ATF1	chr12
MIMAT0000433	hsa-miR-142-5p	ENSG00000185432	METTL7A	chr12
MIMAT0000433	hsa-miR-142-5p	ENSG00000123358	NR4A1	chr12
MIMAT0000433	hsa-miR-142-5p	ENSG00000185591	SP1	chr12
MIMAT0000433	hsa-miR-142-5p	ENSG00000185591	SP1	chr12
MIMAT0000433	hsa-miR-142-5p	ENSG00000197111	PCBP2	chr12
MIMAT0000433	hsa-miR-142-5p	ENSG00000037965	HOXC8	chr12
MIMAT0000433	hsa-miR-142-5p	ENSG00000172551	MUCL1	chr12
MIMAT0000433	hsa-miR-142-5p	ENSG00000135414	GDF11	chr12
MIMAT0000433	hsa-miR-142-5p	ENSG00000111540	RAB5B	chr12
MIMAT0000433	hsa-miR-142-5p	ENSG00000139641	ESYT1	chr12
MIMAT0000433	hsa-miR-142-5p	ENSG00000166908	PIP4K2C	chr12
MIMAT0000433	hsa-miR-142-5p	ENSG00000135452	TSPAN31	chr12
MIMAT0000433	hsa-miR-142-5p	ENSG00000123427	EEF1AKMT3	chr12
MIMAT0000433	hsa-miR-142-5p	ENSG00000118596	SLC16A7	chr12
MIMAT0000433	hsa-miR-142-5p	ENSG00000135655	USP15	chr12
MIMAT0000433	hsa-miR-142-5p	ENSG00000135655	USP15	chr12
MIMAT0000433	hsa-miR-142-5p	ENSG00000135655	USP15	chr12
MIMAT0000433	hsa-miR-142-5p	ENSG00000118600	RXYLT1	chr12
MIMAT0000433	hsa-miR-142-5p	ENSG00000118600	RXYLT1	chr12
MIMAT0000433	hsa-miR-142-5p	ENSG00000196935	SRGAP1	chr12
MIMAT0000433	hsa-miR-142-5p	ENSG00000184575	XPOT	chr12
MIMAT0000433	hsa-miR-142-5p	ENSG00000184575	XPOT	chr12
MIMAT0000433	hsa-miR-142-5p	ENSG00000183735	TBK1	chr12
MIMAT0000433	hsa-miR-142-5p	ENSG00000174106	LEMD3	chr12
MIMAT0000433	hsa-miR-142-5p	ENSG00000174106	LEMD3	chr12
MIMAT0000433	hsa-miR-142-5p	ENSG00000174099	MSRB3	chr12
MIMAT0000433	hsa-miR-142-5p	ENSG00000149948	HMGA2	chr12
MIMAT0000433	hsa-miR-142-5p	ENSG00000149948	HMGA2	chr12
MIMAT0000433	hsa-miR-142-5p	ENSG00000127334	DYRK2	chr12
MIMAT0000433	hsa-miR-142-5p	ENSG00000127334	DYRK2	chr12
MIMAT0000433	hsa-miR-142-5p	ENSG00000127334	DYRK2	chr12
MIMAT0000433	hsa-miR-142-5p	ENSG00000127334	DYRK2	chr12
MIMAT0000433	hsa-miR-142-5p	ENSG00000111605	CPSF6	chr12
MIMAT0000433	hsa-miR-142-5p	ENSG00000166225	FRS2	chr12
MIMAT0000433	hsa-miR-142-5p	ENSG00000166225	FRS2	chr12
MIMAT0000433	hsa-miR-142-5p	ENSG00000166225	FRS2	chr12
MIMAT0000433	hsa-miR-142-5p	ENSG00000166225	FRS2	chr12
MIMAT0000433	hsa-miR-142-5p	ENSG00000173451	THAP2	chr12
MIMAT0000433	hsa-miR-142-5p	ENSG00000173451	THAP2	chr12
MIMAT0000433	hsa-miR-142-5p	ENSG00000139291	TMEM19	chr12
MIMAT0000433	hsa-miR-142-5p	ENSG00000139291	TMEM19	chr12
MIMAT0000433	hsa-miR-142-5p	ENSG00000139291	TMEM19	chr12
MIMAT0000433	hsa-miR-142-5p	ENSG00000139291	TMEM19	chr12
MIMAT0000433	hsa-miR-142-5p	ENSG00000080371	RAB21	chr12
MIMAT0000433	hsa-miR-142-5p	ENSG00000080371	RAB21	chr12
MIMAT0000433	hsa-miR-142-5p	ENSG00000080371	RAB21	chr12
MIMAT0000433	hsa-miR-142-5p	ENSG00000080371	RAB21	chr12
MIMAT0000433	hsa-miR-142-5p	ENSG00000080371	RAB21	chr12
MIMAT0000433	hsa-miR-142-5p	ENSG00000080371	RAB21	chr12
MIMAT0000433	hsa-miR-142-5p	ENSG00000080371	RAB21	chr12
MIMAT0000433	hsa-miR-142-5p	ENSG00000139278	GLIPR1	chr12
MIMAT0000433	hsa-miR-142-5p	ENSG00000067715	SYT1	chr12
MIMAT0000433	hsa-miR-142-5p	ENSG00000067715	SYT1	chr12
MIMAT0000433	hsa-miR-142-5p	ENSG00000133641	C12orf29	chr12
MIMAT0000433	hsa-miR-142-5p	ENSG00000139324	TMTC3	chr12
MIMAT0000433	hsa-miR-142-5p	ENSG00000173598	NUDT4	chr12
MIMAT0000433	hsa-miR-142-5p	ENSG00000198015	MRPL42	chr12
MIMAT0000433	hsa-miR-142-5p	ENSG00000198015	MRPL42	chr12
MIMAT0000433	hsa-miR-142-5p	ENSG00000028203	VEZT	chr12
MIMAT0000433	hsa-miR-142-5p	ENSG00000111142	METAP2	chr12
MIMAT0000433	hsa-miR-142-5p	ENSG00000111142	METAP2	chr12
MIMAT0000433	hsa-miR-142-5p	ENSG00000111145	ELK3	chr12
MIMAT0000433	hsa-miR-142-5p	ENSG00000111145	ELK3	chr12
MIMAT0000433	hsa-miR-142-5p	ENSG00000139350	NEDD1	chr12
MIMAT0000433	hsa-miR-142-5p	ENSG00000139350	NEDD1	chr12
MIMAT0000433	hsa-miR-142-5p	ENSG00000139350	NEDD1	chr12
MIMAT0000433	hsa-miR-142-5p	ENSG00000139350	NEDD1	chr12
MIMAT0000433	hsa-miR-142-5p	ENSG00000120802	TMPO	chr12
MIMAT0000433	hsa-miR-142-5p	ENSG00000120802	TMPO	chr12
MIMAT0000433	hsa-miR-142-5p	ENSG00000120802	TMPO	chr12
MIMAT0000433	hsa-miR-142-5p	ENSG00000136021	SCYL2	chr12
MIMAT0000433	hsa-miR-142-5p	ENSG00000136021	SCYL2	chr12
MIMAT0000433	hsa-miR-142-5p	ENSG00000139354	GAS2L3	chr12
MIMAT0000433	hsa-miR-142-5p	ENSG00000139354	GAS2L3	chr12
MIMAT0000433	hsa-miR-142-5p	ENSG00000139354	GAS2L3	chr12
MIMAT0000433	hsa-miR-142-5p	ENSG00000111666	CHPT1	chr12
MIMAT0000433	hsa-miR-142-5p	ENSG00000136048	DRAM1	chr12
MIMAT0000433	hsa-miR-142-5p	ENSG00000136048	DRAM1	chr12
MIMAT0000433	hsa-miR-142-5p	ENSG00000136048	DRAM1	chr12
MIMAT0000433	hsa-miR-142-5p	ENSG00000139372	TDG	chr12
MIMAT0000433	hsa-miR-142-5p	ENSG00000139372	TDG	chr12
MIMAT0000433	hsa-miR-142-5p	ENSG00000139372	TDG	chr12
MIMAT0000433	hsa-miR-142-5p	ENSG00000198431	TXNRD1	chr12
MIMAT0000433	hsa-miR-142-5p	ENSG00000171310	CHST11	chr12
MIMAT0000433	hsa-miR-142-5p	ENSG00000171310	CHST11	chr12
MIMAT0000433	hsa-miR-142-5p	ENSG00000111785	RIC8B	chr12
MIMAT0000433	hsa-miR-142-5p	ENSG00000111785	RIC8B	chr12
MIMAT0000433	hsa-miR-142-5p	ENSG00000076248	UNG	chr12
MIMAT0000433	hsa-miR-142-5p	ENSG00000076248	UNG	chr12
MIMAT0000433	hsa-miR-142-5p	ENSG00000076248	UNG	chr12
MIMAT0000433	hsa-miR-142-5p	ENSG00000076248	UNG	chr12
MIMAT0000433	hsa-miR-142-5p	ENSG00000076248	UNG	chr12
MIMAT0000433	hsa-miR-142-5p	ENSG00000151148	UBE3B	chr12
MIMAT0000433	hsa-miR-142-5p	ENSG00000122970	IFT81	chr12
MIMAT0000433	hsa-miR-142-5p	ENSG00000111252	SH2B3	chr12
MIMAT0000433	hsa-miR-142-5p	ENSG00000111252	SH2B3	chr12
MIMAT0000433	hsa-miR-142-5p	ENSG00000111335	OAS2	chr12
MIMAT0000433	hsa-miR-142-5p	ENSG00000111335	OAS2	chr12
MIMAT0000433	hsa-miR-142-5p	ENSG00000111335	OAS2	chr12
MIMAT0000433	hsa-miR-142-5p	ENSG00000139405	RITA1	chr12
MIMAT0000433	hsa-miR-142-5p	ENSG00000135119	RNFT2	chr12
MIMAT0000433	hsa-miR-142-5p	ENSG00000111445	RFC5	chr12
MIMAT0000433	hsa-miR-142-5p	ENSG00000089220	PEBP1	chr12
MIMAT0000433	hsa-miR-142-5p	ENSG00000111707	SUDS3	chr12
MIMAT0000433	hsa-miR-142-5p	ENSG00000139767	SRRM4	chr12
MIMAT0000433	hsa-miR-142-5p	ENSG00000110917	MLEC	chr12
MIMAT0000433	hsa-miR-142-5p	ENSG00000110917	MLEC	chr12
MIMAT0000433	hsa-miR-142-5p	ENSG00000135124	P2RX4	chr12
MIMAT0000433	hsa-miR-142-5p	ENSG00000170633	RNF34	chr12
MIMAT0000433	hsa-miR-142-5p	ENSG00000170633	RNF34	chr12
MIMAT0000433	hsa-miR-142-5p	ENSG00000188735	TMEM120B	chr12
MIMAT0000433	hsa-miR-142-5p	ENSG00000139726	DENR	chr12
MIMAT0000433	hsa-miR-142-5p	ENSG00000183955	KMT5A	chr12
MIMAT0000433	hsa-miR-142-5p	ENSG00000179195	ZNF664	chr12
MIMAT0000433	hsa-miR-142-5p	ENSG00000179195	ZNF664	chr12
MIMAT0000433	hsa-miR-142-5p	ENSG00000179195	ZNF664	chr12
MIMAT0000433	hsa-miR-142-5p	ENSG00000179195	ZNF664	chr12
MIMAT0000433	hsa-miR-142-5p	ENSG00000081760	AACS	chr12
MIMAT0000433	hsa-miR-142-5p	ENSG00000111452	ADGRD1	chr12
MIMAT0000433	hsa-miR-142-5p	ENSG00000177169	ULK1	chr12
MIMAT0000433	hsa-miR-142-5p	ENSG00000177169	ULK1	chr12
MIMAT0000433	hsa-miR-142-5p	ENSG00000177169	ULK1	chr12
MIMAT0000433	hsa-miR-142-5p	ENSG00000183495	EP400	chr12
MIMAT0000433	hsa-miR-142-5p	ENSG00000183495	EP400	chr12
MIMAT0000433	hsa-miR-142-5p	ENSG00000183495	EP400	chr12
MIMAT0000433	hsa-miR-142-5p	ENSG00000112787	FBRSL1	chr12
MIMAT0000433	hsa-miR-142-5p	ENSG00000198393	ZNF26	chr12
MIMAT0000433	hsa-miR-142-5p	ENSG00000196387	ZNF140	chr12
MIMAT0000433	hsa-miR-142-5p	ENSG00000256223	ZNF10	chr12
MIMAT0000433	hsa-miR-142-5p	ENSG00000132953	XPO4	chr13
MIMAT0000433	hsa-miR-142-5p	ENSG00000180776	ZDHHC20	chr13
MIMAT0000433	hsa-miR-142-5p	ENSG00000151835	SACS	chr13
MIMAT0000433	hsa-miR-142-5p	ENSG00000151835	SACS	chr13
MIMAT0000433	hsa-miR-142-5p	ENSG00000151835	SACS	chr13
MIMAT0000433	hsa-miR-142-5p	ENSG00000151835	SACS	chr13
MIMAT0000433	hsa-miR-142-5p	ENSG00000151835	SACS	chr13
MIMAT0000433	hsa-miR-142-5p	ENSG00000139505	MTMR6	chr13
MIMAT0000433	hsa-miR-142-5p	ENSG00000139505	MTMR6	chr13
MIMAT0000433	hsa-miR-142-5p	ENSG00000152484	USP12	chr13
MIMAT0000433	hsa-miR-142-5p	ENSG00000139517	LNX2	chr13
MIMAT0000433	hsa-miR-142-5p	ENSG00000139517	LNX2	chr13
MIMAT0000433	hsa-miR-142-5p	ENSG00000102755	FLT1	chr13
MIMAT0000433	hsa-miR-142-5p	ENSG00000139508	SLC46A3	chr13
MIMAT0000433	hsa-miR-142-5p	ENSG00000139514	SLC7A1	chr13
MIMAT0000433	hsa-miR-142-5p	ENSG00000139514	SLC7A1	chr13
MIMAT0000433	hsa-miR-142-5p	ENSG00000139514	SLC7A1	chr13
MIMAT0000433	hsa-miR-142-5p	ENSG00000122042	UBL3	chr13
MIMAT0000433	hsa-miR-142-5p	ENSG00000122042	UBL3	chr13
MIMAT0000433	hsa-miR-142-5p	ENSG00000122042	UBL3	chr13
MIMAT0000433	hsa-miR-142-5p	ENSG00000122042	UBL3	chr13
MIMAT0000433	hsa-miR-142-5p	ENSG00000102781	KATNAL1	chr13
MIMAT0000433	hsa-miR-142-5p	ENSG00000102781	KATNAL1	chr13
MIMAT0000433	hsa-miR-142-5p	ENSG00000102781	KATNAL1	chr13
MIMAT0000433	hsa-miR-142-5p	ENSG00000102781	KATNAL1	chr13
MIMAT0000433	hsa-miR-142-5p	ENSG00000102781	KATNAL1	chr13
MIMAT0000433	hsa-miR-142-5p	ENSG00000102781	KATNAL1	chr13
MIMAT0000433	hsa-miR-142-5p	ENSG00000189403	HMGB1	chr13
MIMAT0000433	hsa-miR-142-5p	ENSG00000120694	HSPH1	chr13
MIMAT0000433	hsa-miR-142-5p	ENSG00000139597	N4BP2L1	chr13
MIMAT0000433	hsa-miR-142-5p	ENSG00000133104	SPART	chr13
MIMAT0000433	hsa-miR-142-5p	ENSG00000133104	SPART	chr13
MIMAT0000433	hsa-miR-142-5p	ENSG00000133104	SPART	chr13
MIMAT0000433	hsa-miR-142-5p	ENSG00000102710	SUPT20H	chr13
MIMAT0000433	hsa-miR-142-5p	ENSG00000133110	POSTN	chr13
MIMAT0000433	hsa-miR-142-5p	ENSG00000120685	PROSER1	chr13
MIMAT0000433	hsa-miR-142-5p	ENSG00000120690	ELF1	chr13
MIMAT0000433	hsa-miR-142-5p	ENSG00000165572	KBTBD6	chr13
MIMAT0000433	hsa-miR-142-5p	ENSG00000083635	NUFIP1	chr13
MIMAT0000433	hsa-miR-142-5p	ENSG00000174032	SLC25A30	chr13
MIMAT0000433	hsa-miR-142-5p	ENSG00000174032	SLC25A30	chr13
MIMAT0000433	hsa-miR-142-5p	ENSG00000174032	SLC25A30	chr13
MIMAT0000433	hsa-miR-142-5p	ENSG00000174032	SLC25A30	chr13
MIMAT0000433	hsa-miR-142-5p	ENSG00000123200	ZC3H13	chr13
MIMAT0000433	hsa-miR-142-5p	ENSG00000123200	ZC3H13	chr13
MIMAT0000433	hsa-miR-142-5p	ENSG00000139684	ESD	chr13
MIMAT0000433	hsa-miR-142-5p	ENSG00000136143	SUCLA2	chr13
MIMAT0000433	hsa-miR-142-5p	ENSG00000102753	KPNA3	chr13
MIMAT0000433	hsa-miR-142-5p	ENSG00000102753	KPNA3	chr13
MIMAT0000433	hsa-miR-142-5p	ENSG00000123178	SPRYD7	chr13
MIMAT0000433	hsa-miR-142-5p	ENSG00000123178	SPRYD7	chr13
MIMAT0000433	hsa-miR-142-5p	ENSG00000102786	INTS6	chr13
MIMAT0000433	hsa-miR-142-5p	ENSG00000102786	INTS6	chr13
MIMAT0000433	hsa-miR-142-5p	ENSG00000136098	NEK3	chr13
MIMAT0000433	hsa-miR-142-5p	ENSG00000136100	VPS36	chr13
MIMAT0000433	hsa-miR-142-5p	ENSG00000136100	VPS36	chr13
MIMAT0000433	hsa-miR-142-5p	ENSG00000136100	VPS36	chr13
MIMAT0000433	hsa-miR-142-5p	ENSG00000139734	DIAPH3	chr13
MIMAT0000433	hsa-miR-142-5p	ENSG00000139734	DIAPH3	chr13
MIMAT0000433	hsa-miR-142-5p	ENSG00000204899	MZT1	chr13
MIMAT0000433	hsa-miR-142-5p	ENSG00000118922	KLF12	chr13
MIMAT0000433	hsa-miR-142-5p	ENSG00000136111	TBC1D4	chr13
MIMAT0000433	hsa-miR-142-5p	ENSG00000136111	TBC1D4	chr13
MIMAT0000433	hsa-miR-142-5p	ENSG00000136111	TBC1D4	chr13
MIMAT0000433	hsa-miR-142-5p	ENSG00000136111	TBC1D4	chr13
MIMAT0000433	hsa-miR-142-5p	ENSG00000178695	KCTD12	chr13
MIMAT0000433	hsa-miR-142-5p	ENSG00000005812	FBXL3	chr13
MIMAT0000433	hsa-miR-142-5p	ENSG00000136160	EDNRB	chr13
MIMAT0000433	hsa-miR-142-5p	ENSG00000136160	EDNRB	chr13
MIMAT0000433	hsa-miR-142-5p	ENSG00000152192	POU4F1	chr13
MIMAT0000433	hsa-miR-142-5p	ENSG00000152193	RNF219	chr13
MIMAT0000433	hsa-miR-142-5p	ENSG00000139746	RBM26	chr13
MIMAT0000433	hsa-miR-142-5p	ENSG00000136158	SPRY2	chr13
MIMAT0000433	hsa-miR-142-5p	ENSG00000136158	SPRY2	chr13
MIMAT0000433	hsa-miR-142-5p	ENSG00000125257	ABCC4	chr13
MIMAT0000433	hsa-miR-142-5p	ENSG00000102572	STK24	chr13
MIMAT0000433	hsa-miR-142-5p	ENSG00000139800	ZIC5	chr13
MIMAT0000433	hsa-miR-142-5p	ENSG00000139800	ZIC5	chr13
MIMAT0000433	hsa-miR-142-5p	ENSG00000125247	TMTC4	chr13
MIMAT0000433	hsa-miR-142-5p	ENSG00000134884	ARGLU1	chr13
MIMAT0000433	hsa-miR-142-5p	ENSG00000185950	IRS2	chr13
MIMAT0000433	hsa-miR-142-5p	ENSG00000134905	CARS2	chr13
MIMAT0000433	hsa-miR-142-5p	ENSG00000126216	TUBGCP3	chr13
MIMAT0000433	hsa-miR-142-5p	ENSG00000121741	ZMYM2	chr13
MIMAT0000433	hsa-miR-142-5p	ENSG00000150459	SAP18	chr13
MIMAT0000433	hsa-miR-142-5p	ENSG00000173141	MRPL57	chr13
MIMAT0000433	hsa-miR-142-5p	ENSG00000173141	MRPL57	chr13
MIMAT0000433	hsa-miR-142-5p	ENSG00000102683	SGCG	chr13
MIMAT0000433	hsa-miR-142-5p	ENSG00000182957	SPATA13	chr13
MIMAT0000433	hsa-miR-142-5p	ENSG00000182957	SPATA13	chr13
MIMAT0000433	hsa-miR-142-5p	ENSG00000182957	SPATA13	chr13
MIMAT0000433	hsa-miR-142-5p	ENSG00000182957	SPATA13	chr13
MIMAT0000433	hsa-miR-142-5p	ENSG00000151846	PABPC3	chr13
MIMAT0000433	hsa-miR-142-5p	ENSG00000151846	PABPC3	chr13
MIMAT0000433	hsa-miR-142-5p	ENSG00000139496	NUP58	chr13
MIMAT0000433	hsa-miR-142-5p	ENSG00000139496	NUP58	chr13
MIMAT0000433	hsa-miR-142-5p	ENSG00000132970	WASF3	chr13
MIMAT0000433	hsa-miR-142-5p	ENSG00000186184	POLR1D	chr13
MIMAT0000433	hsa-miR-142-5p	ENSG00000132963	POMP	chr13
MIMAT0000433	hsa-miR-142-5p	ENSG00000187676	B3GLCT	chr13
MIMAT0000433	hsa-miR-142-5p	ENSG00000083642	PDS5B	chr13
MIMAT0000433	hsa-miR-142-5p	ENSG00000083642	PDS5B	chr13
MIMAT0000433	hsa-miR-142-5p	ENSG00000172915	NBEA	chr13
MIMAT0000433	hsa-miR-142-5p	ENSG00000120686	UFM1	chr13
MIMAT0000433	hsa-miR-142-5p	ENSG00000150893	FREM2	chr13
MIMAT0000433	hsa-miR-142-5p	ENSG00000150893	FREM2	chr13
MIMAT0000433	hsa-miR-142-5p	ENSG00000150893	FREM2	chr13
MIMAT0000433	hsa-miR-142-5p	ENSG00000150893	FREM2	chr13
MIMAT0000433	hsa-miR-142-5p	ENSG00000188811	NHLRC3	chr13
MIMAT0000433	hsa-miR-142-5p	ENSG00000102743	SLC25A15	chr13
MIMAT0000433	hsa-miR-142-5p	ENSG00000120688	WBP4	chr13
MIMAT0000433	hsa-miR-142-5p	ENSG00000172766	NAA16	chr13
MIMAT0000433	hsa-miR-142-5p	ENSG00000023516	AKAP11	chr13
MIMAT0000433	hsa-miR-142-5p	ENSG00000023516	AKAP11	chr13
MIMAT0000433	hsa-miR-142-5p	ENSG00000023516	AKAP11	chr13
MIMAT0000433	hsa-miR-142-5p	ENSG00000023516	AKAP11	chr13
MIMAT0000433	hsa-miR-142-5p	ENSG00000023516	AKAP11	chr13
MIMAT0000433	hsa-miR-142-5p	ENSG00000133114	GPALPP1	chr13
MIMAT0000433	hsa-miR-142-5p	ENSG00000133114	GPALPP1	chr13
MIMAT0000433	hsa-miR-142-5p	ENSG00000136152	COG3	chr13
MIMAT0000433	hsa-miR-142-5p	ENSG00000136141	LRCH1	chr13
MIMAT0000433	hsa-miR-142-5p	ENSG00000136156	ITM2B	chr13
MIMAT0000433	hsa-miR-142-5p	ENSG00000139687	RB1	chr13
MIMAT0000433	hsa-miR-142-5p	ENSG00000139687	RB1	chr13
MIMAT0000433	hsa-miR-142-5p	ENSG00000102531	FNDC3A	chr13
MIMAT0000433	hsa-miR-142-5p	ENSG00000102543	CDADC1	chr13
MIMAT0000433	hsa-miR-142-5p	ENSG00000204977	TRIM13	chr13
MIMAT0000433	hsa-miR-142-5p	ENSG00000253797	UTP14C	chr13
MIMAT0000433	hsa-miR-142-5p	ENSG00000253797	UTP14C	chr13
MIMAT0000433	hsa-miR-142-5p	ENSG00000136108	CKAP2	chr13
MIMAT0000433	hsa-miR-142-5p	ENSG00000102554	KLF5	chr13
MIMAT0000433	hsa-miR-142-5p	ENSG00000102554	KLF5	chr13
MIMAT0000433	hsa-miR-142-5p	ENSG00000118939	UCHL3	chr13
MIMAT0000433	hsa-miR-142-5p	ENSG00000118939	UCHL3	chr13
MIMAT0000433	hsa-miR-142-5p	ENSG00000102471	NDFIP2	chr13
MIMAT0000433	hsa-miR-142-5p	ENSG00000102471	NDFIP2	chr13
MIMAT0000433	hsa-miR-142-5p	ENSG00000102471	NDFIP2	chr13
MIMAT0000433	hsa-miR-142-5p	ENSG00000102471	NDFIP2	chr13
MIMAT0000433	hsa-miR-142-5p	ENSG00000165300	SLITRK5	chr13
MIMAT0000433	hsa-miR-142-5p	ENSG00000152749	GPR180	chr13
MIMAT0000433	hsa-miR-142-5p	ENSG00000185352	HS6ST3	chr13
MIMAT0000433	hsa-miR-142-5p	ENSG00000139793	MBNL2	chr13
MIMAT0000433	hsa-miR-142-5p	ENSG00000125249	RAP2A	chr13
MIMAT0000433	hsa-miR-142-5p	ENSG00000125249	RAP2A	chr13
MIMAT0000433	hsa-miR-142-5p	ENSG00000065150	IPO5	chr13
MIMAT0000433	hsa-miR-142-5p	ENSG00000065150	IPO5	chr13
MIMAT0000433	hsa-miR-142-5p	ENSG00000065150	IPO5	chr13
MIMAT0000433	hsa-miR-142-5p	ENSG00000134900	TPP2	chr13
MIMAT0000433	hsa-miR-142-5p	ENSG00000139826	ABHD13	chr13
MIMAT0000433	hsa-miR-142-5p	ENSG00000139826	ABHD13	chr13
MIMAT0000433	hsa-miR-142-5p	ENSG00000139826	ABHD13	chr13
MIMAT0000433	hsa-miR-142-5p	ENSG00000139826	ABHD13	chr13
MIMAT0000433	hsa-miR-142-5p	ENSG00000134871	COL4A2	chr13
MIMAT0000433	hsa-miR-142-5p	ENSG00000153487	ING1	chr13
MIMAT0000433	hsa-miR-142-5p	ENSG00000068650	ATP11A	chr13
MIMAT0000433	hsa-miR-142-5p	ENSG00000068650	ATP11A	chr13
MIMAT0000433	hsa-miR-142-5p	ENSG00000068650	ATP11A	chr13
MIMAT0000433	hsa-miR-142-5p	ENSG00000139842	CUL4A	chr13
MIMAT0000433	hsa-miR-142-5p	ENSG00000198176	TFDP1	chr13
MIMAT0000433	hsa-miR-142-5p	ENSG00000169062	UPF3A	chr13
MIMAT0000433	hsa-miR-142-5p	ENSG00000136319	TTC5	chr14
MIMAT0000433	hsa-miR-142-5p	ENSG00000136319	TTC5	chr14
MIMAT0000433	hsa-miR-142-5p	ENSG00000092094	OSGEP	chr14
MIMAT0000433	hsa-miR-142-5p	ENSG00000092199	HNRNPC	chr14
MIMAT0000433	hsa-miR-142-5p	ENSG00000092199	HNRNPC	chr14
MIMAT0000433	hsa-miR-142-5p	ENSG00000129472	RAB2B	chr14
MIMAT0000433	hsa-miR-142-5p	ENSG00000165819	METTL3	chr14
MIMAT0000433	hsa-miR-142-5p	ENSG00000092036	HAUS4	chr14
MIMAT0000433	hsa-miR-142-5p	ENSG00000259132	AL132780.3	chr14
MIMAT0000433	hsa-miR-142-5p	ENSG00000129474	AJUBA	chr14
MIMAT0000433	hsa-miR-142-5p	ENSG00000139880	CDH24	chr14
MIMAT0000433	hsa-miR-142-5p	ENSG00000100813	ACIN1	chr14
MIMAT0000433	hsa-miR-142-5p	ENSG00000196792	STRN3	chr14
MIMAT0000433	hsa-miR-142-5p	ENSG00000196792	STRN3	chr14
MIMAT0000433	hsa-miR-142-5p	ENSG00000129493	HEATR5A	chr14
MIMAT0000433	hsa-miR-142-5p	ENSG00000203546	AL139353.1	chr14
MIMAT0000433	hsa-miR-142-5p	ENSG00000129493	HEATR5A	chr14
MIMAT0000433	hsa-miR-142-5p	ENSG00000203546	AL139353.1	chr14
MIMAT0000433	hsa-miR-142-5p	ENSG00000129493	HEATR5A	chr14
MIMAT0000433	hsa-miR-142-5p	ENSG00000203546	AL139353.1	chr14
MIMAT0000433	hsa-miR-142-5p	ENSG00000129521	EGLN3	chr14
MIMAT0000433	hsa-miR-142-5p	ENSG00000165389	SPTSSA	chr14
MIMAT0000433	hsa-miR-142-5p	ENSG00000151332	MBIP	chr14
MIMAT0000433	hsa-miR-142-5p	ENSG00000129514	FOXA1	chr14
MIMAT0000433	hsa-miR-142-5p	ENSG00000100934	SEC23A	chr14
MIMAT0000433	hsa-miR-142-5p	ENSG00000182400	TRAPPC6B	chr14
MIMAT0000433	hsa-miR-142-5p	ENSG00000182400	TRAPPC6B	chr14
MIMAT0000433	hsa-miR-142-5p	ENSG00000182400	TRAPPC6B	chr14
MIMAT0000433	hsa-miR-142-5p	ENSG00000165355	FBXO33	chr14
MIMAT0000433	hsa-miR-142-5p	ENSG00000165355	FBXO33	chr14
MIMAT0000433	hsa-miR-142-5p	ENSG00000179454	KLHL28	chr14
MIMAT0000433	hsa-miR-142-5p	ENSG00000100483	VCPKMT	chr14
MIMAT0000433	hsa-miR-142-5p	ENSG00000087299	L2HGDH	chr14
MIMAT0000433	hsa-miR-142-5p	ENSG00000100503	NIN	chr14
MIMAT0000433	hsa-miR-142-5p	ENSG00000100505	TRIM9	chr14
MIMAT0000433	hsa-miR-142-5p	ENSG00000197930	ERO1A	chr14
MIMAT0000433	hsa-miR-142-5p	ENSG00000100522	GNPNAT1	chr14
MIMAT0000433	hsa-miR-142-5p	ENSG00000100523	DDHD1	chr14
MIMAT0000433	hsa-miR-142-5p	ENSG00000100523	DDHD1	chr14
MIMAT0000433	hsa-miR-142-5p	ENSG00000100523	DDHD1	chr14
MIMAT0000433	hsa-miR-142-5p	ENSG00000100523	DDHD1	chr14
MIMAT0000433	hsa-miR-142-5p	ENSG00000100523	DDHD1	chr14
MIMAT0000433	hsa-miR-142-5p	ENSG00000197045	GMFB	chr14
MIMAT0000433	hsa-miR-142-5p	ENSG00000197045	GMFB	chr14
MIMAT0000433	hsa-miR-142-5p	ENSG00000131979	GCH1	chr14
MIMAT0000433	hsa-miR-142-5p	ENSG00000131979	GCH1	chr14
MIMAT0000433	hsa-miR-142-5p	ENSG00000131979	GCH1	chr14
MIMAT0000433	hsa-miR-142-5p	ENSG00000198554	WDHD1	chr14
MIMAT0000433	hsa-miR-142-5p	ENSG00000126775	ATG14	chr14
MIMAT0000433	hsa-miR-142-5p	ENSG00000070367	EXOC5	chr14
MIMAT0000433	hsa-miR-142-5p	ENSG00000070367	EXOC5	chr14
MIMAT0000433	hsa-miR-142-5p	ENSG00000100575	TIMM9	chr14
MIMAT0000433	hsa-miR-142-5p	ENSG00000139970	RTN1	chr14
MIMAT0000433	hsa-miR-142-5p	ENSG00000100625	SIX4	chr14
MIMAT0000433	hsa-miR-142-5p	ENSG00000100625	SIX4	chr14
MIMAT0000433	hsa-miR-142-5p	ENSG00000100625	SIX4	chr14
MIMAT0000433	hsa-miR-142-5p	ENSG00000126814	TRMT5	chr14
MIMAT0000433	hsa-miR-142-5p	ENSG00000182107	TMEM30B	chr14
MIMAT0000433	hsa-miR-142-5p	ENSG00000182107	TMEM30B	chr14
MIMAT0000433	hsa-miR-142-5p	ENSG00000140006	WDR89	chr14
MIMAT0000433	hsa-miR-142-5p	ENSG00000140006	WDR89	chr14
MIMAT0000433	hsa-miR-142-5p	ENSG00000126821	SGPP1	chr14
MIMAT0000433	hsa-miR-142-5p	ENSG00000126821	SGPP1	chr14
MIMAT0000433	hsa-miR-142-5p	ENSG00000126821	SGPP1	chr14
MIMAT0000433	hsa-miR-142-5p	ENSG00000126821	SGPP1	chr14
MIMAT0000433	hsa-miR-142-5p	ENSG00000125952	MAX	chr14
MIMAT0000433	hsa-miR-142-5p	ENSG00000072042	RDH11	chr14
MIMAT0000433	hsa-miR-142-5p	ENSG00000072121	ZFYVE26	chr14
MIMAT0000433	hsa-miR-142-5p	ENSG00000100632	ERH	chr14
MIMAT0000433	hsa-miR-142-5p	ENSG00000213463	SYNJ2BP	chr14
MIMAT0000433	hsa-miR-142-5p	ENSG00000213463	SYNJ2BP	chr14
MIMAT0000433	hsa-miR-142-5p	ENSG00000213463	SYNJ2BP	chr14
MIMAT0000433	hsa-miR-142-5p	ENSG00000133997	MED6	chr14
MIMAT0000433	hsa-miR-142-5p	ENSG00000133997	MED6	chr14
MIMAT0000433	hsa-miR-142-5p	ENSG00000006432	MAP3K9	chr14
MIMAT0000433	hsa-miR-142-5p	ENSG00000006432	MAP3K9	chr14
MIMAT0000433	hsa-miR-142-5p	ENSG00000006432	MAP3K9	chr14
MIMAT0000433	hsa-miR-142-5p	ENSG00000133961	NUMB	chr14
MIMAT0000433	hsa-miR-142-5p	ENSG00000133961	NUMB	chr14
MIMAT0000433	hsa-miR-142-5p	ENSG00000156030	ELMSAN1	chr14
MIMAT0000433	hsa-miR-142-5p	ENSG00000156030	ELMSAN1	chr14
MIMAT0000433	hsa-miR-142-5p	ENSG00000119711	ALDH6A1	chr14
MIMAT0000433	hsa-miR-142-5p	ENSG00000119682	AREL1	chr14
MIMAT0000433	hsa-miR-142-5p	ENSG00000119684	MLH3	chr14
MIMAT0000433	hsa-miR-142-5p	ENSG00000119684	MLH3	chr14
MIMAT0000433	hsa-miR-142-5p	ENSG00000119669	IRF2BPL	chr14
MIMAT0000433	hsa-miR-142-5p	ENSG00000119669	IRF2BPL	chr14
MIMAT0000433	hsa-miR-142-5p	ENSG00000119669	IRF2BPL	chr14
MIMAT0000433	hsa-miR-142-5p	ENSG00000100580	TMED8	chr14
MIMAT0000433	hsa-miR-142-5p	ENSG00000100580	TMED8	chr14
MIMAT0000433	hsa-miR-142-5p	ENSG00000151445	VIPAS39	chr14
MIMAT0000433	hsa-miR-142-5p	ENSG00000151445	VIPAS39	chr14
MIMAT0000433	hsa-miR-142-5p	ENSG00000151445	VIPAS39	chr14
MIMAT0000433	hsa-miR-142-5p	ENSG00000100593	ISM2	chr14
MIMAT0000433	hsa-miR-142-5p	ENSG00000100596	SPTLC2	chr14
MIMAT0000433	hsa-miR-142-5p	ENSG00000100596	SPTLC2	chr14
MIMAT0000433	hsa-miR-142-5p	ENSG00000100596	SPTLC2	chr14
MIMAT0000433	hsa-miR-142-5p	ENSG00000211448	DIO2	chr14
MIMAT0000433	hsa-miR-142-5p	ENSG00000165417	GTF2A1	chr14
MIMAT0000433	hsa-miR-142-5p	ENSG00000165417	GTF2A1	chr14
MIMAT0000433	hsa-miR-142-5p	ENSG00000165417	GTF2A1	chr14
MIMAT0000433	hsa-miR-142-5p	ENSG00000165417	GTF2A1	chr14
MIMAT0000433	hsa-miR-142-5p	ENSG00000071537	SEL1L	chr14
MIMAT0000433	hsa-miR-142-5p	ENSG00000054983	GALC	chr14
MIMAT0000433	hsa-miR-142-5p	ENSG00000053254	FOXN3	chr14
MIMAT0000433	hsa-miR-142-5p	ENSG00000119720	NRDE2	chr14
MIMAT0000433	hsa-miR-142-5p	ENSG00000119720	NRDE2	chr14
MIMAT0000433	hsa-miR-142-5p	ENSG00000119720	NRDE2	chr14
MIMAT0000433	hsa-miR-142-5p	ENSG00000100784	RPS6KA5	chr14
MIMAT0000433	hsa-miR-142-5p	ENSG00000100784	RPS6KA5	chr14
MIMAT0000433	hsa-miR-142-5p	ENSG00000165929	TC2N	chr14
MIMAT0000433	hsa-miR-142-5p	ENSG00000165929	TC2N	chr14
MIMAT0000433	hsa-miR-142-5p	ENSG00000165929	TC2N	chr14
MIMAT0000433	hsa-miR-142-5p	ENSG00000100815	TRIP11	chr14
MIMAT0000433	hsa-miR-142-5p	ENSG00000100815	TRIP11	chr14
MIMAT0000433	hsa-miR-142-5p	ENSG00000100815	TRIP11	chr14
MIMAT0000433	hsa-miR-142-5p	ENSG00000100815	TRIP11	chr14
MIMAT0000433	hsa-miR-142-5p	ENSG00000066427	ATXN3	chr14
MIMAT0000433	hsa-miR-142-5p	ENSG00000066427	ATXN3	chr14
MIMAT0000433	hsa-miR-142-5p	ENSG00000066427	ATXN3	chr14
MIMAT0000433	hsa-miR-142-5p	ENSG00000066427	ATXN3	chr14
MIMAT0000433	hsa-miR-142-5p	ENSG00000100600	LGMN	chr14
MIMAT0000433	hsa-miR-142-5p	ENSG00000011114	BTBD7	chr14
MIMAT0000433	hsa-miR-142-5p	ENSG00000011114	BTBD7	chr14
MIMAT0000433	hsa-miR-142-5p	ENSG00000011114	BTBD7	chr14
MIMAT0000433	hsa-miR-142-5p	ENSG00000011114	BTBD7	chr14
MIMAT0000433	hsa-miR-142-5p	ENSG00000100697	DICER1	chr14
MIMAT0000433	hsa-miR-142-5p	ENSG00000100697	DICER1	chr14
MIMAT0000433	hsa-miR-142-5p	ENSG00000066739	ATG2B	chr14
MIMAT0000433	hsa-miR-142-5p	ENSG00000127152	BCL11B	chr14
MIMAT0000433	hsa-miR-142-5p	ENSG00000183576	SETD3	chr14
MIMAT0000433	hsa-miR-142-5p	ENSG00000183576	SETD3	chr14
MIMAT0000433	hsa-miR-142-5p	ENSG00000080824	HSP90AA1	chr14
MIMAT0000433	hsa-miR-142-5p	ENSG00000156381	ANKRD9	chr14
MIMAT0000433	hsa-miR-142-5p	ENSG00000198752	CDC42BPB	chr14
MIMAT0000433	hsa-miR-142-5p	ENSG00000166170	BAG5	chr14
MIMAT0000433	hsa-miR-142-5p	ENSG00000166170	BAG5	chr14
MIMAT0000433	hsa-miR-142-5p	ENSG00000170779	CDCA4	chr14
MIMAT0000433	hsa-miR-142-5p	ENSG00000165801	ARHGEF40	chr14
MIMAT0000433	hsa-miR-142-5p	ENSG00000092203	TOX4	chr14
MIMAT0000433	hsa-miR-142-5p	ENSG00000129473	BCL2L2	chr14
MIMAT0000433	hsa-miR-142-5p	ENSG00000213928	IRF9	chr14
MIMAT0000433	hsa-miR-142-5p	ENSG00000259529	AL136295.5	chr14
MIMAT0000433	hsa-miR-142-5p	ENSG00000100441	KHNYN	chr14
MIMAT0000433	hsa-miR-142-5p	ENSG00000100441	KHNYN	chr14
MIMAT0000433	hsa-miR-142-5p	ENSG00000092140	G2E3	chr14
MIMAT0000433	hsa-miR-142-5p	ENSG00000092140	G2E3	chr14
MIMAT0000433	hsa-miR-142-5p	ENSG00000092140	G2E3	chr14
MIMAT0000433	hsa-miR-142-5p	ENSG00000100852	ARHGAP5	chr14
MIMAT0000433	hsa-miR-142-5p	ENSG00000151322	NPAS3	chr14
MIMAT0000433	hsa-miR-142-5p	ENSG00000151327	FAM177A1	chr14
MIMAT0000433	hsa-miR-142-5p	ENSG00000151327	FAM177A1	chr14
MIMAT0000433	hsa-miR-142-5p	ENSG00000198807	PAX9	chr14
MIMAT0000433	hsa-miR-142-5p	ENSG00000198807	PAX9	chr14
MIMAT0000433	hsa-miR-142-5p	ENSG00000100941	PNN	chr14
MIMAT0000433	hsa-miR-142-5p	ENSG00000100941	PNN	chr14
MIMAT0000433	hsa-miR-142-5p	ENSG00000150527	CTAGE5	chr14
MIMAT0000433	hsa-miR-142-5p	ENSG00000150527	CTAGE5	chr14
MIMAT0000433	hsa-miR-142-5p	ENSG00000179476	C14orf28	chr14
MIMAT0000433	hsa-miR-142-5p	ENSG00000179476	C14orf28	chr14
MIMAT0000433	hsa-miR-142-5p	ENSG00000179476	C14orf28	chr14
MIMAT0000433	hsa-miR-142-5p	ENSG00000198718	TOGARAM1	chr14
MIMAT0000433	hsa-miR-142-5p	ENSG00000198718	TOGARAM1	chr14
MIMAT0000433	hsa-miR-142-5p	ENSG00000168282	MGAT2	chr14
MIMAT0000433	hsa-miR-142-5p	ENSG00000165527	ARF6	chr14
MIMAT0000433	hsa-miR-142-5p	ENSG00000139921	TMX1	chr14
MIMAT0000433	hsa-miR-142-5p	ENSG00000139921	TMX1	chr14
MIMAT0000433	hsa-miR-142-5p	ENSG00000139926	FRMD6	chr14
MIMAT0000433	hsa-miR-142-5p	ENSG00000139926	FRMD6	chr14
MIMAT0000433	hsa-miR-142-5p	ENSG00000139926	FRMD6	chr14
MIMAT0000433	hsa-miR-142-5p	ENSG00000139926	FRMD6	chr14
MIMAT0000433	hsa-miR-142-5p	ENSG00000139926	FRMD6	chr14
MIMAT0000433	hsa-miR-142-5p	ENSG00000198252	STYX	chr14
MIMAT0000433	hsa-miR-142-5p	ENSG00000180008	SOCS4	chr14
MIMAT0000433	hsa-miR-142-5p	ENSG00000180008	SOCS4	chr14
MIMAT0000433	hsa-miR-142-5p	ENSG00000139946	PELI2	chr14
MIMAT0000433	hsa-miR-142-5p	ENSG00000139946	PELI2	chr14
MIMAT0000433	hsa-miR-142-5p	ENSG00000053770	AP5M1	chr14
MIMAT0000433	hsa-miR-142-5p	ENSG00000139977	NAA30	chr14
MIMAT0000433	hsa-miR-142-5p	ENSG00000139977	NAA30	chr14
[truncated: 4,665 more rows]

## Sheet: miRDB
Target Rank	Target Score	miRNA Name	Gene Symbol	Gene Description
1	99	hsa-miR-142-5p	BOD1L1	biorientation of chromosomes in cell division 1 like 1
2	99	hsa-miR-142-5p	DMD	dystrophin
3	99	hsa-miR-142-5p	DIAPH2	diaphanous related formin 2
4	99	hsa-miR-142-5p	ITGAV	integrin subunit alpha V
5	99	hsa-miR-142-5p	MAP3K2	mitogen-activated protein kinase kinase kinase 2
6	99	hsa-miR-142-5p	ZFPM2	zinc finger protein, FOG family member 2
7	98	hsa-miR-142-5p	IGF2BP3	insulin like growth factor 2 mRNA binding protein 3
8	98	hsa-miR-142-5p	RPS6KA5	ribosomal protein S6 kinase A5
9	98	hsa-miR-142-5p	PSAT1	phosphoserine aminotransferase 1
10	98	hsa-miR-142-5p	ADGRB3	adhesion G protein-coupled receptor B3
11	98	hsa-miR-142-5p	NFAT5	nuclear factor of activated T cells 5
12	98	hsa-miR-142-5p	FAM91A1	family with sequence similarity 91 member A1
13	98	hsa-miR-142-5p	MTMR10	myotubularin related protein 10
14	97	hsa-miR-142-5p	CBLN4	cerebellin 4 precursor
15	97	hsa-miR-142-5p	UFL1	UFM1 specific ligase 1
16	97	hsa-miR-142-5p	TVP23B	trans-golgi network vesicle protein 23 homolog B
17	97	hsa-miR-142-5p	RERG	RAS like estrogen regulated growth inhibitor
18	97	hsa-miR-142-5p	RNF138	ring finger protein 138
19	97	hsa-miR-142-5p	TVP23C	trans-golgi network vesicle protein 23 homolog C
20	97	hsa-miR-142-5p	C8orf34	chromosome 8 open reading frame 34
21	97	hsa-miR-142-5p	PGM2	phosphoglucomutase 2
22	97	hsa-miR-142-5p	LPP	LIM domain containing preferred translocation partner in lipoma
23	97	hsa-miR-142-5p	HELQ	helicase, POLQ like
24	97	hsa-miR-142-5p	DENND1B	DENN domain containing 1B
25	97	hsa-miR-142-5p	LRP1B	LDL receptor related protein 1B
26	96	hsa-miR-142-5p	NR2C1	nuclear receptor subfamily 2 group C member 1
27	96	hsa-miR-142-5p	SLAIN1	SLAIN motif family member 1
28	96	hsa-miR-142-5p	CNEP1R1	CTD nuclear envelope phosphatase 1 regulatory subunit 1
29	96	hsa-miR-142-5p	RAP1A	RAP1A, member of RAS oncogene family
30	96	hsa-miR-142-5p	SRSF6	serine and arginine rich splicing factor 6
31	96	hsa-miR-142-5p	DYNC1I2	dynein cytoplasmic 1 intermediate chain 2
32	96	hsa-miR-142-5p	PRPF40A	pre-mRNA processing factor 40 homolog A
33	96	hsa-miR-142-5p	BRD1	bromodomain containing 1
34	96	hsa-miR-142-5p	WWP1	WW domain containing E3 ubiquitin protein ligase 1
35	95	hsa-miR-142-5p	KLF8	Kruppel like factor 8
36	95	hsa-miR-142-5p	PRKG1	protein kinase cGMP-dependent 1
37	95	hsa-miR-142-5p	ATP1B4	ATPase Na+/K+ transporting family member beta 4
38	95	hsa-miR-142-5p	CDK17	cyclin dependent kinase 17
39	95	hsa-miR-142-5p	ROBO1	roundabout guidance receptor 1
40	95	hsa-miR-142-5p	ADAMTS1	ADAM metallopeptidase with thrombospondin type 1 motif 1
41	95	hsa-miR-142-5p	SOCS1	suppressor of cytokine signaling 1
42	95	hsa-miR-142-5p	KITLG	KIT ligand
43	95	hsa-miR-142-5p	CEP290	centrosomal protein 290
44	95	hsa-miR-142-5p	PAIP1	poly(A) binding protein interacting protein 1
45	94	hsa-miR-142-5p	VPS50	VPS50, EARP/GARPII complex subunit
46	94	hsa-miR-142-5p	ICK	intestinal cell kinase
47	94	hsa-miR-142-5p	SLC18A2	solute carrier family 18 member A2
48	94	hsa-miR-142-5p	AHR	aryl hydrocarbon receptor
49	94	hsa-miR-142-5p	ZXDC	ZXD family zinc finger C
50	94	hsa-miR-142-5p	ZC3H12B	zinc finger CCCH-type containing 12B
51	94	hsa-miR-142-5p	STK17B	serine/threonine kinase 17b
52	94	hsa-miR-142-5p	NENF	neudesin neurotrophic factor
53	94	hsa-miR-142-5p	IGF1	insulin like growth factor 1
54	94	hsa-miR-142-5p	ANGPTL5	angiopoietin like 5
55	94	hsa-miR-142-5p	DBR1	debranching RNA lariats 1
56	94	hsa-miR-142-5p	DYNLT1	dynein light chain Tctex-type 1
57	94	hsa-miR-142-5p	FEM1C	fem-1 homolog C
58	94	hsa-miR-142-5p	RC3H1	ring finger and CCCH-type domains 1
59	94	hsa-miR-142-5p	TOPORS	TOP1 binding arginine/serine rich protein
60	94	hsa-miR-142-5p	GK5	glycerol kinase 5
61	93	hsa-miR-142-5p	TRUB1	TruB pseudouridine synthase family member 1
62	93	hsa-miR-142-5p	NUP133	nucleoporin 133
63	93	hsa-miR-142-5p	SGCE	sarcoglycan epsilon
64	93	hsa-miR-142-5p	NCK2	NCK adaptor protein 2
65	93	hsa-miR-142-5p	LMX1A	LIM homeobox transcription factor 1 alpha
66	93	hsa-miR-142-5p	RRP15	ribosomal RNA processing 15 homolog
67	93	hsa-miR-142-5p	AFF4	AF4/FMR2 family member 4
68	93	hsa-miR-142-5p	ZNF239	zinc finger protein 239
69	93	hsa-miR-142-5p	ZNF736	zinc finger protein 736
70	93	hsa-miR-142-5p	AQP11	aquaporin 11
71	93	hsa-miR-142-5p	MRPS36	mitochondrial ribosomal protein S36
72	93	hsa-miR-142-5p	ZSCAN12	zinc finger and SCAN domain containing 12
73	93	hsa-miR-142-5p	UBE2D1	ubiquitin conjugating enzyme E2 D1
74	93	hsa-miR-142-5p	ATP1B1	ATPase Na+/K+ transporting subunit beta 1
75	93	hsa-miR-142-5p	MCMDC2	minichromosome maintenance domain containing 2
76	93	hsa-miR-142-5p	DNAJC7	DnaJ heat shock protein family (Hsp40) member C7
77	93	hsa-miR-142-5p	ATXN7L2	ataxin 7 like 2
78	93	hsa-miR-142-5p	IFIT5	interferon induced protein with tetratricopeptide repeats 5
79	93	hsa-miR-142-5p	SLC24A2	solute carrier family 24 member 2
80	93	hsa-miR-142-5p	MID2	midline 2
81	92	hsa-miR-142-5p	STAU1	staufen double-stranded RNA binding protein 1
82	92	hsa-miR-142-5p	PRPF4B	pre-mRNA processing factor 4B
83	92	hsa-miR-142-5p	LSM8	LSM8 homolog, U6 small nuclear RNA associated
84	92	hsa-miR-142-5p	RB1CC1	RB1 inducible coiled-coil 1
85	92	hsa-miR-142-5p	ZMYND11	zinc finger MYND-type containing 11
86	92	hsa-miR-142-5p	PIK3C2A	phosphatidylinositol-4-phosphate 3-kinase catalytic subunit type 2 alpha
87	92	hsa-miR-142-5p	PRDM8	PR/SET domain 8
88	92	hsa-miR-142-5p	CAPN10	calpain 10
89	92	hsa-miR-142-5p	SLC12A2	solute carrier family 12 member 2
90	92	hsa-miR-142-5p	ZNF770	zinc finger protein 770
91	92	hsa-miR-142-5p	MED14	mediator complex subunit 14
92	92	hsa-miR-142-5p	C20orf78	chromosome 20 open reading frame 78
93	92	hsa-miR-142-5p	MTCP1	mature T cell proliferation 1
94	92	hsa-miR-142-5p	FAM126A	family with sequence similarity 126 member A
95	92	hsa-miR-142-5p	BCOR	BCL6 corepressor
96	92	hsa-miR-142-5p	SWSAP1	SWIM-type zinc finger 7 associated protein 1
97	92	hsa-miR-142-5p	BTBD1	BTB domain containing 1
98	92	hsa-miR-142-5p	GOPC	golgi associated PDZ and coiled-coil motif containing
99	92	hsa-miR-142-5p	EFCAB14	EF-hand calcium binding domain 14
100	92	hsa-miR-142-5p	PLEKHA3	pleckstrin homology domain containing A3
101	92	hsa-miR-142-5p	FAM199X	family with sequence similarity 199, X-linked
102	92	hsa-miR-142-5p	CLVS2	clavesin 2
103	92	hsa-miR-142-5p	SACS	sacsin molecular chaperone
104	92	hsa-miR-142-5p	FGD6	FYVE, RhoGEF and PH domain containing 6
105	91	hsa-miR-142-5p	SMAD2	SMAD family member 2
106	91	hsa-miR-142-5p	MYCN	MYCN proto-oncogene, bHLH transcription factor
107	91	hsa-miR-142-5p	TMX3	thioredoxin related transmembrane protein 3
108	91	hsa-miR-142-5p	BVES	blood vessel epicardial substance
109	91	hsa-miR-142-5p	ONECUT2	one cut homeobox 2
110	91	hsa-miR-142-5p	CNTN1	contactin 1
111	91	hsa-miR-142-5p	HIPK1	homeodomain interacting protein kinase 1
112	91	hsa-miR-142-5p	LHFPL3	LHFPL tetraspan subfamily member 3
113	91	hsa-miR-142-5p	TRPC4	transient receptor potential cation channel subfamily C member 4
114	91	hsa-miR-142-5p	BNIP2	BCL2 interacting protein 2
115	91	hsa-miR-142-5p	KNG1	kininogen 1
116	91	hsa-miR-142-5p	KLF10	Kruppel like factor 10
117	91	hsa-miR-142-5p	LEPROT	leptin receptor overlapping transcript
118	91	hsa-miR-142-5p	NFE2L2	nuclear factor, erythroid 2 like 2
119	91	hsa-miR-142-5p	ERH	ERH, mRNA splicing and mitosis factor
120	91	hsa-miR-142-5p	ANKS1B	ankyrin repeat and sterile alpha motif domain containing 1B
121	91	hsa-miR-142-5p	FGF12	fibroblast growth factor 12
122	91	hsa-miR-142-5p	RORA	RAR related orphan receptor A
123	90	hsa-miR-142-5p	MED12L	mediator complex subunit 12 like
124	90	hsa-miR-142-5p	RAB6B	RAB6B, member RAS oncogene family
125	90	hsa-miR-142-5p	FAM19A1	family with sequence similarity 19 member A1, C-C motif chemokine like
126	90	hsa-miR-142-5p	ACADSB	acyl-CoA dehydrogenase short/branched chain
127	90	hsa-miR-142-5p	DNAJC25	DnaJ heat shock protein family (Hsp40) member C25
128	90	hsa-miR-142-5p	ADAMTS5	ADAM metallopeptidase with thrombospondin type 1 motif 5
129	90	hsa-miR-142-5p	MAP3K20	mitogen-activated protein kinase kinase kinase 20
130	90	hsa-miR-142-5p	GAS7	growth arrest specific 7
131	90	hsa-miR-142-5p	MTR	5-methyltetrahydrofolate-homocysteine methyltransferase
132	90	hsa-miR-142-5p	CD109	CD109 molecule
133	90	hsa-miR-142-5p	ZNF503	zinc finger protein 503
134	90	hsa-miR-142-5p	ZBTB20	zinc finger and BTB domain containing 20
135	90	hsa-miR-142-5p	VMP1	vacuole membrane protein 1
136	89	hsa-miR-142-5p	NPAT	nuclear protein, coactivator of histone transcription
137	89	hsa-miR-142-5p	METTL6	methyltransferase like 6
138	89	hsa-miR-142-5p	COMMD3-BMI1	COMMD3-BMI1 readthrough
139	89	hsa-miR-142-5p	RAD50	RAD50 double strand break repair protein
140	89	hsa-miR-142-5p	CREBRF	CREB3 regulatory factor
141	89	hsa-miR-142-5p	ARHGEF6	Rac/Cdc42 guanine nucleotide exchange factor 6
142	89	hsa-miR-142-5p	APPBP2	amyloid beta precursor protein binding protein 2
143	89	hsa-miR-142-5p	LACTB	lactamase beta
144	89	hsa-miR-142-5p	CZIB	CXXC motif containing zinc binding protein
145	89	hsa-miR-142-5p	BMI1	BMI1 proto-oncogene, polycomb ring finger
146	89	hsa-miR-142-5p	BICD1	BICD cargo adaptor 1
147	89	hsa-miR-142-5p	RSF1	remodeling and spacing factor 1
148	89	hsa-miR-142-5p	SLC9A6	solute carrier family 9 member A6
149	89	hsa-miR-142-5p	CASC1	cancer susceptibility 1
150	89	hsa-miR-142-5p	FAM131B	family with sequence similarity 131 member B
151	89	hsa-miR-142-5p	ELAVL4	ELAV like RNA binding protein 4
152	89	hsa-miR-142-5p	GPR155	G protein-coupled receptor 155
153	89	hsa-miR-142-5p	ANKIB1	ankyrin repeat and IBR domain containing 1
154	89	hsa-miR-142-5p	PTPN4	protein tyrosine phosphatase, non-receptor type 4
155	89	hsa-miR-142-5p	SELENOT	selenoprotein T
156	89	hsa-miR-142-5p	PHYHIPL	phytanoyl-CoA 2-hydroxylase interacting protein like
157	89	hsa-miR-142-5p	ZBTB37	zinc finger and BTB domain containing 37
158	89	hsa-miR-142-5p	STK38L	serine/threonine kinase 38 like
159	88	hsa-miR-142-5p	FIGN	fidgetin, microtubule severing factor
160	88	hsa-miR-142-5p	ARID4B	AT-rich interaction domain 4B
161	88	hsa-miR-142-5p	ZNF445	zinc finger protein 445
162	88	hsa-miR-142-5p	TTL	tubulin tyrosine ligase
163	88	hsa-miR-142-5p	SPAG9	sperm associated antigen 9
164	88	hsa-miR-142-5p	CD69	CD69 molecule
165	88	hsa-miR-142-5p	SIX4	SIX homeobox 4
166	88	hsa-miR-142-5p	SDHB	succinate dehydrogenase complex iron sulfur subunit B
167	88	hsa-miR-142-5p	ARID2	AT-rich interaction domain 2
168	88	hsa-miR-142-5p	SSH1	slingshot protein phosphatase 1
169	88	hsa-miR-142-5p	EIF5A2	eukaryotic translation initiation factor 5A2
170	88	hsa-miR-142-5p	DNAJB4	DnaJ heat shock protein family (Hsp40) member B4
171	88	hsa-miR-142-5p	CEP57L1	centrosomal protein 57 like 1
172	88	hsa-miR-142-5p	TRIM23	tripartite motif containing 23
173	88	hsa-miR-142-5p	UBE2A	ubiquitin conjugating enzyme E2 A
174	88	hsa-miR-142-5p	CXADR	CXADR, Ig-like cell adhesion molecule
175	88	hsa-miR-142-5p	PLAUR	plasminogen activator, urokinase receptor
176	88	hsa-miR-142-5p	MAL	mal, T cell differentiation protein
177	88	hsa-miR-142-5p	MLH3	mutL homolog 3
178	88	hsa-miR-142-5p	SGMS1	sphingomyelin synthase 1
179	88	hsa-miR-142-5p	ZC3H12C	zinc finger CCCH-type containing 12C
180	87	hsa-miR-142-5p	ATP13A3	ATPase 13A3
181	87	hsa-miR-142-5p	S1PR1	sphingosine-1-phosphate receptor 1
182	87	hsa-miR-142-5p	IGFL1	IGF like family member 1
183	87	hsa-miR-142-5p	NBN	nibrin
184	87	hsa-miR-142-5p	YOD1	YOD1 deubiquitinase
185	87	hsa-miR-142-5p	MAP4K3	mitogen-activated protein kinase kinase kinase kinase 3
186	87	hsa-miR-142-5p	MOSPD2	motile sperm domain containing 2
187	87	hsa-miR-142-5p	MFSD9	major facilitator superfamily domain containing 9
188	87	hsa-miR-142-5p	USP9X	ubiquitin specific peptidase 9 X-linked
189	87	hsa-miR-142-5p	CAPN7	calpain 7
190	87	hsa-miR-142-5p	NBEA	neurobeachin
191	87	hsa-miR-142-5p	VPS54	VPS54, GARP complex subunit
192	87	hsa-miR-142-5p	SUPT7L	SPT7 like, STAGA complex gamma subunit
193	87	hsa-miR-142-5p	MAL2	mal, T cell differentiation protein 2 (gene/pseudogene)
194	87	hsa-miR-142-5p	GDNF	glial cell derived neurotrophic factor
195	87	hsa-miR-142-5p	OGFRL1	opioid growth factor receptor like 1
196	87	hsa-miR-142-5p	GUCY1A2	guanylate cyclase 1 soluble subunit alpha 2
197	87	hsa-miR-142-5p	MAN1A1	mannosidase alpha class 1A member 1
198	87	hsa-miR-142-5p	BMPR1A	bone morphogenetic protein receptor type 1A
199	87	hsa-miR-142-5p	TBC1D9	TBC1 domain family member 9
200	87	hsa-miR-142-5p	MAGI2	membrane associated guanylate kinase, WW and PDZ domain containing 2
201	87	hsa-miR-142-5p	ZNF326	zinc finger protein 326
202	87	hsa-miR-142-5p	DUSP18	dual specificity phosphatase 18
203	86	hsa-miR-142-5p	UBE3B	ubiquitin protein ligase E3B
204	86	hsa-miR-142-5p	ZDHHC2	zinc finger DHHC-type containing 2
205	86	hsa-miR-142-5p	FAM155A	family with sequence similarity 155 member A
206	86	hsa-miR-142-5p	ACTN4	actinin alpha 4
207	86	hsa-miR-142-5p	LRP12	LDL receptor related protein 12
208	86	hsa-miR-142-5p	ANKRD28	ankyrin repeat domain 28
209	86	hsa-miR-142-5p	ACTC1	actin, alpha, cardiac muscle 1
210	86	hsa-miR-142-5p	ZFPL1	zinc finger protein like 1
211	86	hsa-miR-142-5p	PROM1	prominin 1
212	86	hsa-miR-142-5p	SLC25A21	solute carrier family 25 member 21
213	86	hsa-miR-142-5p	GAB1	GRB2 associated binding protein 1
214	86	hsa-miR-142-5p	ZNF624	zinc finger protein 624
215	86	hsa-miR-142-5p	DAP3	death associated protein 3
216	85	hsa-miR-142-5p	ANGEL2	angel homolog 2
217	85	hsa-miR-142-5p	FBXO30	F-box protein 30
218	85	hsa-miR-142-5p	ABCA1	ATP binding cassette subfamily A member 1
219	85	hsa-miR-142-5p	SYNJ1	synaptojanin 1
220	85	hsa-miR-142-5p	CCNG2	cyclin G2
221	85	hsa-miR-142-5p	DIO2	iodothyronine deiodinase 2
222	85	hsa-miR-142-5p	CYLD	CYLD lysine 63 deubiquitinase
223	85	hsa-miR-142-5p	CLK4	CDC like kinase 4
224	85	hsa-miR-142-5p	MBNL3	muscleblind like splicing regulator 3
225	85	hsa-miR-142-5p	CA8	carbonic anhydrase 8
226	85	hsa-miR-142-5p	C11orf71	chromosome 11 open reading frame 71
227	85	hsa-miR-142-5p	CHSY3	chondroitin sulfate synthase 3
228	85	hsa-miR-142-5p	MED6	mediator complex subunit 6
229	85	hsa-miR-142-5p	HSD11B1	hydroxysteroid 11-beta dehydrogenase 1
230	85	hsa-miR-142-5p	NEXMIF	neurite extension and migration factor
231	85	hsa-miR-142-5p	APPL1	adaptor protein, phosphotyrosine interacting with PH domain and leucine zipper 1
232	85	hsa-miR-142-5p	BHLHE41	basic helix-loop-helix family member e41
233	85	hsa-miR-142-5p	ARSJ	arylsulfatase family member J
234	85	hsa-miR-142-5p	AADAC	arylacetamide deacetylase
235	85	hsa-miR-142-5p	ST8SIA1	ST8 alpha-N-acetyl-neuraminide alpha-2,8-sialyltransferase 1
236	85	hsa-miR-142-5p	TRIM36	tripartite motif containing 36
237	85	hsa-miR-142-5p	TCF21	transcription factor 21
238	85	hsa-miR-142-5p	HNRNPH3	heterogeneous nuclear ribonucleoprotein H3
239	85	hsa-miR-142-5p	LDB2	LIM domain binding 2
240	85	hsa-miR-142-5p	RHOQ	ras homolog family member Q
241	85	hsa-miR-142-5p	REST	RE1 silencing transcription factor
242	85	hsa-miR-142-5p	OTUD4	OTU deubiquitinase 4
243	85	hsa-miR-142-5p	ZNF680	zinc finger protein 680
244	85	hsa-miR-142-5p	CPNE4	copine 4
245	85	hsa-miR-142-5p	ACSL6	acyl-CoA synthetase long chain family member 6
246	84	hsa-miR-142-5p	ZNF471	zinc finger protein 471
247	84	hsa-miR-142-5p	ZNF831	zinc finger protein 831
248	84	hsa-miR-142-5p	GNG12	G protein subunit gamma 12
249	84	hsa-miR-142-5p	UBE4A	ubiquitination factor E4A
250	84	hsa-miR-142-5p	ETV1	ETS variant 1
251	84	hsa-miR-142-5p	ZNF454	zinc finger protein 454
252	84	hsa-miR-142-5p	RGPD4	RANBP2-like and GRIP domain containing 4
253	84	hsa-miR-142-5p	CLIC4	chloride intracellular channel 4
254	84	hsa-miR-142-5p	RGPD8	RANBP2-like and GRIP domain containing 8
255	84	hsa-miR-142-5p	PIK3CA	phosphatidylinositol-4,5-bisphosphate 3-kinase catalytic subunit alpha
256	84	hsa-miR-142-5p	KDELC2	KDEL motif containing 2
257	84	hsa-miR-142-5p	SH2D1A	SH2 domain containing 1A
258	84	hsa-miR-142-5p	DLGAP1	DLG associated protein 1
259	84	hsa-miR-142-5p	SMAD5	SMAD family member 5
260	84	hsa-miR-142-5p	RGPD6	RANBP2-like and GRIP domain containing 6
261	84	hsa-miR-142-5p	KCNA4	potassium voltage-gated channel subfamily A member 4
262	84	hsa-miR-142-5p	STX17	syntaxin 17
263	84	hsa-miR-142-5p	GCC2	GRIP and coiled-coil domain containing 2
264	84	hsa-miR-142-5p	SAMD12	sterile alpha motif domain containing 12
265	84	hsa-miR-142-5p	STAG1	stromal antigen 1
266	84	hsa-miR-142-5p	RGPD5	RANBP2-like and GRIP domain containing 5
267	84	hsa-miR-142-5p	IL17F	interleukin 17F
268	84	hsa-miR-142-5p	SLC7A11	solute carrier family 7 member 11
269	84	hsa-miR-142-5p	MYO1D	myosin ID
270	84	hsa-miR-142-5p	FBXL3	F-box and leucine rich repeat protein 3
271	84	hsa-miR-142-5p	ADIPOR2	adiponectin receptor 2
272	84	hsa-miR-142-5p	TRIM13	tripartite motif containing 13
273	83	hsa-miR-142-5p	SNX1	sorting nexin 1
274	83	hsa-miR-142-5p	VGLL3	vestigial like family member 3
275	83	hsa-miR-142-5p	STARD13	StAR related lipid transfer domain containing 13
276	83	hsa-miR-142-5p	ZNF587	zinc finger protein 587
277	83	hsa-miR-142-5p	NCKAP1	NCK associated protein 1
278	83	hsa-miR-142-5p	CISD2	CDGSH iron sulfur domain 2
279	83	hsa-miR-142-5p	STXBP4	syntaxin binding protein 4
280	83	hsa-miR-142-5p	PRELID2	PRELI domain containing 2
281	83	hsa-miR-142-5p	ABHD10	abhydrolase domain containing 10
282	83	hsa-miR-142-5p	NT5C1B-RDH14	NT5C1B-RDH14 readthrough
283	83	hsa-miR-142-5p	SH3KBP1	SH3 domain containing kinase binding protein 1
284	83	hsa-miR-142-5p	ZNF131	zinc finger protein 131
285	83	hsa-miR-142-5p	EXO1	exonuclease 1
286	83	hsa-miR-142-5p	PPP3R1	protein phosphatase 3 regulatory subunit B, alpha
287	83	hsa-miR-142-5p	PTP4A1	protein tyrosine phosphatase type IVA, member 1
288	83	hsa-miR-142-5p	PDCD6IP	programmed cell death 6 interacting protein
289	83	hsa-miR-142-5p	GBP5	guanylate binding protein 5
290	83	hsa-miR-142-5p	RWDD4	RWD domain containing 4
291	83	hsa-miR-142-5p	CSMD3	CUB and Sushi multiple domains 3
292	83	hsa-miR-142-5p	KBTBD12	kelch repeat and BTB domain containing 12
293	83	hsa-miR-142-5p	MKLN1	muskelin 1
294	82	hsa-miR-142-5p	IL22	interleukin 22
295	82	hsa-miR-142-5p	TUT4	terminal uridylyl transferase 4
296	82	hsa-miR-142-5p	ACBD5	acyl-CoA binding domain containing 5
297	82	hsa-miR-142-5p	MCM10	minichromosome maintenance 10 replication initiation factor
298	82	hsa-miR-142-5p	SNX3	sorting nexin 3
299	82	hsa-miR-142-5p	CCL28	C-C motif chemokine ligand 28
300	82	hsa-miR-142-5p	B3GNT5	UDP-GlcNAc:betaGal beta-1,3-N-acetylglucosaminyltransferase 5
301	82	hsa-miR-142-5p	TNS1	tensin 1
302	82	hsa-miR-142-5p	NR1I2	nuclear receptor subfamily 1 group I member 2
303	82	hsa-miR-142-5p	ACKR3	atypical chemokine receptor 3
304	82	hsa-miR-142-5p	CIT	citron rho-interacting serine/threonine kinase
305	82	hsa-miR-142-5p	TBL1XR1	transducin beta like 1 X-linked receptor 1
306	82	hsa-miR-142-5p	HDLBP	high density lipoprotein binding protein
307	82	hsa-miR-142-5p	ASB7	ankyrin repeat and SOCS box containing 7
308	82	hsa-miR-142-5p	RHOA	ras homolog family member A
309	82	hsa-miR-142-5p	SOX7	SRY-box 7
310	82	hsa-miR-142-5p	SLC30A4	solute carrier family 30 member 4
311	82	hsa-miR-142-5p	SLC15A5	solute carrier family 15 member 5
312	82	hsa-miR-142-5p	ALS2	ALS2, alsin Rho guanine nucleotide exchange factor
313	82	hsa-miR-142-5p	MTFR1	mitochondrial fission regulator 1
314	82	hsa-miR-142-5p	GPC6	glypican 6
315	81	hsa-miR-142-5p	EPAS1	endothelial PAS domain protein 1
316	81	hsa-miR-142-5p	CUL4A	cullin 4A
317	81	hsa-miR-142-5p	ZBTB11	zinc finger and BTB domain containing 11
318	81	hsa-miR-142-5p	RNH1	ribonuclease/angiogenin inhibitor 1
319	81	hsa-miR-142-5p	NEDD4L	neural precursor cell expressed, developmentally down-regulated 4-like, E3 ubiquitin protein ligase
320	81	hsa-miR-142-5p	TMEM265	transmembrane protein 265
321	81	hsa-miR-142-5p	43896	membrane associated ring-CH-type finger 6
322	81	hsa-miR-142-5p	STC1	stanniocalcin 1
323	81	hsa-miR-142-5p	KRAS	KRAS proto-oncogene, GTPase
324	81	hsa-miR-142-5p	BRWD3	bromodomain and WD repeat domain containing 3
325	81	hsa-miR-142-5p	FGFR1OP2	FGFR1 oncogene partner 2
326	81	hsa-miR-142-5p	CDK19	cyclin dependent kinase 19
327	81	hsa-miR-142-5p	CFAP65	cilia and flagella associated protein 65
328	81	hsa-miR-142-5p	NKX3-1	NK3 homeobox 1
329	81	hsa-miR-142-5p	HSPH1	heat shock protein family H (Hsp110) member 1
330	81	hsa-miR-142-5p	CYTH2	cytohesin 2
331	81	hsa-miR-142-5p	HAPLN1	hyaluronan and proteoglycan link protein 1
332	81	hsa-miR-142-5p	ACER3	alkaline ceramidase 3
333	81	hsa-miR-142-5p	ADAM20	ADAM metallopeptidase domain 20
334	81	hsa-miR-142-5p	TENM3	teneurin transmembrane protein 3
335	81	hsa-miR-142-5p	FHIT	fragile histidine triad
336	81	hsa-miR-142-5p	MED28	mediator complex subunit 28
337	81	hsa-miR-142-5p	BAZ2A	bromodomain adjacent to zinc finger domain 2A
338	81	hsa-miR-142-5p	NFX1	nuclear transcription factor, X-box binding 1
339	81	hsa-miR-142-5p	DLG1	discs large MAGUK scaffold protein 1
340	80	hsa-miR-142-5p	MED17	mediator complex subunit 17
341	80	hsa-miR-142-5p	MARVELD3	MARVEL domain containing 3
342	80	hsa-miR-142-5p	HOOK3	hook microtubule tethering protein 3
343	80	hsa-miR-142-5p	CCSER1	coiled-coil serine rich protein 1
344	80	hsa-miR-142-5p	LRRC8B	leucine rich repeat containing 8 VRAC subunit B
345	80	hsa-miR-142-5p	CADM2	cell adhesion molecule 2
346	80	hsa-miR-142-5p	PDS5B	PDS5 cohesin associated factor B
347	80	hsa-miR-142-5p	DUSP2	dual specificity phosphatase 2
348	80	hsa-miR-142-5p	NHLH2	nescient helix-loop-helix 2
349	80	hsa-miR-142-5p	ADGRL3	adhesion G protein-coupled receptor L3
350	80	hsa-miR-142-5p	CAV2	caveolin 2
351	80	hsa-miR-142-5p	CCDC80	coiled-coil domain containing 80
352	80	hsa-miR-142-5p	ABCB5	ATP binding cassette subfamily B member 5
353	80	hsa-miR-142-5p	RAB11FIP5	RAB11 family interacting protein 5
354	80	hsa-miR-142-5p	FCHO2	FCH domain only 2
355	80	hsa-miR-142-5p	ANGPT2	angiopoietin 2
356	80	hsa-miR-142-5p	HOXD8	homeobox D8
357	80	hsa-miR-142-5p	ZCCHC14	zinc finger CCHC-type containing 14
358	80	hsa-miR-142-5p	SPOCK2	SPARC (osteonectin), cwcv and kazal like domains proteoglycan 2
359	80	hsa-miR-142-5p	MINDY2	MINDY lysine 48 deubiquitinase 2
360	80	hsa-miR-142-5p	KLHL15	kelch like family member 15
361	80	hsa-miR-142-5p	PPP6C	protein phosphatase 6 catalytic subunit
362	79	hsa-miR-142-5p	SLC30A7	solute carrier family 30 member 7
363	79	hsa-miR-142-5p	NOG	noggin
364	79	hsa-miR-142-5p	ELOC	elongin C
365	79	hsa-miR-142-5p	MSRB3	methionine sulfoxide reductase B3
366	79	hsa-miR-142-5p	TRPC4AP	transient receptor potential cation channel subfamily C member 4 associated protein
367	79	hsa-miR-142-5p	CACNA1E	calcium voltage-gated channel subunit alpha1 E
368	79	hsa-miR-142-5p	TFEC	transcription factor EC
369	79	hsa-miR-142-5p	RAB10	RAB10, member RAS oncogene family
370	79	hsa-miR-142-5p	NUDT2	nudix hydrolase 2
371	79	hsa-miR-142-5p	44088	septin 14
372	79	hsa-miR-142-5p	NR0B2	nuclear receptor subfamily 0 group B member 2
373	79	hsa-miR-142-5p	NEK1	NIMA related kinase 1
374	79	hsa-miR-142-5p	TMEM255A	transmembrane protein 255A
375	79	hsa-miR-142-5p	ARHGEF40	Rho guanine nucleotide exchange factor 40
376	79	hsa-miR-142-5p	TRIM2	tripartite motif containing 2
377	79	hsa-miR-142-5p	PRKAA2	protein kinase AMP-activated catalytic subunit alpha 2
378	79	hsa-miR-142-5p	SFXN1	sideroflexin 1
379	79	hsa-miR-142-5p	CNOT11	CCR4-NOT transcription complex subunit 11
380	79	hsa-miR-142-5p	ARMC8	armadillo repeat containing 8
381	79	hsa-miR-142-5p	PKN2	protein kinase N2
382	79	hsa-miR-142-5p	HS2ST1	heparan sulfate 2-O-sulfotransferase 1
383	79	hsa-miR-142-5p	CALD1	caldesmon 1
384	79	hsa-miR-142-5p	USP53	ubiquitin specific peptidase 53
385	79	hsa-miR-142-5p	UGDH	UDP-glucose 6-dehydrogenase
386	78	hsa-miR-142-5p	KIF13A	kinesin family member 13A
387	78	hsa-miR-142-5p	CBX3	chromobox 3
388	78	hsa-miR-142-5p	PCGF3	polycomb group ring finger 3
389	78	hsa-miR-142-5p	TMTC1	transmembrane and tetratricopeptide repeat containing 1
390	78	hsa-miR-142-5p	TBC1D8	TBC1 domain family member 8
391	78	hsa-miR-142-5p	SYT11	synaptotagmin 11
392	78	hsa-miR-142-5p	ELAVL2	ELAV like RNA binding protein 2
393	78	hsa-miR-142-5p	LMBR1	limb development membrane protein 1
394	78	hsa-miR-142-5p	VHL	von Hippel-Lindau tumor suppressor
395	78	hsa-miR-142-5p	ARHGAP11A	Rho GTPase activating protein 11A
396	78	hsa-miR-142-5p	PLPPR1	phospholipid phosphatase related 1
397	78	hsa-miR-142-5p	ANO3	anoctamin 3
398	78	hsa-miR-142-5p	SHISAL2B	shisa like 2B
399	78	hsa-miR-142-5p	SLC16A9	solute carrier family 16 member 9
400	78	hsa-miR-142-5p	PCDHGA7	protocadherin gamma subfamily A, 7
401	78	hsa-miR-142-5p	TIAM1	T cell lymphoma invasion and metastasis 1
402	78	hsa-miR-142-5p	STK35	serine/threonine kinase 35
403	78	hsa-miR-142-5p	IQSEC1	IQ motif and Sec7 domain 1
404	78	hsa-miR-142-5p	RNF146	ring finger protein 146
405	78	hsa-miR-142-5p	IQCE	IQ motif containing E
406	77	hsa-miR-142-5p	CEP97	centrosomal protein 97
407	77	hsa-miR-142-5p	SMIM17	small integral membrane protein 17
408	77	hsa-miR-142-5p	TMEM30A	transmembrane protein 30A
409	77	hsa-miR-142-5p	ARPIN	actin related protein 2/3 complex inhibitor
410	77	hsa-miR-142-5p	ENAM	enamelin
411	77	hsa-miR-142-5p	BCO2	beta-carotene oxygenase 2
412	77	hsa-miR-142-5p	MIGA1	mitoguardin 1
413	77	hsa-miR-142-5p	MED13	mediator complex subunit 13
414	77	hsa-miR-142-5p	GLIPR1	GLI pathogenesis related 1
415	77	hsa-miR-142-5p	YY1	YY1 transcription factor
416	77	hsa-miR-142-5p	RBM44	RNA binding motif protein 44
417	77	hsa-miR-142-5p	BTBD7	BTB domain containing 7
418	77	hsa-miR-142-5p	GCNT1	glucosaminyl (N-acetyl) transferase 1
419	77	hsa-miR-142-5p	VSTM4	V-set and transmembrane domain containing 4
420	77	hsa-miR-142-5p	DCUN1D4	defective in cullin neddylation 1 domain containing 4
421	77	hsa-miR-142-5p	MCF2L2	MCF.2 cell line derived transforming sequence-like 2
422	77	hsa-miR-142-5p	QKI	QKI, KH domain containing RNA binding
423	77	hsa-miR-142-5p	CCR6	C-C motif chemokine receptor 6
424	77	hsa-miR-142-5p	HAUS8	HAUS augmin like complex subunit 8
425	77	hsa-miR-142-5p	PUM2	pumilio RNA binding family member 2
426	77	hsa-miR-142-5p	LEFTY2	left-right determination factor 2
427	77	hsa-miR-142-5p	SLC30A8	solute carrier family 30 member 8
428	77	hsa-miR-142-5p	MYO5B	myosin VB
429	77	hsa-miR-142-5p	NCAPG2	non-SMC condensin II complex subunit G2
430	77	hsa-miR-142-5p	ASB11	ankyrin repeat and SOCS box containing 11
431	76	hsa-miR-142-5p	FAM133A	family with sequence similarity 133 member A
432	76	hsa-miR-142-5p	U2SURP	U2 snRNP associated SURP domain containing
433	76	hsa-miR-142-5p	FREM2	FRAS1 related extracellular matrix protein 2
434	76	hsa-miR-142-5p	FBXO21	F-box protein 21
435	76	hsa-miR-142-5p	ZNF569	zinc finger protein 569
436	76	hsa-miR-142-5p	TMF1	TATA element modulatory factor 1
437	76	hsa-miR-142-5p	PRRG4	proline rich and Gla domain 4
438	76	hsa-miR-142-5p	TBC1D8B	TBC1 domain family member 8B
439	76	hsa-miR-142-5p	ZFYVE26	zinc finger FYVE-type containing 26
440	76	hsa-miR-142-5p	FBXO38	F-box protein 38
441	76	hsa-miR-142-5p	HERPUD1	homocysteine inducible ER protein with ubiquitin like domain 1
442	76	hsa-miR-142-5p	CYB5A	cytochrome b5 type A
443	76	hsa-miR-142-5p	CCNT2	cyclin T2
444	76	hsa-miR-142-5p	C11orf87	chromosome 11 open reading frame 87
445	76	hsa-miR-142-5p	TRMT6	tRNA methyltransferase 6
446	76	hsa-miR-142-5p	PIP5K1B	phosphatidylinositol-4-phosphate 5-kinase type 1 beta
447	76	hsa-miR-142-5p	SETD2	SET domain containing 2, histone lysine methyltransferase
448	76	hsa-miR-142-5p	SUPT20H	SPT20 homolog, SAGA complex component
449	76	hsa-miR-142-5p	MTHFR	methylenetetrahydrofolate reductase
450	76	hsa-miR-142-5p	TMEM245	transmembrane protein 245
451	76	hsa-miR-142-5p	SESTD1	SEC14 and spectrin domain containing 1
452	76	hsa-miR-142-5p	SIKE1	suppressor of IKBKE 1
453	76	hsa-miR-142-5p	ST6GALNAC5	ST6 N-acetylgalactosaminide alpha-2,6-sialyltransferase 5
454	76	hsa-miR-142-5p	ZNF181	zinc finger protein 181
455	75	hsa-miR-142-5p	ABHD13	abhydrolase domain containing 13
456	75	hsa-miR-142-5p	MAGI3	membrane associated guanylate kinase, WW and PDZ domain containing 3
457	75	hsa-miR-142-5p	CASC4	cancer susceptibility 4
458	75	hsa-miR-142-5p	GPBP1L1	GC-rich promoter binding protein 1 like 1
459	75	hsa-miR-142-5p	FER	FER tyrosine kinase
460	75	hsa-miR-142-5p	TET2	tet methylcytosine dioxygenase 2
461	75	hsa-miR-142-5p	SPEN	spen family transcriptional repressor
462	75	hsa-miR-142-5p	ALCAM	activated leukocyte cell adhesion molecule
463	75	hsa-miR-142-5p	ARRDC3	arrestin domain containing 3
464	75	hsa-miR-142-5p	PLAGL1	PLAG1 like zinc finger 1
465	75	hsa-miR-142-5p	PTBP3	polypyrimidine tract binding protein 3
466	75	hsa-miR-142-5p	TNFSF13B	TNF superfamily member 13b
467	75	hsa-miR-142-5p	SIRT7	sirtuin 7
468	75	hsa-miR-142-5p	TOE1	target of EGR1, exonuclease
469	75	hsa-miR-142-5p	OTX2	orthodenticle homeobox 2
470	75	hsa-miR-142-5p	FMR1	fragile X mental retardation 1
471	75	hsa-miR-142-5p	SETD3	SET domain containing 3, actin histidine methyltransferase
472	75	hsa-miR-142-5p	CHRM2	cholinergic receptor muscarinic 2
473	75	hsa-miR-142-5p	SPIN4	spindlin family member 4
474	75	hsa-miR-142-5p	MBIP	MAP3K12 binding inhibitory protein 1
475	75	hsa-miR-142-5p	LOC100506422	putative deoxyuridine 5'-triphosphate nucleotidohydrolase-like protein FLJ16323
476	75	hsa-miR-142-5p	CAMK2A	calcium/calmodulin dependent protein kinase II alpha
477	75	hsa-miR-142-5p	LUZP2	leucine zipper protein 2
478	75	hsa-miR-142-5p	GNPDA2	glucosamine-6-phosphate deaminase 2
479	75	hsa-miR-142-5p	LRP8	LDL receptor related protein 8
480	75	hsa-miR-142-5p	MS4A7	membrane spanning 4-domains A7
481	74	hsa-miR-142-5p	FBRSL1	fibrosin like 1
482	74	hsa-miR-142-5p	BTBD10	BTB domain containing 10
483	74	hsa-miR-142-5p	ZBTB41	zinc finger and BTB domain containing 41
484	74	hsa-miR-142-5p	EDRF1	erythroid differentiation regulatory factor 1
485	74	hsa-miR-142-5p	PLEKHM3	pleckstrin homology domain containing M3
486	74	hsa-miR-142-5p	PPP3CA	protein phosphatase 3 catalytic subunit alpha
487	74	hsa-miR-142-5p	MRTFB	myocardin related transcription factor B
488	74	hsa-miR-142-5p	RICTOR	RPTOR independent companion of MTOR complex 2
489	74	hsa-miR-142-5p	SPRY3	sprouty RTK signaling antagonist 3
490	74	hsa-miR-142-5p	EMB	embigin
491	74	hsa-miR-142-5p	CFHR4	complement factor H related 4
492	74	hsa-miR-142-5p	SGCD	sarcoglycan delta
493	74	hsa-miR-142-5p	TANC1	tetratricopeptide repeat, ankyrin repeat and coiled-coil containing 1
494	74	hsa-miR-142-5p	KRR1	KRR1, small subunit processome component homolog
495	74	hsa-miR-142-5p	TMEM120B	transmembrane protein 120B
496	74	hsa-miR-142-5p	RUNX1T1	RUNX1 translocation partner 1
497	74	hsa-miR-142-5p	MORN2	MORN repeat containing 2
498	74	hsa-miR-142-5p	SLC26A3	solute carrier family 26 member 3
499	74	hsa-miR-142-5p	ZFP36	ZFP36 ring finger protein
500	74	hsa-miR-142-5p	ST8SIA4	ST8 alpha-N-acetyl-neuraminide alpha-2,8-sialyltransferase 4
501	74	hsa-miR-142-5p	IPMK	inositol polyphosphate multikinase
502	74	hsa-miR-142-5p	TMEM71	transmembrane protein 71
503	74	hsa-miR-142-5p	TM9SF3	transmembrane 9 superfamily member 3
504	74	hsa-miR-142-5p	ZDHHC17	zinc finger DHHC-type containing 17
505	74	hsa-miR-142-5p	CD5L	CD5 molecule like
506	74	hsa-miR-142-5p	PIP4P2	phosphatidylinositol-4,5-bisphosphate 4-phosphatase 2
507	74	hsa-miR-142-5p	ANKRD29	ankyrin repeat domain 29
508	74	hsa-miR-142-5p	SLC44A5	solute carrier family 44 member 5
509	73	hsa-miR-142-5p	LCLAT1	lysocardiolipin acyltransferase 1
510	73	hsa-miR-142-5p	PSD3	pleckstrin and Sec7 domain containing 3
511	73	hsa-miR-142-5p	FRMD5	FERM domain containing 5
512	73	hsa-miR-142-5p	UBXN2A	UBX domain protein 2A
513	73	hsa-miR-142-5p	ZNF513	zinc finger protein 513
514	73	hsa-miR-142-5p	ITGA9	integrin subunit alpha 9
515	73	hsa-miR-142-5p	ZYG11B	zyg-11 family member B, cell cycle regulator
516	73	hsa-miR-142-5p	SKAP2	src kinase associated phosphoprotein 2
517	73	hsa-miR-142-5p	MCFD2	multiple coagulation factor deficiency 2
518	73	hsa-miR-142-5p	UHMK1	U2AF homology motif kinase 1
519	73	hsa-miR-142-5p	ZBTB1	zinc finger and BTB domain containing 1
520	73	hsa-miR-142-5p	ELK4	ELK4, ETS transcription factor
521	73	hsa-miR-142-5p	CASK	calcium/calmodulin dependent serine protein kinase
522	73	hsa-miR-142-5p	ZNF26	zinc finger protein 26
523	73	hsa-miR-142-5p	ACYP2	acylphosphatase 2
524	73	hsa-miR-142-5p	ACSL3	acyl-CoA synthetase long chain family member 3
525	73	hsa-miR-142-5p	RWDD2A	RWD domain containing 2A
526	73	hsa-miR-142-5p	MEGF10	multiple EGF like domains 10
527	72	hsa-miR-142-5p	GEMIN8	gem nuclear organelle associated protein 8
528	72	hsa-miR-142-5p	SLC36A1	solute carrier family 36 member 1
529	72	hsa-miR-142-5p	RNF141	ring finger protein 141
530	72	hsa-miR-142-5p	AKAP11	A-kinase anchoring protein 11
531	72	hsa-miR-142-5p	PIBF1	progesterone immunomodulatory binding factor 1
532	72	hsa-miR-142-5p	GIT2	GIT ArfGAP 2
533	72	hsa-miR-142-5p	DCBLD2	discoidin, CUB and LCCL domain containing 2
534	72	hsa-miR-142-5p	43892	membrane associated ring-CH-type finger 2
535	72	hsa-miR-142-5p	LHX8	LIM homeobox 8
536	72	hsa-miR-142-5p	LHFPL6	LHFPL tetraspan subfamily member 6
537	72	hsa-miR-142-5p	C8orf82	chromosome 8 open reading frame 82
538	72	hsa-miR-142-5p	NEK7	NIMA related kinase 7
539	72	hsa-miR-142-5p	TIFAB	TIFA inhibitor
540	72	hsa-miR-142-5p	GOLT1B	golgi transport 1B
541	72	hsa-miR-142-5p	ASB3	ankyrin repeat and SOCS box containing 3
542	72	hsa-miR-142-5p	SMU1	SMU1, DNA replication regulator and spliceosomal factor
543	72	hsa-miR-142-5p	COL4A3BP	collagen type IV alpha 3 binding protein
544	72	hsa-miR-142-5p	SMURF1	SMAD specific E3 ubiquitin protein ligase 1
545	72	hsa-miR-142-5p	USP25	ubiquitin specific peptidase 25
546	72	hsa-miR-142-5p	KCNJ13	potassium voltage-gated channel subfamily J member 13
547	72	hsa-miR-142-5p	CAMSAP2	calmodulin regulated spectrin associated protein family member 2
548	72	hsa-miR-142-5p	NUDT4	nudix hydrolase 4
549	72	hsa-miR-142-5p	SLITRK4	SLIT and NTRK like family member 4
550	72	hsa-miR-142-5p	DGKH	diacylglycerol kinase eta
551	71	hsa-miR-142-5p	CHORDC1	cysteine and histidine rich domain containing 1
552	71	hsa-miR-142-5p	MBTD1	mbt domain containing 1
553	71	hsa-miR-142-5p	SYT14	synaptotagmin 14
554	71	hsa-miR-142-5p	ZNF45	zinc finger protein 45
555	71	hsa-miR-142-5p	ROCK2	Rho associated coiled-coil containing protein kinase 2
556	71	hsa-miR-142-5p	SLC6A15	solute carrier family 6 member 15
557	71	hsa-miR-142-5p	RHOT1	ras homolog family member T1
558	71	hsa-miR-142-5p	PHIP	pleckstrin homology domain interacting protein
559	71	hsa-miR-142-5p	IQCJ-SCHIP1	IQCJ-SCHIP1 readthrough
560	71	hsa-miR-142-5p	KCNJ16	potassium voltage-gated channel subfamily J member 16
561	71	hsa-miR-142-5p	TRIM15	tripartite motif containing 15
562	71	hsa-miR-142-5p	SLC25A37	solute carrier family 25 member 37
563	71	hsa-miR-142-5p	ZBTB34	zinc finger and BTB domain containing 34
564	71	hsa-miR-142-5p	HDAC4	histone deacetylase 4
565	71	hsa-miR-142-5p	DIAPH3	diaphanous related formin 3
566	71	hsa-miR-142-5p	ANO2	anoctamin 2
567	71	hsa-miR-142-5p	TPBG	trophoblast glycoprotein
568	71	hsa-miR-142-5p	UNC80	unc-80 homolog, NALCN channel complex subunit
569	71	hsa-miR-142-5p	SLC25A46	solute carrier family 25 member 46
570	71	hsa-miR-142-5p	RANGRF	RAN guanine nucleotide release factor
571	71	hsa-miR-142-5p	CFHR3	complement factor H related 3
572	71	hsa-miR-142-5p	PCDHB12	protocadherin beta 12
573	70	hsa-miR-142-5p	C14orf132	chromosome 14 open reading frame 132
574	70	hsa-miR-142-5p	ZNF800	zinc finger protein 800
575	70	hsa-miR-142-5p	F2RL1	F2R like trypsin receptor 1
576	70	hsa-miR-142-5p	RBM24	RNA binding motif protein 24
577	70	hsa-miR-142-5p	MAP2	microtubule associated protein 2
578	70	hsa-miR-142-5p	BMP2	bone morphogenetic protein 2
579	70	hsa-miR-142-5p	REV3L	REV3 like, DNA directed polymerase zeta catalytic subunit
580	70	hsa-miR-142-5p	REG3G	regenerating family member 3 gamma
581	70	hsa-miR-142-5p	TRIP10	thyroid hormone receptor interactor 10
582	70	hsa-miR-142-5p	PUM1	pumilio RNA binding family member 1
583	70	hsa-miR-142-5p	FAM162B	family with sequence similarity 162 member B
584	70	hsa-miR-142-5p	LOC441155	zinc finger CCCH-type domain-containing-like
585	70	hsa-miR-142-5p	NPAS4	neuronal PAS domain protein 4
586	70	hsa-miR-142-5p	HSPA8	heat shock protein family A (Hsp70) member 8
587	70	hsa-miR-142-5p	ETAA1	ETAA1, ATR kinase activator
588	70	hsa-miR-142-5p	CPEB2	cytoplasmic polyadenylation element binding protein 2
589	70	hsa-miR-142-5p	ZBTB43	zinc finger and BTB domain containing 43
590	70	hsa-miR-142-5p	IFRD2	interferon related developmental regulator 2
591	70	hsa-miR-142-5p	ERBB4	erb-b2 receptor tyrosine kinase 4
592	70	hsa-miR-142-5p	SMYD4	SET and MYND domain containing 4
593	69	hsa-miR-142-5p	CTBS	chitobiase
594	69	hsa-miR-142-5p	STS	steroid sulfatase
595	69	hsa-miR-142-5p	DCHS1	dachsous cadherin-related 1
596	69	hsa-miR-142-5p	GRSF1	G-rich RNA sequence binding factor 1
597	69	hsa-miR-142-5p	PGM2L1	phosphoglucomutase 2 like 1
598	69	hsa-miR-142-5p	SRI	sorcin
599	69	hsa-miR-142-5p	ZFP91	ZFP91 zinc finger protein
600	69	hsa-miR-142-5p	BCLAF3	BCLAF1 and THRAP3 family member 3
601	69	hsa-miR-142-5p	TMEFF2	transmembrane protein with EGF like and two follistatin like domains 2
602	69	hsa-miR-142-5p	MBD2	methyl-CpG binding domain protein 2
603	69	hsa-miR-142-5p	SELENOK	selenoprotein K
604	69	hsa-miR-142-5p	TMEM65	transmembrane protein 65
605	69	hsa-miR-142-5p	TBX18	T-box 18
606	69	hsa-miR-142-5p	LIPF	lipase F, gastric type
607	69	hsa-miR-142-5p	C1GALT1	core 1 synthase, glycoprotein-N-acetylgalactosamine 3-beta-galactosyltransferase 1
608	69	hsa-miR-142-5p	TCEA1	transcription elongation factor A1
609	68	hsa-miR-142-5p	PLD1	phospholipase D1
610	68	hsa-miR-142-5p	CDC42BPA	CDC42 binding protein kinase alpha
611	68	hsa-miR-142-5p	DDX5	DEAD-box helicase 5
612	68	hsa-miR-142-5p	RFK	riboflavin kinase
613	68	hsa-miR-142-5p	SLC16A12	solute carrier family 16 member 12
614	68	hsa-miR-142-5p	EPHA5	EPH receptor A5
615	68	hsa-miR-142-5p	NRG1	neuregulin 1
616	68	hsa-miR-142-5p	TRAF3IP2	TRAF3 interacting protein 2
617	68	hsa-miR-142-5p	GASK1A	golgi associated kinase 1A
618	68	hsa-miR-142-5p	ULK1	unc-51 like autophagy activating kinase 1
619	68	hsa-miR-142-5p	CXCL14	C-X-C motif chemokine ligand 14
620	68	hsa-miR-142-5p	CAMTA1	calmodulin binding transcription activator 1
621	68	hsa-miR-142-5p	DPY19L3	dpy-19 like C-mannosyltransferase 3
622	68	hsa-miR-142-5p	MDM4	MDM4, p53 regulator
623	68	hsa-miR-142-5p	PCDHB4	protocadherin beta 4
624	68	hsa-miR-142-5p	PINK1	PTEN induced kinase 1
625	68	hsa-miR-142-5p	RNF128	ring finger protein 128, E3 ubiquitin protein ligase
626	68	hsa-miR-142-5p	CLINT1	clathrin interactor 1
627	68	hsa-miR-142-5p	NR3C1	nuclear receptor subfamily 3 group C member 1
628	68	hsa-miR-142-5p	NSD3	nuclear receptor binding SET domain protein 3
629	68	hsa-miR-142-5p	RHOC	ras homolog family member C
630	68	hsa-miR-142-5p	SLAIN2	SLAIN motif family member 2
631	68	hsa-miR-142-5p	SSBP2	single stranded DNA binding protein 2
632	68	hsa-miR-142-5p	GRM7	glutamate metabotropic receptor 7
633	68	hsa-miR-142-5p	ZC3H13	zinc finger CCCH-type containing 13
634	68	hsa-miR-142-5p	RAB21	RAB21, member RAS oncogene family
635	68	hsa-miR-142-5p	UBN2	ubinuclein 2
636	68	hsa-miR-142-5p	UBE2K	ubiquitin conjugating enzyme E2 K
637	68	hsa-miR-142-5p	MACC1	MET transcriptional regulator MACC1
638	68	hsa-miR-142-5p	CLIP4	CAP-Gly domain containing linker protein family member 4
639	68	hsa-miR-142-5p	FUT11	fucosyltransferase 11
640	68	hsa-miR-142-5p	SLC38A2	solute carrier family 38 member 2
641	67	hsa-miR-142-5p	GTF3C2	general transcription factor IIIC subunit 2
642	67	hsa-miR-142-5p	PDLIM5	PDZ and LIM domain 5
643	67	hsa-miR-142-5p	PGM3	phosphoglucomutase 3
644	67	hsa-miR-142-5p	TXNDC9	thioredoxin domain containing 9
645	67	hsa-miR-142-5p	CDKL5	cyclin dependent kinase like 5
646	67	hsa-miR-142-5p	MASTL	microtubule associated serine/threonine kinase like
647	67	hsa-miR-142-5p	CLEC12A	C-type lectin domain family 12 member A
648	67	hsa-miR-142-5p	MIB1	mindbomb E3 ubiquitin protein ligase 1
649	67	hsa-miR-142-5p	ENPEP	glutamyl aminopeptidase
650	67	hsa-miR-142-5p	TBC1D4	TBC1 domain family member 4
651	67	hsa-miR-142-5p	PLEKHA8	pleckstrin homology domain containing A8
652	67	hsa-miR-142-5p	ACIN1	apoptotic chromatin condensation inducer 1
653	67	hsa-miR-142-5p	RAD21	RAD21 cohesin complex component
654	67	hsa-miR-142-5p	SCRN3	secernin 3
655	67	hsa-miR-142-5p	PGRMC2	progesterone receptor membrane component 2
656	67	hsa-miR-142-5p	ZNF749	zinc finger protein 749
657	67	hsa-miR-142-5p	CNTNAP2	contactin associated protein like 2
658	67	hsa-miR-142-5p	HIVEP2	human immunodeficiency virus type I enhancer binding protein 2
659	67	hsa-miR-142-5p	AMMECR1	Alport syndrome, mental retardation, midface hypoplasia and elliptocytosis chromosomal region gene 1
660	67	hsa-miR-142-5p	FBXW11	F-box and WD repeat domain containing 11
661	67	hsa-miR-142-5p	HOMER1	homer scaffold protein 1
662	67	hsa-miR-142-5p	TMEM38B	transmembrane protein 38B
663	67	hsa-miR-142-5p	PPM1A	protein phosphatase, Mg2+/Mn2+ dependent 1A
664	67	hsa-miR-142-5p	ARHGEF38	Rho guanine nucleotide exchange factor 38
665	67	hsa-miR-142-5p	FAM50B	family with sequence similarity 50 member B
666	67	hsa-miR-142-5p	SLC25A38	solute carrier family 25 member 38
667	67	hsa-miR-142-5p	ZFX	zinc finger protein X-linked
668	67	hsa-miR-142-5p	PHC1	polyhomeotic homolog 1
669	67	hsa-miR-142-5p	VSTM2A	V-set and transmembrane domain containing 2A
670	67	hsa-miR-142-5p	CDYL	chromodomain Y like
671	67	hsa-miR-142-5p	SREBF1	sterol regulatory element binding transcription factor 1
672	67	hsa-miR-142-5p	PREX1	phosphatidylinositol-3,4,5-trisphosphate dependent Rac exchange factor 1
673	67	hsa-miR-142-5p	SYCP2	synaptonemal complex protein 2
674	67	hsa-miR-142-5p	PLEKHJ1	pleckstrin homology domain containing J1
675	66	hsa-miR-142-5p	ZDHHC21	zinc finger DHHC-type containing 21
676	66	hsa-miR-142-5p	UBL3	ubiquitin like 3
677	66	hsa-miR-142-5p	BRIX1	BRX1, biogenesis of ribosomes
678	66	hsa-miR-142-5p	ARHGAP20	Rho GTPase activating protein 20
679	66	hsa-miR-142-5p	EMC4	ER membrane protein complex subunit 4
680	66	hsa-miR-142-5p	CLOCK	clock circadian regulator
681	66	hsa-miR-142-5p	ZNF670	zinc finger protein 670
682	66	hsa-miR-142-5p	EXOC5	exocyst complex component 5
683	66	hsa-miR-142-5p	SLC11A2	solute carrier family 11 member 2
684	66	hsa-miR-142-5p	FAM107B	family with sequence similarity 107 member B
685	66	hsa-miR-142-5p	LZIC	leucine zipper and CTNNBIP1 domain containing
686	66	hsa-miR-142-5p	MAP9	microtubule associated protein 9
687	66	hsa-miR-142-5p	PRNP	prion protein
688	66	hsa-miR-142-5p	AEBP2	AE binding protein 2
689	66	hsa-miR-142-5p	SH3TC2	SH3 domain and tetratricopeptide repeats 2
690	66	hsa-miR-142-5p	SORBS1	sorbin and SH3 domain containing 1
691	66	hsa-miR-142-5p	FGFR1OP	FGFR1 oncogene partner
692	66	hsa-miR-142-5p	GBP6	guanylate binding protein family member 6
693	66	hsa-miR-142-5p	PAFAH1B2	platelet activating factor acetylhydrolase 1b catalytic subunit 2
694	66	hsa-miR-142-5p	ITPRIPL2	ITPRIP like 2
695	66	hsa-miR-142-5p	PRLR	prolactin receptor
696	66	hsa-miR-142-5p	CUL2	cullin 2
697	66	hsa-miR-142-5p	GRIA2	glutamate ionotropic receptor AMPA type subunit 2
698	66	hsa-miR-142-5p	APBB3	amyloid beta precursor protein binding family B member 3
699	66	hsa-miR-142-5p	ZNF827	zinc finger protein 827
700	66	hsa-miR-142-5p	CCNH	cyclin H
701	65	hsa-miR-142-5p	WDHD1	WD repeat and HMG-box DNA binding protein 1
702	65	hsa-miR-142-5p	PIWIL3	piwi like RNA-mediated gene silencing 3
703	65	hsa-miR-142-5p	SAMD8	sterile alpha motif domain containing 8
704	65	hsa-miR-142-5p	TTPA	alpha tocopherol transfer protein
705	65	hsa-miR-142-5p	TCF12	transcription factor 12
706	65	hsa-miR-142-5p	CWC22	CWC22 spliceosome associated protein homolog
707	65	hsa-miR-142-5p	ELF1	E74 like ETS transcription factor 1
708	65	hsa-miR-142-5p	FAM174A	family with sequence similarity 174 member A
709	65	hsa-miR-142-5p	NRF1	nuclear respiratory factor 1
710	65	hsa-miR-142-5p	RETREG1	reticulophagy regulator 1
711	65	hsa-miR-142-5p	FNIP1	folliculin interacting protein 1
712	65	hsa-miR-142-5p	HECA	hdc homolog, cell cycle regulator
713	65	hsa-miR-142-5p	FAM184A	family with sequence similarity 184 member A
714	65	hsa-miR-142-5p	ZC3H11A	zinc finger CCCH-type containing 11A
715	65	hsa-miR-142-5p	SLC36A4	solute carrier family 36 member 4
716	65	hsa-miR-142-5p	PLPP6	phospholipid phosphatase 6
717	65	hsa-miR-142-5p	CCPG1	cell cycle progression 1
718	65	hsa-miR-142-5p	SHISA3	shisa family member 3
719	65	hsa-miR-142-5p	CTAGE1	cutaneous T cell lymphoma-associated antigen 1
720	65	hsa-miR-142-5p	ARL17A	ADP ribosylation factor like GTPase 17A
721	65	hsa-miR-142-5p	CDC25A	cell division cycle 25A
722	64	hsa-miR-142-5p	TRIOBP	TRIO and F-actin binding protein
723	64	hsa-miR-142-5p	KCNK1	potassium two pore domain channel subfamily K member 1
724	64	hsa-miR-142-5p	FAM135A	family with sequence similarity 135 member A
725	64	hsa-miR-142-5p	KIAA1841	KIAA1841
726	64	hsa-miR-142-5p	ACTBL2	actin, beta like 2
727	64	hsa-miR-142-5p	NMUR2	neuromedin U receptor 2
728	64	hsa-miR-142-5p	MCU	mitochondrial calcium uniporter
729	64	hsa-miR-142-5p	MYO1C	myosin IC
730	64	hsa-miR-142-5p	HOXB2	homeobox B2
731	64	hsa-miR-142-5p	LRRC28	leucine rich repeat containing 28
732	64	hsa-miR-142-5p	MGARP	mitochondria localized glutamic acid rich protein
733	64	hsa-miR-142-5p	OOSP2	oocyte secreted protein 2
734	64	hsa-miR-142-5p	CCNT1	cyclin T1
735	64	hsa-miR-142-5p	KIAA1143	KIAA1143
736	64	hsa-miR-142-5p	WWP2	WW domain containing E3 ubiquitin protein ligase 2
737	64	hsa-miR-142-5p	JPH1	junctophilin 1
738	64	hsa-miR-142-5p	TMEM59	transmembrane protein 59
739	64	hsa-miR-142-5p	KIAA0825	KIAA0825
740	64	hsa-miR-142-5p	BMT2	base methyltransferase of 25S rRNA 2 homolog
741	64	hsa-miR-142-5p	CPSF2	cleavage and polyadenylation specific factor 2
742	64	hsa-miR-142-5p	RALGPS2	Ral GEF with PH domain and SH3 binding motif 2
743	64	hsa-miR-142-5p	IGSF3	immunoglobulin superfamily member 3
744	63	hsa-miR-142-5p	DNAJB14	DnaJ heat shock protein family (Hsp40) member B14
745	63	hsa-miR-142-5p	SUB1	SUB1 homolog, transcriptional regulator
746	63	hsa-miR-142-5p	CDH24	cadherin 24
747	63	hsa-miR-142-5p	RRM2B	ribonucleotide reductase regulatory TP53 inducible subunit M2B
748	63	hsa-miR-142-5p	FZD7	frizzled class receptor 7
749	63	hsa-miR-142-5p	CWC25	CWC25 spliceosome associated protein homolog
750	63	hsa-miR-142-5p	FMOD	fibromodulin
751	63	hsa-miR-142-5p	CCDC68	coiled-coil domain containing 68
752	63	hsa-miR-142-5p	FRMD6	FERM domain containing 6
753	63	hsa-miR-142-5p	USP38	ubiquitin specific peptidase 38
754	63	hsa-miR-142-5p	LIMS1	LIM zinc finger domain containing 1
755	63	hsa-miR-142-5p	SH3RF3	SH3 domain containing ring finger 3
756	63	hsa-miR-142-5p	PROX1	prospero homeobox 1
757	63	hsa-miR-142-5p	DRD1	dopamine receptor D1
758	63	hsa-miR-142-5p	TTC8	tetratricopeptide repeat domain 8
759	63	hsa-miR-142-5p	CTNNA3	catenin alpha 3
760	63	hsa-miR-142-5p	CNTN5	contactin 5
761	63	hsa-miR-142-5p	PTGFRN	prostaglandin F2 receptor inhibitor
762	63	hsa-miR-142-5p	ATF1	activating transcription factor 1
763	63	hsa-miR-142-5p	JCAD	junctional cadherin 5 associated
764	63	hsa-miR-142-5p	C21orf91	chromosome 21 open reading frame 91
765	63	hsa-miR-142-5p	TMX4	thioredoxin related transmembrane protein 4
766	63	hsa-miR-142-5p	PPM1N	protein phosphatase, Mg2+/Mn2+ dependent 1N (putative)
767	63	hsa-miR-142-5p	TMPRSS11D	transmembrane serine protease 11D
768	63	hsa-miR-142-5p	CDADC1	cytidine and dCMP deaminase domain containing 1
769	63	hsa-miR-142-5p	CDC42EP3	CDC42 effector protein 3
770	63	hsa-miR-142-5p	SGTB	small glutamine rich tetratricopeptide repeat containing beta
771	63	hsa-miR-142-5p	GCH1	GTP cyclohydrolase 1
772	63	hsa-miR-142-5p	DDX52	DExD-box helicase 52
773	63	hsa-miR-142-5p	SRGAP1	SLIT-ROBO Rho GTPase activating protein 1
774	63	hsa-miR-142-5p	KCNQ5	potassium voltage-gated channel subfamily Q member 5
775	63	hsa-miR-142-5p	SETX	senataxin
776	63	hsa-miR-142-5p	PAPOLA	poly(A) polymerase alpha
777	63	hsa-miR-142-5p	IL6ST	interleukin 6 signal transducer
778	63	hsa-miR-142-5p	BLCAP	BLCAP, apoptosis inducing factor
779	63	hsa-miR-142-5p	B4GALT6	beta-1,4-galactosyltransferase 6
780	63	hsa-miR-142-5p	PERP	PERP, TP53 apoptosis effector
781	63	hsa-miR-142-5p	MAPK10	mitogen-activated protein kinase 10
782	63	hsa-miR-142-5p	LSAMP	limbic system associated membrane protein
783	63	hsa-miR-142-5p	GOLPH3	golgi phosphoprotein 3
784	62	hsa-miR-142-5p	FAM3C	family with sequence similarity 3 member C
785	62	hsa-miR-142-5p	CDC20B	cell division cycle 20B
786	62	hsa-miR-142-5p	VIRMA	vir like m6A methyltransferase associated
787	62	hsa-miR-142-5p	PHLDA1	pleckstrin homology like domain family A member 1
788	62	hsa-miR-142-5p	HSPE1-MOB4	HSPE1-MOB4 readthrough
789	62	hsa-miR-142-5p	RAB27B	RAB27B, member RAS oncogene family
790	62	hsa-miR-142-5p	MYT1L	myelin transcription factor 1 like
791	62	hsa-miR-142-5p	HSPA5	heat shock protein family A (Hsp70) member 5
792	62	hsa-miR-142-5p	DDHD2	DDHD domain containing 2
793	62	hsa-miR-142-5p	EPB41L4A	erythrocyte membrane protein band 4.1 like 4A
794	62	hsa-miR-142-5p	SUN1	Sad1 and UNC84 domain containing 1
795	62	hsa-miR-142-5p	TNKS2	tankyrase 2
796	62	hsa-miR-142-5p	TOR1B	torsin family 1 member B
797	62	hsa-miR-142-5p	SLC5A3	solute carrier family 5 member 3
798	62	hsa-miR-142-5p	UBE3D	ubiquitin protein ligase E3D
799	62	hsa-miR-142-5p	GANC	glucosidase alpha, neutral C
800	62	hsa-miR-142-5p	SLC25A32	solute carrier family 25 member 32
801	62	hsa-miR-142-5p	MOB4	MOB family member 4, phocein
802	62	hsa-miR-142-5p	MEMO1	mediator of cell motility 1
803	61	hsa-miR-142-5p	TMEM56	transmembrane protein 56
804	61	hsa-miR-142-5p	THAP2	THAP domain containing 2
805	61	hsa-miR-142-5p	ARHGEF12	Rho guanine nucleotide exchange factor 12
806	61	hsa-miR-142-5p	GPATCH2L	G-patch domain containing 2 like
807	61	hsa-miR-142-5p	PLEKHH2	pleckstrin homology, MyTH4 and FERM domain containing H2
808	61	hsa-miR-142-5p	CRIPT	CXXC repeat containing interactor of PDZ3 domain
809	61	hsa-miR-142-5p	TET1	tet methylcytosine dioxygenase 1
810	61	hsa-miR-142-5p	SPART	spartin
811	61	hsa-miR-142-5p	PHF3	PHD finger protein 3
812	61	hsa-miR-142-5p	IKZF2	IKAROS family zinc finger 2
813	61	hsa-miR-142-5p	EIF3J	eukaryotic translation initiation factor 3 subunit J
814	61	hsa-miR-142-5p	TMEM170B	transmembrane protein 170B
815	61	hsa-miR-142-5p	POSTN	periostin
816	61	hsa-miR-142-5p	ACAD11	acyl-CoA dehydrogenase family member 11
817	61	hsa-miR-142-5p	RCN2	reticulocalbin 2
818	61	hsa-miR-142-5p	FBXO3	F-box protein 3
819	61	hsa-miR-142-5p	CDC42SE2	CDC42 small effector 2
820	61	hsa-miR-142-5p	PRDM11	PR/SET domain 11
821	61	hsa-miR-142-5p	TTC19	tetratricopeptide repeat domain 19
822	61	hsa-miR-142-5p	TRIM3	tripartite motif containing 3
823	61	hsa-miR-142-5p	STAU2	staufen double-stranded RNA binding protein 2
824	61	hsa-miR-142-5p	MAML1	mastermind like transcriptional coactivator 1
825	61	hsa-miR-142-5p	POLR3G	RNA polymerase III subunit G
826	61	hsa-miR-142-5p	LYST	lysosomal trafficking regulator
827	61	hsa-miR-142-5p	RGMB	repulsive guidance molecule BMP co-receptor b
828	61	hsa-miR-142-5p	FBXW2	F-box and WD repeat domain containing 2
829	61	hsa-miR-142-5p	C5	complement C5
830	61	hsa-miR-142-5p	SSH2	slingshot protein phosphatase 2
831	61	hsa-miR-142-5p	FJX1	four-jointed box kinase 1
832	61	hsa-miR-142-5p	OSBPL6	oxysterol binding protein like 6
833	61	hsa-miR-142-5p	PXYLP1	2-phosphoxylose phosphatase 1
834	61	hsa-miR-142-5p	TNFAIP3	TNF alpha induced protein 3
835	61	hsa-miR-142-5p	MICAL2	microtubule associated monooxygenase, calponin and LIM domain containing 2
836	60	hsa-miR-142-5p	PAPOLB	poly(A) polymerase beta
837	60	hsa-miR-142-5p	ZNF713	zinc finger protein 713
838	60	hsa-miR-142-5p	RIOK2	RIO kinase 2
839	60	hsa-miR-142-5p	ATXN1	ataxin 1
840	60	hsa-miR-142-5p	WNK1	WNK lysine deficient protein kinase 1
841	60	hsa-miR-142-5p	DTWD2	DTW domain containing 2
842	60	hsa-miR-142-5p	TSC22D2	TSC22 domain family member 2
843	60	hsa-miR-142-5p	PROK2	prokineticin 2
844	60	hsa-miR-142-5p	ARID1A	AT-rich interaction domain 1A
845	60	hsa-miR-142-5p	UCHL3	ubiquitin C-terminal hydrolase L3
846	60	hsa-miR-142-5p	TBCK	TBC1 domain containing kinase
847	60	hsa-miR-142-5p	CALHM4	calcium homeostasis modulator family member 4
848	60	hsa-miR-142-5p	MOSMO	modulator of smoothened
849	60	hsa-miR-142-5p	CREB1	cAMP responsive element binding protein 1
850	60	hsa-miR-142-5p	CAV1	caveolin 1
851	60	hsa-miR-142-5p	CAPRIN2	caprin family member 2
852	60	hsa-miR-142-5p	YWHAH	tyrosine 3-monooxygenase/tryptophan 5-monooxygenase activation protein eta
853	60	hsa-miR-142-5p	ADAMTS18	ADAM metallopeptidase with thrombospondin type 1 motif 18
854	60	hsa-miR-142-5p	PDE4D	phosphodiesterase 4D
855	60	hsa-miR-142-5p	E2F7	E2F transcription factor 7
856	60	hsa-miR-142-5p	TNFAIP6	TNF alpha induced protein 6
857	60	hsa-miR-142-5p	KIAA1586	KIAA1586
858	60	hsa-miR-142-5p	ALG10B	ALG10B, alpha-1,2-glucosyltransferase
859	60	hsa-miR-142-5p	TNIP2	TNFAIP3 interacting protein 2
860	60	hsa-miR-142-5p	HLTF	helicase like transcription factor
861	60	hsa-miR-142-5p	SLC14A2	solute carrier family 14 member 2
862	59	hsa-miR-142-5p	GDI2	GDP dissociation inhibitor 2
863	59	hsa-miR-142-5p	DGKI	diacylglycerol kinase iota
864	59	hsa-miR-142-5p	CKAP2L	cytoskeleton associated protein 2 like
865	59	hsa-miR-142-5p	NMBR	neuromedin B receptor
866	59	hsa-miR-142-5p	KAT6A	lysine acetyltransferase 6A
867	59	hsa-miR-142-5p	SCARB2	scavenger receptor class B member 2
868	59	hsa-miR-142-5p	C1D	C1D nuclear receptor corepressor
869	59	hsa-miR-142-5p	CD34	CD34 molecule
870	59	hsa-miR-142-5p	MMUT	methylmalonyl-CoA mutase
871	59	hsa-miR-142-5p	FGG	fibrinogen gamma chain
872	59	hsa-miR-142-5p	P2RY13	purinergic receptor P2Y13
873	59	hsa-miR-142-5p	FGF13	fibroblast growth factor 13
874	59	hsa-miR-142-5p	PCBP1	poly(rC) binding protein 1
875	59	hsa-miR-142-5p	KCNS3	potassium voltage-gated channel modifier subfamily S member 3
876	59	hsa-miR-142-5p	NDFIP2	Nedd4 family interacting protein 2
877	59	hsa-miR-142-5p	AFG1L	AFG1 like ATPase
878	59	hsa-miR-142-5p	TBCA	tubulin folding cofactor A
879	59	hsa-miR-142-5p	JAG1	jagged 1
880	59	hsa-miR-142-5p	EIF1AY	eukaryotic translation initiation factor 1A Y-linked
881	59	hsa-miR-142-5p	POMP	proteasome maturation protein
882	59	hsa-miR-142-5p	MFSD14A	major facilitator superfamily domain containing 14A
883	59	hsa-miR-142-5p	PRPF18	pre-mRNA processing factor 18
884	59	hsa-miR-142-5p	UPF3A	UPF3A, regulator of nonsense mediated mRNA decay
885	59	hsa-miR-142-5p	DCAF4L2	DDB1 and CUL4 associated factor 4 like 2
886	59	hsa-miR-142-5p	C6orf120	chromosome 6 open reading frame 120
887	59	hsa-miR-142-5p	B2M	beta-2-microglobulin
888	59	hsa-miR-142-5p	NPC1	NPC intracellular cholesterol transporter 1
889	58	hsa-miR-142-5p	IL22RA2	interleukin 22 receptor subunit alpha 2
890	58	hsa-miR-142-5p	FAM47E	family with sequence similarity 47 member E
891	58	hsa-miR-142-5p	SLC2A13	solute carrier family 2 member 13
892	58	hsa-miR-142-5p	CNNM3	cyclin and CBS domain divalent metal cation transport mediator 3
893	58	hsa-miR-142-5p	AGAP1	ArfGAP with GTPase domain, ankyrin repeat and PH domain 1
894	58	hsa-miR-142-5p	EDNRB	endothelin receptor type B
895	58	hsa-miR-142-5p	ZNF701	zinc finger protein 701
896	58	hsa-miR-142-5p	PTPRB	protein tyrosine phosphatase, receptor type B
897	58	hsa-miR-142-5p	ZNF74	zinc finger protein 74
898	58	hsa-miR-142-5p	IER5L	immediate early response 5 like
899	58	hsa-miR-142-5p	CLCC1	chloride channel CLIC like 1
900	58	hsa-miR-142-5p	ERO1B	endoplasmic reticulum oxidoreductase 1 beta
901	58	hsa-miR-142-5p	CDK5	cyclin dependent kinase 5
902	58	hsa-miR-142-5p	DCAF12	DDB1 and CUL4 associated factor 12
903	58	hsa-miR-142-5p	HAVCR1	hepatitis A virus cellular receptor 1
904	58	hsa-miR-142-5p	SH3YL1	SH3 and SYLF domain containing 1
905	58	hsa-miR-142-5p	MYF5	myogenic factor 5
906	58	hsa-miR-142-5p	SNX16	sorting nexin 16
907	58	hsa-miR-142-5p	TRA2A	transformer 2 alpha homolog
908	58	hsa-miR-142-5p	XYLB	xylulokinase
909	58	hsa-miR-142-5p	DYNC1I1	dynein cytoplasmic 1 intermediate chain 1
910	58	hsa-miR-142-5p	NIN	ninein
911	58	hsa-miR-142-5p	EIF4E3	eukaryotic translation initiation factor 4E family member 3
912	58	hsa-miR-142-5p	DUXA	double homeobox A
913	58	hsa-miR-142-5p	GATM	glycine amidinotransferase
914	58	hsa-miR-142-5p	PIGW	phosphatidylinositol glycan anchor biosynthesis class W
915	58	hsa-miR-142-5p	LOC100507507	uncharacterized LOC100507507
916	58	hsa-miR-142-5p	LDB3	LIM domain binding 3
917	57	hsa-miR-142-5p	ARG1	arginase 1
918	57	hsa-miR-142-5p	SLC12A1	solute carrier family 12 member 1
919	57	hsa-miR-142-5p	PRKCB	protein kinase C beta
920	57	hsa-miR-142-5p	KLHL24	kelch like family member 24
921	57	hsa-miR-142-5p	CCSAP	centriole, cilia and spindle associated protein
922	57	hsa-miR-142-5p	CYTIP	cytohesin 1 interacting protein
923	57	hsa-miR-142-5p	ZNF264	zinc finger protein 264
924	57	hsa-miR-142-5p	ABCC4	ATP binding cassette subfamily C member 4
925	57	hsa-miR-142-5p	METTL9	methyltransferase like 9
926	57	hsa-miR-142-5p	UBLCP1	ubiquitin like domain containing CTD phosphatase 1
927	57	hsa-miR-142-5p	LONRF2	LON peptidase N-terminal domain and ring finger 2
928	57	hsa-miR-142-5p	ASH1L	ASH1 like histone lysine methyltransferase
929	57	hsa-miR-142-5p	TMEM215	transmembrane protein 215
930	57	hsa-miR-142-5p	CASP1	caspase 1
931	57	hsa-miR-142-5p	LRP2	LDL receptor related protein 2
932	57	hsa-miR-142-5p	TBX3	T-box 3
933	57	hsa-miR-142-5p	TMEM216	transmembrane protein 216
934	57	hsa-miR-142-5p	JADE1	jade family PHD finger 1
935	57	hsa-miR-142-5p	MCTS1	MCTS1, re-initiation and release factor
936	57	hsa-miR-142-5p	LEMD3	LEM domain containing 3
937	57	hsa-miR-142-5p	AK7	adenylate kinase 7
938	57	hsa-miR-142-5p	RNASEL	ribonuclease L
939	57	hsa-miR-142-5p	USP13	ubiquitin specific peptidase 13
940	57	hsa-miR-142-5p	SDHC	succinate dehydrogenase complex subunit C
941	57	hsa-miR-142-5p	C14orf28	chromosome 14 open reading frame 28
942	57	hsa-miR-142-5p	ZFP3	ZFP3 zinc finger protein
943	57	hsa-miR-142-5p	SLC25A24	solute carrier family 25 member 24
944	56	hsa-miR-142-5p	PAX6	paired box 6
945	56	hsa-miR-142-5p	STT3B	STT3B, catalytic subunit of the oligosaccharyltransferase complex
946	56	hsa-miR-142-5p	LY75	lymphocyte antigen 75
947	56	hsa-miR-142-5p	CHD9	chromodomain helicase DNA binding protein 9
948	56	hsa-miR-142-5p	TGFBR2	transforming growth factor beta receptor 2
949	56	hsa-miR-142-5p	DNASE2B	deoxyribonuclease 2 beta
950	56	hsa-miR-142-5p	KIF20B	kinesin family member 20B
951	56	hsa-miR-142-5p	C18orf54	chromosome 18 open reading frame 54
952	56	hsa-miR-142-5p	TDRD15	tudor domain containing 15
953	56	hsa-miR-142-5p	DENR	density regulated re-initiation and release factor
954	56	hsa-miR-142-5p	ZBTB6	zinc finger and BTB domain containing 6
955	56	hsa-miR-142-5p	ATAD2	ATPase family, AAA domain containing 2
956	56	hsa-miR-142-5p	CD47	CD47 molecule
957	56	hsa-miR-142-5p	PCNX1	pecanex 1
958	56	hsa-miR-142-5p	STRN3	striatin 3
959	56	hsa-miR-142-5p	CARF	calcium responsive transcription factor
960	56	hsa-miR-142-5p	MPZL2	myelin protein zero like 2
961	56	hsa-miR-142-5p	RPS6KA4	ribosomal protein S6 kinase A4
962	56	hsa-miR-142-5p	SLC9A2	solute carrier family 9 member A2
963	56	hsa-miR-142-5p	NETO2	neuropilin and tolloid like 2
964	56	hsa-miR-142-5p	CAST	calpastatin
965	56	hsa-miR-142-5p	RETREG2	reticulophagy regulator family member 2
966	56	hsa-miR-142-5p	SLC15A2	solute carrier family 15 member 2
967	56	hsa-miR-142-5p	LCORL	ligand dependent nuclear receptor corepressor like
968	56	hsa-miR-142-5p	IL33	interleukin 33
969	56	hsa-miR-142-5p	ABCC5	ATP binding cassette subfamily C member 5
970	55	hsa-miR-142-5p	APELA	apelin receptor early endogenous ligand
971	55	hsa-miR-142-5p	DHRSX	dehydrogenase/reductase X-linked
972	55	hsa-miR-142-5p	VPS13B	vacuolar protein sorting 13 homolog B
973	55	hsa-miR-142-5p	MCTP2	multiple C2 and transmembrane domain containing 2
974	55	hsa-miR-142-5p	LSM14A	LSM14A, mRNA processing body assembly factor
975	55	hsa-miR-142-5p	LHX1	LIM homeobox 1
976	55	hsa-miR-142-5p	DLX3	distal-less homeobox 3
977	55	hsa-miR-142-5p	NMD3	NMD3 ribosome export adaptor
978	55	hsa-miR-142-5p	POU2F1	POU class 2 homeobox 1
979	55	hsa-miR-142-5p	PRKRA	protein activator of interferon induced protein kinase EIF2AK2
980	55	hsa-miR-142-5p	ACVR2B	activin A receptor type 2B
981	55	hsa-miR-142-5p	TPR	translocated promoter region, nuclear basket protein
982	55	hsa-miR-142-5p	TAP2	transporter 2, ATP binding cassette subfamily B member
983	55	hsa-miR-142-5p	SGIP1	SH3 domain GRB2 like endophilin interacting protein 1
984	55	hsa-miR-142-5p	MCTP1	multiple C2 and transmembrane domain containing 1
985	55	hsa-miR-142-5p	KIAA0895	KIAA0895
986	55	hsa-miR-142-5p	ZNF600	zinc finger protein 600
987	55	hsa-miR-142-5p	KCNN3	potassium calcium-activated channel subfamily N member 3
988	55	hsa-miR-142-5p	STXBP5L	syntaxin binding protein 5 like
989	55	hsa-miR-142-5p	PAICS	phosphoribosylaminoimidazole carboxylase and phosphoribosylaminoimidazolesuccinocarboxamide synthase
990	55	hsa-miR-142-5p	MSL2	MSL complex subunit 2
991	55	hsa-miR-142-5p	ATP7A	ATPase copper transporting alpha
992	54	hsa-miR-142-5p	PPM1K	protein phosphatase, Mg2+/Mn2+ dependent 1K
993	54	hsa-miR-142-5p	PI4K2B	phosphatidylinositol 4-kinase type 2 beta
994	54	hsa-miR-142-5p	KLF11	Kruppel like factor 11
995	54	hsa-miR-142-5p	PIAS2	protein inhibitor of activated STAT 2
996	54	hsa-miR-142-5p	SOX5	SRY-box 5
997	54	hsa-miR-142-5p	N4BP2L1	NEDD4 binding protein 2 like 1
998	54	hsa-miR-142-5p	DHODH	dihydroorotate dehydrogenase (quinone)
999	54	hsa-miR-142-5p	GPATCH11	G-patch domain containing 11
1000	54	hsa-miR-142-5p	SNX6	sorting nexin 6
1001	54	hsa-miR-142-5p	GLYAT	glycine-N-acyltransferase
1002	54	hsa-miR-142-5p	ATG16L1	autophagy related 16 like 1
1003	54	hsa-miR-142-5p	ADAM17	ADAM metallopeptidase domain 17
1004	54	hsa-miR-142-5p	FBXO22	F-box protein 22
1005	54	hsa-miR-142-5p	BACE1	beta-secretase 1
1006	54	hsa-miR-142-5p	ETNK1	ethanolamine kinase 1
1007	54	hsa-miR-142-5p	LRRC18	leucine rich repeat containing 18
1008	54	hsa-miR-142-5p	PTGER3	prostaglandin E receptor 3
1009	54	hsa-miR-142-5p	STT3A	STT3A, catalytic subunit of the oligosaccharyltransferase complex
1010	54	hsa-miR-142-5p	PTPN12	protein tyrosine phosphatase, non-receptor type 12
1011	54	hsa-miR-142-5p	RHBDD1	rhomboid domain containing 1
1012	54	hsa-miR-142-5p	DBX2	developing brain homeobox 2
1013	53	hsa-miR-142-5p	ECPAS	Ecm29 proteasome adaptor and scaffold
1014	53	hsa-miR-142-5p	RPRD1A	regulation of nuclear pre-mRNA domain containing 1A
1015	53	hsa-miR-142-5p	ZNF737	zinc finger protein 737
1016	53	hsa-miR-142-5p	WDR41	WD repeat domain 41
1017	53	hsa-miR-142-5p	TOX2	TOX high mobility group box family member 2
1018	53	hsa-miR-142-5p	DNAJC13	DnaJ heat shock protein family (Hsp40) member C13
1019	53	hsa-miR-142-5p	SWI5	SWI5 homologous recombination repair protein
1020	53	hsa-miR-142-5p	CHM	CHM, Rab escort protein 1
1021	53	hsa-miR-142-5p	AMBN	ameloblastin
1022	53	hsa-miR-142-5p	GNAI1	G protein subunit alpha i1
1023	53	hsa-miR-142-5p	SEL1L3	SEL1L family member 3
1024	53	hsa-miR-142-5p	SLC35A1	solute carrier family 35 member A1
1025	53	hsa-miR-142-5p	CSF2RB	colony stimulating factor 2 receptor beta common subunit
1026	53	hsa-miR-142-5p	CCDC92	coiled-coil domain containing 92
1027	53	hsa-miR-142-5p	SP2	Sp2 transcription factor
1028	53	hsa-miR-142-5p	GSK3B	glycogen synthase kinase 3 beta
1029	53	hsa-miR-142-5p	RNF180	ring finger protein 180
1030	53	hsa-miR-142-5p	UBE2J1	ubiquitin conjugating enzyme E2 J1
1031	53	hsa-miR-142-5p	FIP1L1	factor interacting with PAPOLA and CPSF1
1032	53	hsa-miR-142-5p	NR1D2	nuclear receptor subfamily 1 group D member 2
1033	53	hsa-miR-142-5p	EGLN3	egl-9 family hypoxia inducible factor 3
1034	53	hsa-miR-142-5p	MMD	monocyte to macrophage differentiation associated
1035	53	hsa-miR-142-5p	BECN1	beclin 1
1036	53	hsa-miR-142-5p	SCUBE3	signal peptide, CUB domain and EGF like domain containing 3
1037	53	hsa-miR-142-5p	USP32	ubiquitin specific peptidase 32
1038	53	hsa-miR-142-5p	ALG9	ALG9, alpha-1,2-mannosyltransferase
1039	53	hsa-miR-142-5p	MCL1	MCL1, BCL2 family apoptosis regulator
1040	53	hsa-miR-142-5p	SYNPO2	synaptopodin 2
1041	53	hsa-miR-142-5p	PREPL	prolyl endopeptidase like
1042	52	hsa-miR-142-5p	CCDC91	coiled-coil domain containing 91
1043	52	hsa-miR-142-5p	CACNG7	calcium voltage-gated channel auxiliary subunit gamma 7
1044	52	hsa-miR-142-5p	SPTBN1	spectrin beta, non-erythrocytic 1
1045	52	hsa-miR-142-5p	ZFHX4	zinc finger homeobox 4
1046	52	hsa-miR-142-5p	EFCAB7	EF-hand calcium binding domain 7
1047	52	hsa-miR-142-5p	IPO5	importin 5
1048	52	hsa-miR-142-5p	ZNF486	zinc finger protein 486
1049	52	hsa-miR-142-5p	CSAD	cysteine sulfinic acid decarboxylase
1050	52	hsa-miR-142-5p	SCN3B	sodium voltage-gated channel beta subunit 3
1051	52	hsa-miR-142-5p	CRY2	cryptochrome circadian regulator 2
1052	52	hsa-miR-142-5p	CDC37L1	cell division cycle 37 like 1
1053	52	hsa-miR-142-5p	UBR3	ubiquitin protein ligase E3 component n-recognin 3
1054	52	hsa-miR-142-5p	RAB11B	RAB11B, member RAS oncogene family
1055	52	hsa-miR-142-5p	CHIC1	cysteine rich hydrophobic domain 1
1056	52	hsa-miR-142-5p	FNDC3B	fibronectin type III domain containing 3B
1057	52	hsa-miR-142-5p	IRF9	interferon regulatory factor 9
1058	52	hsa-miR-142-5p	CPD	carboxypeptidase D
1059	52	hsa-miR-142-5p	YTHDF3	YTH N6-methyladenosine RNA binding protein 3
1060	52	hsa-miR-142-5p	PTEN	phosphatase and tensin homolog
1061	52	hsa-miR-142-5p	SAXO2	stabilizer of axonemal microtubules 2
1062	52	hsa-miR-142-5p	DDX21	DExD-box helicase 21
1063	52	hsa-miR-142-5p	G6PC2	glucose-6-phosphatase catalytic subunit 2
1064	52	hsa-miR-142-5p	MYO10	myosin X
1065	52	hsa-miR-142-5p	PPM1B	protein phosphatase, Mg2+/Mn2+ dependent 1B
1066	52	hsa-miR-142-5p	TRIM55	tripartite motif containing 55
1067	52	hsa-miR-142-5p	STK38	serine/threonine kinase 38
1068	52	hsa-miR-142-5p	GALNT15	polypeptide N-acetylgalactosaminyltransferase 15
1069	52	hsa-miR-142-5p	PLSCR4	phospholipid scramblase 4
1070	52	hsa-miR-142-5p	CEP120	centrosomal protein 120
1071	52	hsa-miR-142-5p	FAXC	failed axon connections homolog
1072	52	hsa-miR-142-5p	GPATCH8	G-patch domain containing 8
1073	51	hsa-miR-142-5p	CPNE8	copine 8
1074	51	hsa-miR-142-5p	EGF	epidermal growth factor
1075	51	hsa-miR-142-5p	PRKCA	protein kinase C alpha
1076	51	hsa-miR-142-5p	ANKRD62	ankyrin repeat domain 62
1077	51	hsa-miR-142-5p	SLC31A2	solute carrier family 31 member 2
1078	51	hsa-miR-142-5p	DCTN6	dynactin subunit 6
1079	51	hsa-miR-142-5p	GIPR	gastric inhibitory polypeptide receptor
1080	51	hsa-miR-142-5p	FBXO33	F-box protein 33
1081	51	hsa-miR-142-5p	CUL3	cullin 3
1082	51	hsa-miR-142-5p	ZNF470	zinc finger protein 470
1083	51	hsa-miR-142-5p	ANKRD26	ankyrin repeat domain 26
1084	51	hsa-miR-142-5p	ZBTB8A	zinc finger and BTB domain containing 8A
1085	51	hsa-miR-142-5p	LPGAT1	lysophosphatidylglycerol acyltransferase 1
1086	51	hsa-miR-142-5p	ING3	inhibitor of growth family member 3
1087	51	hsa-miR-142-5p	SRSF12	serine and arginine rich splicing factor 12
1088	51	hsa-miR-142-5p	SPTLC2	serine palmitoyltransferase long chain base subunit 2
1089	51	hsa-miR-142-5p	FAM111A	family with sequence similarity 111 member A
1090	51	hsa-miR-142-5p	SEC62	SEC62 homolog, preprotein translocation factor
1091	51	hsa-miR-142-5p	ZFHX3	zinc finger homeobox 3
1092	51	hsa-miR-142-5p	BMX	BMX non-receptor tyrosine kinase
1093	51	hsa-miR-142-5p	RAB4A	RAB4A, member RAS oncogene family
1094	51	hsa-miR-142-5p	AVPR1A	arginine vasopressin receptor 1A
1095	51	hsa-miR-142-5p	ZNF24	zinc finger protein 24
1096	51	hsa-miR-142-5p	PLEKHG7	pleckstrin homology and RhoGEF domain containing G7
1097	51	hsa-miR-142-5p	GRIK1	glutamate ionotropic receptor kainate type subunit 1
1098	51	hsa-miR-142-5p	KLHL9	kelch like family member 9
1099	51	hsa-miR-142-5p	RBM47	RNA binding motif protein 47
1100	51	hsa-miR-142-5p	KLHL6	kelch like family member 6
1101	51	hsa-miR-142-5p	ROCK1	Rho associated coiled-coil containing protein kinase 1
1102	51	hsa-miR-142-5p	FMNL3	formin like 3
1103	51	hsa-miR-142-5p	ARID1B	AT-rich interaction domain 1B
1104	51	hsa-miR-142-5p	C5orf24	chromosome 5 open reading frame 24
1105	51	hsa-miR-142-5p	ZNF599	zinc finger protein 599
1106	51	hsa-miR-142-5p	CTSV	cathepsin V
1107	51	hsa-miR-142-5p	POLR1C	RNA polymerase I and III subunit C
1108	51	hsa-miR-142-5p	ITGAM	integrin subunit alpha M
1109	51	hsa-miR-142-5p	AP4E1	adaptor related protein complex 4 subunit epsilon 1
1110	51	hsa-miR-142-5p	CACNA1B	calcium voltage-gated channel subunit alpha1 B
1111	51	hsa-miR-142-5p	FZD3	frizzled class receptor 3
1112	50	hsa-miR-142-5p	FKBP7	FKBP prolyl isomerase 7
1113	50	hsa-miR-142-5p	BMPR2	bone morphogenetic protein receptor type 2
1114	50	hsa-miR-142-5p	CHAC1	ChaC glutathione specific gamma-glutamylcyclotransferase 1
1115	50	hsa-miR-142-5p	EPN2	epsin 2
1116	50	hsa-miR-142-5p	TMEM108	transmembrane protein 108
1117	50	hsa-miR-142-5p	USH2A	usherin
1118	50	hsa-miR-142-5p	SHE	Src homology 2 domain containing E
1119	50	hsa-miR-142-5p	SLC23A2	solute carrier family 23 member 2
1120	50	hsa-miR-142-5p	SCN2A	sodium voltage-gated channel alpha subunit 2
1121	50	hsa-miR-142-5p	SLC6A6	solute carrier family 6 member 6
1122	50	hsa-miR-142-5p	FAM124B	family with sequence similarity 124 member B
1123	50	hsa-miR-142-5p	ACTR3B	ARP3 actin related protein 3 homolog B
1124	50	hsa-miR-142-5p	BIN2	bridging integrator 2
1125	50	hsa-miR-142-5p	APOL6	apolipoprotein L6
1126	50	hsa-miR-142-5p	MTMR2	myotubularin related protein 2
1127	50	hsa-miR-142-5p	RAB9B	RAB9B, member RAS oncogene family
1128	50	hsa-miR-142-5p	MBD1	methyl-CpG binding domain protein 1
1129	50	hsa-miR-142-5p	USP10	ubiquitin specific peptidase 10
1130	50	hsa-miR-142-5p	SESN1	sestrin 1
1131	50	hsa-miR-142-5p	VCL	vinculin
1132	50	hsa-miR-142-5p	ZNF512B	zinc finger protein 512B
1133	50	hsa-miR-142-5p	TBX22	T-box 22

## Sheet: TargetScan
Representative miRNA	Target gene	Representative transcript	Gene name
hsa-miR-142-5p	ZFPM2	ENST00000407775.2	zinc finger protein, FOG family member 2
hsa-miR-142-5p	TVP23B	ENST00000307767.8	trans-golgi network vesicle protein 23 homolog B (S. cerevisiae)
hsa-miR-142-5p	CNEP1R1	ENST00000562576.1	CTD nuclear envelope phosphatase 1 regulatory subunit 1
hsa-miR-142-5p	MRPS36	ENST00000256441.4	mitochondrial ribosomal protein S36
hsa-miR-142-5p	ATXN7L2	ENST00000369870.3	ataxin 7-like 2
hsa-miR-142-5p	CCNG2	ENST00000316355.5	cyclin G2
hsa-miR-142-5p	TCF21	ENST00000367882.4	transcription factor 21
hsa-miR-142-5p	MAL	ENST00000309988.4	mal, T-cell differentiation protein
hsa-miR-142-5p	HOXD8	ENST00000313173.4	homeobox D8
hsa-miR-142-5p	HSD11B1	ENST00000367028.2	hydroxysteroid (11-beta) dehydrogenase 1
hsa-miR-142-5p	UBE2D1	ENST00000373910.4	ubiquitin-conjugating enzyme E2D 1
hsa-miR-142-5p	CAPN10	ENST00000404753.3	calpain 10
hsa-miR-142-5p	HERPUD1	ENST00000379792.2	homocysteine-inducible, endoplasmic reticulum stress-inducible, ubiquitin-like domain member 1
hsa-miR-142-5p	RP11-176H8.1	ENST00000547378.1	Uncharacterized protein
hsa-miR-142-5p	LEPROT	ENST00000371065.4	leptin receptor overlapping transcript
hsa-miR-142-5p	GRIK1-AS2	ENST00000333765.4	GRIK1 antisense RNA 2
hsa-miR-142-5p	PLEKHA3	ENST00000234453.5	pleckstrin homology domain containing, family A (phosphoinositide binding specific) member 3
hsa-miR-142-5p	MAL2	ENST00000276681.6	mal, T-cell differentiation protein 2 (gene/pseudogene)
hsa-miR-142-5p	MYL12A	ENST00000217652.3	myosin, light chain 12A, regulatory, non-sarcomeric
hsa-miR-142-5p	ARSJ	ENST00000315366.7	arylsulfatase family, member J
hsa-miR-142-5p	PLA2G16	ENST00000323646.5	phospholipase A2, group XVI
hsa-miR-142-5p	FAM92A1	ENST00000518322.1	family with sequence similarity 92, member A1
hsa-miR-142-5p	RAP1A	ENST00000369709.3	RAP1A, member of RAS oncogene family
hsa-miR-142-5p	RCN2	ENST00000394885.3	reticulocalbin 2, EF-hand calcium binding domain
hsa-miR-142-5p	HNRNPH3	ENST00000265866.7	heterogeneous nuclear ribonucleoprotein H3 (2H9)
hsa-miR-142-5p	MED28	ENST00000237380.7	mediator complex subunit 28
hsa-miR-142-5p	H3F3A	ENST00000366813.1	H3 histone, family 3A
hsa-miR-142-5p	SGCE	ENST00000265735.7	sarcoglycan, epsilon
hsa-miR-142-5p	RNH1	ENST00000534797.1	ribonuclease/angiogenin inhibitor 1
hsa-miR-142-5p	RHOA	ENST00000454011.2	ras homolog family member A
hsa-miR-142-5p	CBLN4	ENST00000064571.2	cerebellin 4 precursor
hsa-miR-142-5p	BAI3	ENST00000370598.1	brain-specific angiogenesis inhibitor 3
hsa-miR-142-5p	LPP	ENST00000312675.4	LIM domain containing preferred translocation partner in lipoma
hsa-miR-142-5p	NFE2L2	ENST00000397063.4	nuclear factor, erythroid 2-like 2
hsa-miR-142-5p	SOCS1	ENST00000332029.2	suppressor of cytokine signaling 1
hsa-miR-142-5p	VMP1	ENST00000262291.4	vacuole membrane protein 1
hsa-miR-142-5p	UBE2E3	ENST00000410062.4	ubiquitin-conjugating enzyme E2E 3
hsa-miR-142-5p	C1orf43	ENST00000368521.5	chromosome 1 open reading frame 43
hsa-miR-142-5p	UCHL3	ENST00000377595.3	ubiquitin carboxyl-terminal esterase L3 (ubiquitin thiolesterase)
hsa-miR-142-5p	IRF9	ENST00000396864.3	interferon regulatory factor 9
hsa-miR-142-5p	GNG13	ENST00000248150.4	guanine nucleotide binding protein (G protein), gamma 13
hsa-miR-142-5p	LMX1A	ENST00000342310.3	LIM homeobox transcription factor 1, alpha
hsa-miR-142-5p	VPS54	ENST00000409558.4	vacuolar protein sorting 54 homolog (S. cerevisiae)
hsa-miR-142-5p	FAM19A1	ENST00000478136.1	family with sequence similarity 19 (chemokine (C-C motif)-like), member A1
hsa-miR-142-5p	PRNP	ENST00000379440.4	prion protein
hsa-miR-142-5p	NT5C1B-RDH14	ENST00000532967.1	NT5C1B-RDH14 readthrough
hsa-miR-142-5p	ZFPL1	ENST00000294258.3	zinc finger protein-like 1
hsa-miR-142-5p	CBX3	ENST00000409747.1	chromobox homolog 3
hsa-miR-142-5p	S1PR1	ENST00000305352.6	sphingosine-1-phosphate receptor 1
hsa-miR-142-5p	PRDM8	ENST00000504452.1	PR domain containing 8
hsa-miR-142-5p	TMEM38B	ENST00000374692.3	transmembrane protein 38B
hsa-miR-142-5p	EMC4	ENST00000267750.4	ER membrane protein complex subunit 4
hsa-miR-142-5p	NT5C1B	ENST00000600945.1	5'-nucleotidase, cytosolic IB
hsa-miR-142-5p	ITGAV	ENST00000261023.3	integrin, alpha V
hsa-miR-142-5p	RERG	ENST00000256953.2	RAS-like, estrogen-regulated, growth inhibitor
hsa-miR-142-5p	MED17	ENST00000251871.3	mediator complex subunit 17
hsa-miR-142-5p	DUSP2	ENST00000288943.4	dual specificity phosphatase 2
hsa-miR-142-5p	CHSY3	ENST00000305031.4	chondroitin sulfate synthase 3
hsa-miR-142-5p	SIRT7	ENST00000328666.6	sirtuin 7
hsa-miR-142-5p	RAB6B	ENST00000285208.4	RAB6B, member RAS oncogene family
hsa-miR-142-5p	TMEM54	ENST00000373463.3	transmembrane protein 54
hsa-miR-142-5p	TAF10	ENST00000299424.4	TAF10 RNA polymerase II, TATA box binding protein (TBP)-associated factor, 30kDa
hsa-miR-142-5p	RWDD2A	ENST00000369724.4	RWD domain containing 2A
hsa-miR-142-5p	ASCL1	ENST00000266744.3	achaete-scute complex homolog 1 (Drosophila)
hsa-miR-142-5p	SUMO2	ENST00000420826.2	small ubiquitin-like modifier 2
hsa-miR-142-5p	DNAJC7	ENST00000457167.4	DnaJ (Hsp40) homolog, subfamily C, member 7
hsa-miR-142-5p	CUL2	ENST00000374746.1	cullin 2
hsa-miR-142-5p	SUPT20H	ENST00000360252.4	suppressor of Ty 20 homolog (S. cerevisiae)
hsa-miR-142-5p	SLC26A3	ENST00000422236.2	solute carrier family 26 (anion exchanger), member 3
hsa-miR-142-5p	MYF5	ENST00000228644.3	myogenic factor 5
hsa-miR-142-5p	2020-03-02	ENST00000602117.1	membrane-associated ring finger (C3HC4) 2, E3 ubiquitin protein ligase
hsa-miR-142-5p	GINM1	ENST00000367419.5	glycoprotein integral membrane 1
hsa-miR-142-5p	RWDD4	ENST00000326397.5	RWD domain containing 4
hsa-miR-142-5p	LRP12	ENST00000424843.2	low density lipoprotein receptor-related protein 12
hsa-miR-142-5p	LHX8	ENST00000294638.5	LIM homeobox 8
hsa-miR-142-5p	KLF10	ENST00000285407.6	Kruppel-like factor 10
hsa-miR-142-5p	LDB2	ENST00000502640.1	LIM domain binding 2
hsa-miR-142-5p	KIAA1328	ENST00000592521.1	KIAA1328
hsa-miR-142-5p	PTP4A1	ENST00000370651.3	protein tyrosine phosphatase type IVA, member 1
hsa-miR-142-5p	GLB1L	ENST00000295759.7	galactosidase, beta 1-like
hsa-miR-142-5p	APBB3	ENST00000358580.5	amyloid beta (A4) precursor protein-binding, family B, member 3
hsa-miR-142-5p	DDHD1	ENST00000323669.5	DDHD domain containing 1
hsa-miR-142-5p	SLC18A2	ENST00000298472.5	solute carrier family 18 (vesicular monoamine transporter), member 2
hsa-miR-142-5p	FAM155A	ENST00000375915.2	family with sequence similarity 155, member A
hsa-miR-142-5p	MSH6	ENST00000234420.5	mutS homolog 6
hsa-miR-142-5p	BTBD10	ENST00000278174.5	BTB (POZ) domain containing 10
hsa-miR-142-5p	CWC22	ENST00000410053.3	CWC22 spliceosome-associated protein homolog (S. cerevisiae)
hsa-miR-142-5p	SIVA1	ENST00000347067.5	SIVA1, apoptosis-inducing factor
hsa-miR-142-5p	ATP2C1	ENST00000505330.1	ATPase, Ca++ transporting, type 2C, member 1
hsa-miR-142-5p	RPN2	ENST00000237530.6	ribophorin II
hsa-miR-142-5p	DDX5	ENST00000225792.5	DEAD (Asp-Glu-Ala-Asp) box helicase 5
hsa-miR-142-5p	SERP1	ENST00000239944.2	stress-associated endoplasmic reticulum protein 1
hsa-miR-142-5p	CDK5	ENST00000485972.1	cyclin-dependent kinase 5
hsa-miR-142-5p	RHOC	ENST00000339083.7	ras homolog family member C
hsa-miR-142-5p	ACTN4	ENST00000252699.2	actinin, alpha 4
hsa-miR-142-5p	TOR1A	ENST00000351698.4	torsin family 1, member A (torsin A)
hsa-miR-142-5p	ELAVL2	ENST00000380110.4	ELAV like neuron-specific RNA binding protein 2
hsa-miR-142-5p	ZNF777	ENST00000247930.4	zinc finger protein 777
hsa-miR-142-5p	RHOT1	ENST00000333942.6	ras homolog family member T1
hsa-miR-142-5p	CD69	ENST00000228434.3	CD69 molecule
hsa-miR-142-5p	STC1	ENST00000290271.2	stanniocalcin 1
hsa-miR-142-5p	H1F0	ENST00000340857.2	H1 histone family, member 0
hsa-miR-142-5p	DIAPH3	ENST00000400324.4	diaphanous-related formin 3
hsa-miR-142-5p	SELT	ENST00000471696.1	Selenoprotein T
hsa-miR-142-5p	FCHO1	ENST00000594202.1	FCH domain only 1
hsa-miR-142-5p	IGF2BP3	ENST00000258729.3	insulin-like growth factor 2 mRNA binding protein 3
hsa-miR-142-5p	TRPC3	ENST00000264811.5	transient receptor potential cation channel, subfamily C, member 3
hsa-miR-142-5p	CXorf23	ENST00000379687.3	chromosome X open reading frame 23
hsa-miR-142-5p	NPAS4	ENST00000311034.2	neuronal PAS domain protein 4
hsa-miR-142-5p	EDNRB	ENST00000377211.4	endothelin receptor type B
hsa-miR-142-5p	NCKAP1	ENST00000361354.4	NCK-associated protein 1
hsa-miR-142-5p	CDC37L1	ENST00000381854.3	cell division cycle 37-like 1
hsa-miR-142-5p	WWP1	ENST00000517970.1	WW domain containing E3 ubiquitin protein ligase 1
hsa-miR-142-5p	LHFPL3	ENST00000535008.1	lipoma HMGIC fusion partner-like 3
hsa-miR-142-5p	EPAS1	ENST00000263734.3	endothelial PAS domain protein 1
hsa-miR-142-5p	PRPF40A	ENST00000410080.1	PRP40 pre-mRNA processing factor 40 homolog A (S. cerevisiae)
hsa-miR-142-5p	ZDHHC20	ENST00000320220.9	zinc finger, DHHC-type containing 20
hsa-miR-142-5p	SRI	ENST00000265729.2	sorcin
hsa-miR-142-5p	COX7B	ENST00000481445.1	cytochrome c oxidase subunit VIIb
hsa-miR-142-5p	ACTC1	ENST00000290378.4	actin, alpha, cardiac muscle 1
hsa-miR-142-5p	CACNG7	ENST00000391767.1	calcium channel, voltage-dependent, gamma subunit 7
hsa-miR-142-5p	BNIP2	ENST00000267859.3	BCL2/adenovirus E1B 19kDa interacting protein 2
hsa-miR-142-5p	NKX6-1	ENST00000515820.2	NK6 homeobox 1
hsa-miR-142-5p	CASK	ENST00000421587.2	calcium/calmodulin-dependent serine protein kinase (MAGUK family)
hsa-miR-142-5p	HOXB2	ENST00000330070.4	homeobox B2
hsa-miR-142-5p	KCNA4	ENST00000328224.6	potassium voltage-gated channel, shaker-related subfamily, member 4
hsa-miR-142-5p	GDNF	ENST00000326524.2	glial cell derived neurotrophic factor
hsa-miR-142-5p	NPAT	ENST00000278612.8	nuclear protein, ataxia-telangiectasia locus
hsa-miR-142-5p	STK38L	ENST00000389032.3	serine/threonine kinase 38 like
hsa-miR-142-5p	MAPK6	ENST00000261845.5	mitogen-activated protein kinase 6
hsa-miR-142-5p	CDK17	ENST00000543119.2	cyclin-dependent kinase 17
hsa-miR-142-5p	KCNK1	ENST00000366621.3	potassium channel, subfamily K, member 1
hsa-miR-142-5p	HECA	ENST00000367658.2	headcase homolog (Drosophila)
hsa-miR-142-5p	SNX3	ENST00000230085.8	sorting nexin 3
hsa-miR-142-5p	C11orf87	ENST00000327419.6	chromosome 11 open reading frame 87
hsa-miR-142-5p	HMGN5	ENST00000358130.2	high mobility group nucleosome binding domain 5
hsa-miR-142-5p	ZNF503	ENST00000372524.4	zinc finger protein 503
hsa-miR-142-5p	MED14	ENST00000324817.1	mediator complex subunit 14
hsa-miR-142-5p	F2RL1	ENST00000296677.4	coagulation factor II (thrombin) receptor-like 1
hsa-miR-142-5p	FAM134B	ENST00000399793.2	family with sequence similarity 134, member B
hsa-miR-142-5p	FBXL3	ENST00000355619.5	F-box and leucine-rich repeat protein 3
hsa-miR-142-5p	FAM162B	ENST00000368557.4	family with sequence similarity 162, member B
hsa-miR-142-5p	SIX4	ENST00000216513.4	SIX homeobox 4
hsa-miR-142-5p	ZCCHC11	ENST00000257177.4	zinc finger, CCHC domain containing 11
hsa-miR-142-5p	STAU1	ENST00000371828.3	staufen double-stranded RNA binding protein 1
hsa-miR-142-5p	ARRDC3	ENST00000265138.3	arrestin domain containing 3
hsa-miR-142-5p	STRN3	ENST00000355683.5	striatin, calmodulin binding protein 3
hsa-miR-142-5p	SCHIP1	ENST00000445224.2	schwannomin interacting protein 1
hsa-miR-142-5p	ZFYVE21	ENST00000216602.6	zinc finger, FYVE domain containing 21
hsa-miR-142-5p	RANGRF	ENST00000439238.3	RAN guanine nucleotide release factor
hsa-miR-142-5p	FBXO38	ENST00000340253.5	F-box protein 38
hsa-miR-142-5p	DCTN6	ENST00000221114.3	dynactin 6
hsa-miR-142-5p	ACKR3	ENST00000272928.3	atypical chemokine receptor 3
hsa-miR-142-5p	RTN1	ENST00000395090.1	reticulon 1
hsa-miR-142-5p	CAPN7	ENST00000253693.2	calpain 7
hsa-miR-142-5p	PCGF3	ENST00000362003.5	polycomb group ring finger 3
hsa-miR-142-5p	ALAS1	ENST00000394965.2	aminolevulinate, delta-, synthase 1
hsa-miR-142-5p	LHX1	ENST00000254457.5	LIM homeobox 1
hsa-miR-142-5p	RHOQ	ENST00000238738.4	ras homolog family member Q
hsa-miR-142-5p	PHIP	ENST00000275034.4	pleckstrin homology domain interacting protein
hsa-miR-142-5p	NHLH2	ENST00000320238.3	nescient helix loop helix 2
hsa-miR-142-5p	FAM49B	ENST00000519824.2	family with sequence similarity 49, member B
hsa-miR-142-5p	RNF180	ENST00000389100.4	ring finger protein 180
hsa-miR-142-5p	ATP1B1	ENST00000367816.1	ATPase, Na+/K+ transporting, beta 1 polypeptide
hsa-miR-142-5p	C6orf62	ENST00000378119.4	chromosome 6 open reading frame 62
hsa-miR-142-5p	TCEB1	ENST00000518127.1	transcription elongation factor B (SIII), polypeptide 1 (15kDa, elongin C)
hsa-miR-142-5p	OTUD4	ENST00000454497.2	OTU domain containing 4
hsa-miR-142-5p	SPAG9	ENST00000262013.7	sperm associated antigen 9
hsa-miR-142-5p	ATG16L1	ENST00000392017.4	autophagy related 16-like 1 (S. cerevisiae)
hsa-miR-142-5p	APLN	ENST00000307484.6	apelin
hsa-miR-142-5p	TMF1	ENST00000398559.2	TATA element modulatory factor 1
hsa-miR-142-5p	BMP2	ENST00000378827.4	bone morphogenetic protein 2
hsa-miR-142-5p	FBXO30	ENST00000237281.4	F-box protein 30
hsa-miR-142-5p	KCNE3	ENST00000310128.4	potassium voltage-gated channel, Isk-related family, member 3
hsa-miR-142-5p	HMGCS1	ENST00000325110.6	3-hydroxy-3-methylglutaryl-CoA synthase 1 (soluble)
hsa-miR-142-5p	ZBTB8A	ENST00000316459.4	zinc finger and BTB domain containing 8A
hsa-miR-142-5p	RGMB	ENST00000308234.7	RGM domain family, member B
hsa-miR-142-5p	SGCD	ENST00000435422.3	sarcoglycan, delta (35kDa dystrophin-associated glycoprotein)
hsa-miR-142-5p	FGF7	ENST00000267843.4	fibroblast growth factor 7
hsa-miR-142-5p	BECN1	ENST00000438274.3	beclin 1, autophagy related
hsa-miR-142-5p	NRG1	ENST00000341377.5	neuregulin 1
hsa-miR-142-5p	LPPR1	ENST00000374874.3	Lipid phosphate phosphatase-related protein type 1
hsa-miR-142-5p	ZBTB37	ENST00000367701.5	zinc finger and BTB domain containing 37
hsa-miR-142-5p	SURF4	ENST00000545297.1	surfeit 4
hsa-miR-142-5p	PIP4K2C	ENST00000354947.5	phosphatidylinositol-5-phosphate 4-kinase, type II, gamma
hsa-miR-142-5p	RNF128	ENST00000324342.3	ring finger protein 128, E3 ubiquitin protein ligase
hsa-miR-142-5p	VHL	ENST00000256474.2	von Hippel-Lindau tumor suppressor, E3 ubiquitin protein ligase
hsa-miR-142-5p	LUZP2	ENST00000533227.1	leucine zipper protein 2
hsa-miR-142-5p	CDH24	ENST00000397359.3	cadherin 24, type 2
hsa-miR-142-5p	CCDC92	ENST00000238156.3	coiled-coil domain containing 92
hsa-miR-142-5p	FEM1C	ENST00000274457.3	fem-1 homolog c (C. elegans)
hsa-miR-142-5p	GOPC	ENST00000368498.2	golgi-associated PDZ and coiled-coil motif containing
hsa-miR-142-5p	TOX2	ENST00000372999.1	TOX high mobility group box family member 2
hsa-miR-142-5p	SLAIN1	ENST00000418532.1	SLAIN motif family, member 1
hsa-miR-142-5p	BTBD1	ENST00000379403.2	BTB (POZ) domain containing 1
hsa-miR-142-5p	ACIN1	ENST00000557515.1	apoptotic chromatin condensation inducer 1
hsa-miR-142-5p	RAPSN	ENST00000298854.2	receptor-associated protein of the synapse
hsa-miR-142-5p	SCOC	ENST00000608372.1	short coiled-coil protein
hsa-miR-142-5p	ELAVL4	ENST00000371824.1	ELAV like neuron-specific RNA binding protein 4
hsa-miR-142-5p	STAG1	ENST00000383202.2	stromal antigen 1
hsa-miR-142-5p	CUL4A	ENST00000326335.4	cullin 4A
hsa-miR-142-5p	IQCJ-SCHIP1	ENST00000337808.6	IQCJ-SCHIP1 readthrough
hsa-miR-142-5p	MAN1A1	ENST00000368468.3	mannosidase, alpha, class 1A, member 1
hsa-miR-142-5p	OTX2	ENST00000339475.5	orthodenticle homeobox 2
hsa-miR-142-5p	ARHGEF12	ENST00000397843.2	Rho guanine nucleotide exchange factor (GEF) 12
hsa-miR-142-5p	TMOD1	ENST00000259365.4	tropomodulin 1
hsa-miR-142-5p	SETD3	ENST00000331768.5	SET domain containing 3
hsa-miR-142-5p	NECAB1	ENST00000417640.2	N-terminal EF-hand calcium binding protein 1
hsa-miR-142-5p	ZNF831	ENST00000371030.2	zinc finger protein 831
hsa-miR-142-5p	RIC8B	ENST00000392837.4	RIC8 guanine nucleotide exchange factor B
hsa-miR-142-5p	KAT6B	ENST00000287239.4	K(lysine) acetyltransferase 6B
hsa-miR-142-5p	FGF16	ENST00000439435.1	fibroblast growth factor 16
hsa-miR-142-5p	GPR37	ENST00000303921.2	G protein-coupled receptor 37 (endothelin receptor type B-like)
hsa-miR-142-5p	C10orf11	ENST00000496424.2	chromosome 10 open reading frame 11
hsa-miR-142-5p	NKX3-1	ENST00000380871.4	NK3 homeobox 1
hsa-miR-142-5p	KRR1	ENST00000229214.4	KRR1, small subunit (SSU) processome component, homolog (yeast)
hsa-miR-142-5p	RB1CC1	ENST00000025008.5	RB1-inducible coiled-coil 1
hsa-miR-142-5p	SP2	ENST00000376741.4	Sp2 transcription factor
hsa-miR-142-5p	PIP5K1B	ENST00000265382.3	phosphatidylinositol-4-phosphate 5-kinase, type I, beta
hsa-miR-142-5p	RGMA	ENST00000557420.1	RGM domain family, member A
hsa-miR-142-5p	GEMIN8	ENST00000380523.4	gem (nuclear organelle) associated protein 8
hsa-miR-142-5p	ROBO1	ENST00000436010.2	roundabout, axon guidance receptor, homolog 1 (Drosophila)
hsa-miR-142-5p	SPEN	ENST00000375759.3	spen homolog, transcriptional regulator (Drosophila)
hsa-miR-142-5p	MYO10	ENST00000513610.1	myosin X
hsa-miR-142-5p	ZNF148	ENST00000360647.4	zinc finger protein 148
hsa-miR-142-5p	MASTL	ENST00000342386.6	microtubule associated serine/threonine kinase-like
hsa-miR-142-5p	ZBTB43	ENST00000449886.1	zinc finger and BTB domain containing 43
hsa-miR-142-5p	SREBF1	ENST00000395757.1	sterol regulatory element binding transcription factor 1
hsa-miR-142-5p	HS2ST1	ENST00000370550.5	heparan sulfate 2-O-sulfotransferase 1
hsa-miR-142-5p	TGFBR2	ENST00000359013.4	transforming growth factor, beta receptor II (70/80kDa)
hsa-miR-142-5p	SPRY3	ENST00000302805.2	sprouty homolog 3 (Drosophila)
hsa-miR-142-5p	PPM1G	ENST00000344034.4	protein phosphatase, Mg2+/Mn2+ dependent, 1G
hsa-miR-142-5p	ALS2	ENST00000457679.2	amyotrophic lateral sclerosis 2 (juvenile)
hsa-miR-142-5p	PTS	ENST00000525803.1	6-pyruvoyltetrahydropterin synthase
hsa-miR-142-5p	SELK	ENST00000541726.1	Selenoprotein K
hsa-miR-142-5p	ONECUT2	ENST00000491143.2	one cut homeobox 2
hsa-miR-142-5p	PFKP	ENST00000381125.4	phosphofructokinase, platelet
hsa-miR-142-5p	BOD1L1	ENST00000040738.5	biorientation of chromosomes in cell division 1-like 1
hsa-miR-142-5p	RC3H1	ENST00000367696.2	ring finger and CCCH-type domains 1
hsa-miR-142-5p	FBXO3	ENST00000526785.1	F-box protein 3
hsa-miR-142-5p	HIAT1	ENST00000370152.3	hippocampus abundant transcript 1
hsa-miR-142-5p	DERL2	ENST00000572834.1	derlin 2
hsa-miR-142-5p	FP15737	ENST00000399967.3
hsa-miR-142-5p	PTEN	ENST00000371953.3	phosphatase and tensin homolog
hsa-miR-142-5p	SHC4	ENST00000332408.4	SHC (Src homology 2 domain containing) family, member 4
hsa-miR-142-5p	RNF165	ENST00000269439.7	ring finger protein 165
hsa-miR-142-5p	GPR6	ENST00000275169.3	G protein-coupled receptor 6
hsa-miR-142-5p	CDC42EP3	ENST00000295324.3	CDC42 effector protein (Rho GTPase binding) 3
hsa-miR-142-5p	SMAD5	ENST00000545279.1	SMAD family member 5
hsa-miR-142-5p	MFSD9	ENST00000258436.5	major facilitator superfamily domain containing 9
hsa-miR-142-5p	BTG3	ENST00000339775.6	BTG family, member 3
hsa-miR-142-5p	DIAPH2	ENST00000324765.8	diaphanous-related formin 2
hsa-miR-142-5p	BAMBI	ENST00000375533.3	BMP and activin membrane-bound inhibitor
hsa-miR-142-5p	HSPA8	ENST00000532636.1	heat shock 70kDa protein 8
hsa-miR-142-5p	YY1	ENST00000262238.4	YY1 transcription factor
hsa-miR-142-5p	CPSF6	ENST00000435070.2	cleavage and polyadenylation specific factor 6, 68kDa
hsa-miR-142-5p	FGG	ENST00000404648.3	fibrinogen gamma chain
hsa-miR-142-5p	CAV2	ENST00000222693.4	caveolin 2
hsa-miR-142-5p	SPCS2	ENST00000263672.6	signal peptidase complex subunit 2 homolog (S. cerevisiae)
hsa-miR-142-5p	PRPF4B	ENST00000337659.6	pre-mRNA processing factor 4B
hsa-miR-142-5p	ONECUT1	ENST00000560699.2	one cut homeobox 1
hsa-miR-142-5p	SERBP1	ENST00000370994.4	SERPINE1 mRNA binding protein 1
hsa-miR-142-5p	ZCCHC14	ENST00000268616.4	zinc finger, CCHC domain containing 14
hsa-miR-142-5p	NETO1	ENST00000327305.6	neuropilin (NRP) and tolloid (TLL)-like 1
hsa-miR-142-5p	MBD2	ENST00000256429.3	methyl-CpG binding domain protein 2
hsa-miR-142-5p	CCNT2	ENST00000295238.6	cyclin T2
hsa-miR-142-5p	BHLHE41	ENST00000242728.4	basic helix-loop-helix family, member e41
hsa-miR-142-5p	HRK	ENST00000257572.5	harakiri, BCL2 interacting protein (contains only BH3 domain)
hsa-miR-142-5p	ST8SIA4	ENST00000231461.5	ST8 alpha-N-acetyl-neuraminide alpha-2,8-sialyltransferase 4
hsa-miR-142-5p	ALCAM	ENST00000306107.5	activated leukocyte cell adhesion molecule
hsa-miR-142-5p	RSF1	ENST00000308488.6	remodeling and spacing factor 1
hsa-miR-142-5p	CEP97	ENST00000341893.3	centrosomal protein 97kDa
hsa-miR-142-5p	CWC25	ENST00000225428.5	CWC25 spliceosome-associated protein homolog (S. cerevisiae)
hsa-miR-142-5p	TWISTNB	ENST00000222567.5	TWIST neighbor
hsa-miR-142-5p	C21orf91	ENST00000400558.3	chromosome 21 open reading frame 91
hsa-miR-142-5p	KCNQ3	ENST00000388996.4	potassium voltage-gated channel, KQT-like subfamily, member 3
hsa-miR-142-5p	CHIC1	ENST00000373504.6	cysteine-rich hydrophobic domain 1
hsa-miR-142-5p	MEA1	ENST00000244711.3	male-enhanced antigen 1
hsa-miR-142-5p	BVES	ENST00000314641.5	blood vessel epicardial substance
hsa-miR-142-5p	ACTR3	ENST00000263238.2	ARP3 actin-related protein 3 homolog (yeast)
hsa-miR-142-5p	BET1	ENST00000222547.3	Bet1 golgi vesicular membrane trafficking protein
hsa-miR-142-5p	SUB1	ENST00000265073.4	SUB1 homolog (S. cerevisiae)
hsa-miR-142-5p	KITLG	ENST00000228280.5	KIT ligand
hsa-miR-142-5p	MAT2B	ENST00000518095.1	methionine adenosyltransferase II, beta
hsa-miR-142-5p	NOG	ENST00000332822.4	noggin
hsa-miR-142-5p	DNMT1	ENST00000340748.4	DNA (cytosine-5-)-methyltransferase 1
hsa-miR-142-5p	SETD2	ENST00000409792.3	SET domain containing 2
hsa-miR-142-5p	EIF4E3	ENST00000425534.3	eukaryotic translation initiation factor 4E family member 3
hsa-miR-142-5p	TMEM158	ENST00000503771.1	transmembrane protein 158 (gene/pseudogene)
hsa-miR-142-5p	MYO1D	ENST00000318217.5	myosin ID
hsa-miR-142-5p	SGMS1	ENST00000361781.2	sphingomyelin synthase 1
hsa-miR-142-5p	MEX3D	ENST00000402693.4	mex-3 RNA binding family member D
hsa-miR-142-5p	FAM126A	ENST00000409923.1	family with sequence similarity 126, member A
hsa-miR-142-5p	FAM89A	ENST00000366654.4	family with sequence similarity 89, member A
hsa-miR-142-5p	HDLBP	ENST00000391975.1	high density lipoprotein binding protein
hsa-miR-142-5p	ARHGEF6	ENST00000370620.1	Rac/Cdc42 guanine nucleotide exchange factor (GEF) 6
hsa-miR-142-5p	PCBP2	ENST00000455667.3	poly(rC) binding protein 2
hsa-miR-142-5p	DEK	ENST00000397239.3	DEK oncogene
hsa-miR-142-5p	CDC34	ENST00000215574.4	cell division cycle 34
hsa-miR-142-5p	RGS17	ENST00000367225.2	regulator of G-protein signaling 17
hsa-miR-142-5p	LZIC	ENST00000377223.1	leucine zipper and CTNNBIP1 domain containing
hsa-miR-142-5p	TP53BP2	ENST00000391878.2	tumor protein p53 binding protein, 2
hsa-miR-142-5p	DCAF12	ENST00000361264.4	DDB1 and CUL4 associated factor 12
hsa-miR-142-5p	FAM91A1	ENST00000334705.7	family with sequence similarity 91, member A1
hsa-miR-142-5p	RAB11B	ENST00000328024.6	RAB11B, member RAS oncogene family
hsa-miR-142-5p	HERC3	ENST00000402738.1	HECT and RLD domain containing E3 ubiquitin protein ligase 3
hsa-miR-142-5p	RHOBTB1	ENST00000337910.5	Rho-related BTB domain containing 1
hsa-miR-142-5p	ACADSB	ENST00000358776.4	acyl-CoA dehydrogenase, short/branched chain
hsa-miR-142-5p	PRRG4	ENST00000257836.3	proline rich Gla (G-carboxyglutamic acid) 4 (transmembrane)
hsa-miR-142-5p	DLX3	ENST00000434704.2	distal-less homeobox 3
hsa-miR-142-5p	RBBP8	ENST00000399722.2	retinoblastoma binding protein 8
hsa-miR-142-5p	SLC5A3	ENST00000608209.1	sodium/myo-inositol cotransporter
hsa-miR-142-5p	WDR26	ENST00000414423.2	WD repeat domain 26
hsa-miR-142-5p	USP10	ENST00000219473.7	ubiquitin specific peptidase 10
hsa-miR-142-5p	MBNL3	ENST00000370839.3	muscleblind-like splicing regulator 3
hsa-miR-142-5p	KCNRG	ENST00000360473.4	potassium channel regulator
hsa-miR-142-5p	2020-03-06	ENST00000274140.5	membrane-associated ring finger (C3HC4) 6, E3 ubiquitin protein ligase
hsa-miR-142-5p	RABGAP1	ENST00000373647.4	RAB GTPase activating protein 1
hsa-miR-142-5p	TCF12	ENST00000267811.5	transcription factor 12
hsa-miR-142-5p	EGLN3	ENST00000250457.3	egl-9 family hypoxia-inducible factor 3
hsa-miR-142-5p	NPLOC4	ENST00000572760.1	nuclear protein localization 4 homolog (S. cerevisiae)
hsa-miR-142-5p	PRUNE	ENST00000271620.3	prune exopolyphosphatase
hsa-miR-142-5p	HSDL1	ENST00000219439.4	hydroxysteroid dehydrogenase like 1
hsa-miR-142-5p	ADAMTS1	ENST00000284984.3	ADAM metallopeptidase with thrombospondin type 1 motif, 1
hsa-miR-142-5p	ROCK1	ENST00000399799.2	Rho-associated, coiled-coil containing protein kinase 1
hsa-miR-142-5p	CNTN1	ENST00000551295.2	contactin 1
hsa-miR-142-5p	SYNPR	ENST00000479198.1	synaptoporin
hsa-miR-142-5p	IRF2BPL	ENST00000238647.3	interferon regulatory factor 2 binding protein-like
hsa-miR-142-5p	REST	ENST00000309042.7	RE1-silencing transcription factor
hsa-miR-142-5p	ARMC10	ENST00000323716.3	armadillo repeat containing 10
hsa-miR-142-5p	SNX16	ENST00000353788.4	sorting nexin 16
hsa-miR-142-5p	GRIN2B	ENST00000609686.1	glutamate receptor, ionotropic, N-methyl D-aspartate 2B
hsa-miR-142-5p	NBEAL1	ENST00000449802.1	neurobeachin-like 1
hsa-miR-142-5p	ABCD2	ENST00000308666.3	ATP-binding cassette, sub-family D (ALD), member 2
hsa-miR-142-5p	NAA50	ENST00000240922.3	N(alpha)-acetyltransferase 50, NatE catalytic subunit
hsa-miR-142-5p	EYA4	ENST00000367895.5	eyes absent homolog 4 (Drosophila)
hsa-miR-142-5p	SNIP1	ENST00000296215.6	Smad nuclear interacting protein 1
hsa-miR-142-5p	GUCY1B3	ENST00000264424.8	guanylate cyclase 1, soluble, beta 3
hsa-miR-142-5p	PGRMC2	ENST00000296425.5	progesterone receptor membrane component 2
hsa-miR-142-5p	SSBP2	ENST00000320672.4	single-stranded DNA binding protein 2
hsa-miR-142-5p	CREBRF	ENST00000540014.1	CREB3 regulatory factor
hsa-miR-142-5p	SNX6	ENST00000396526.3	sorting nexin 6
hsa-miR-142-5p	C3orf58	ENST00000441925.2	chromosome 3 open reading frame 58
hsa-miR-142-5p	BRWD3	ENST00000373275.4	bromodomain and WD repeat domain containing 3
hsa-miR-142-5p	RORA	ENST00000335670.6	RAR-related orphan receptor A
hsa-miR-142-5p	RAB11FIP5	ENST00000258098.6	RAB11 family interacting protein 5 (class I)
hsa-miR-142-5p	JAK1	ENST00000342505.4	Janus kinase 1
hsa-miR-142-5p	MZT1	ENST00000377818.3	mitotic spindle organizing protein 1
hsa-miR-142-5p	KCNMB3	ENST00000497599.1	potassium large conductance calcium-activated channel, subfamily M beta member 3
hsa-miR-142-5p	AFF4	ENST00000265343.5	AF4/FMR2 family, member 4
hsa-miR-142-5p	ELP5	ENST00000574993.1	elongator acetyltransferase complex subunit 5
hsa-miR-142-5p	WNT11	ENST00000322563.3	wingless-type MMTV integration site family, member 11
hsa-miR-142-5p	MTMR2	ENST00000346299.5	myotubularin related protein 2
hsa-miR-142-5p	KIT	ENST00000288135.5	v-kit Hardy-Zuckerman 4 feline sarcoma viral oncogene homolog
hsa-miR-142-5p	KCNJ6	ENST00000609713.1	potassium inwardly-rectifying channel, subfamily J, member 6
hsa-miR-142-5p	MACF1	ENST00000567887.1	microtubule-actin crosslinking factor 1
hsa-miR-142-5p	MYCN	ENST00000281043.3	v-myc avian myelocytomatosis viral oncogene neuroblastoma derived homolog
hsa-miR-142-5p	UBL3	ENST00000380680.4	ubiquitin-like 3
hsa-miR-142-5p	BDH1	ENST00000392378.2	3-hydroxybutyrate dehydrogenase, type 1
hsa-miR-142-5p	SLC4A4	ENST00000340595.3	solute carrier family 4 (sodium bicarbonate cotransporter), member 4
hsa-miR-142-5p	CPEB2	ENST00000538197.1	cytoplasmic polyadenylation element binding protein 2
hsa-miR-142-5p	ID2	ENST00000234091.4	inhibitor of DNA binding 2, dominant negative helix-loop-helix protein
hsa-miR-142-5p	RPS6KA5	ENST00000261991.3	ribosomal protein S6 kinase, 90kDa, polypeptide 5
hsa-miR-142-5p	CAST	ENST00000395812.2	calpastatin
hsa-miR-142-5p	TSC22D2	ENST00000361875.3	TSC22 domain family, member 2
hsa-miR-142-5p	BTG1	ENST00000256015.3	B-cell translocation gene 1, anti-proliferative
hsa-miR-142-5p	SLC30A4	ENST00000261867.4	solute carrier family 30 (zinc transporter), member 4
hsa-miR-142-5p	IER5L	ENST00000372491.2	immediate early response 5-like
hsa-miR-142-5p	MTX3	ENST00000509852.1	metaxin 3
hsa-miR-142-5p	RBBP6	ENST00000319715.4	retinoblastoma binding protein 6
hsa-miR-142-5p	NETO2	ENST00000562435.1	neuropilin (NRP) and tolloid (TLL)-like 2
hsa-miR-142-5p	CYP26B1	ENST00000001146.2	cytochrome P450, family 26, subfamily B, polypeptide 1
hsa-miR-142-5p	COG3	ENST00000349995.5	component of oligomeric golgi complex 3
hsa-miR-142-5p	BRD1	ENST00000457780.2	bromodomain containing 1
hsa-miR-142-5p	VANGL1	ENST00000355485.2	VANGL planar cell polarity protein 1
hsa-miR-142-5p	QKI	ENST00000392127.2	QKI, KH domain containing, RNA binding
hsa-miR-142-5p	PRKG1	ENST00000373985.1	protein kinase, cGMP-dependent, type I
hsa-miR-142-5p	MKL2	ENST00000318282.5	MKL/myocardin-like 2
hsa-miR-142-5p	TNFAIP3	ENST00000237289.4	tumor necrosis factor, alpha-induced protein 3
hsa-miR-142-5p	SCN1A	ENST00000423058.2	sodium channel, voltage-gated, type I, alpha subunit
hsa-miR-142-5p	RAB11A	ENST00000569896.1	RAB11A, member RAS oncogene family
hsa-miR-142-5p	UHMK1	ENST00000538489.1	U2AF homology motif (UHM) kinase 1
hsa-miR-142-5p	SOX5	ENST00000546136.1	SRY (sex determining region Y)-box 5
hsa-miR-142-5p	HLTF	ENST00000465259.1	helicase-like transcription factor
hsa-miR-142-5p	C3orf70	ENST00000335012.2	chromosome 3 open reading frame 70
hsa-miR-142-5p	KIAA1462	ENST00000375377.1	KIAA1462
hsa-miR-142-5p	PPP3CA	ENST00000512215.1	protein phosphatase 3, catalytic subunit, alpha isozyme
hsa-miR-142-5p	POSTN	ENST00000541179.1	periostin, osteoblast specific factor
hsa-miR-142-5p	NPBWR1	ENST00000331251.3	neuropeptides B/W receptor 1
hsa-miR-142-5p	SPCS3	ENST00000503362.1	signal peptidase complex subunit 3 homolog (S. cerevisiae)
hsa-miR-142-5p	SGTB	ENST00000381007.4	small glutamine-rich tetratricopeptide repeat (TPR)-containing, beta
hsa-miR-142-5p	KPNA4	ENST00000334256.4	karyopherin alpha 4 (importin alpha 3)
hsa-miR-142-5p	KLHL14	ENST00000359358.4	kelch-like family member 14
hsa-miR-142-5p	FAM199X	ENST00000493442.1	family with sequence similarity 199, X-linked
hsa-miR-142-5p	PBX1	ENST00000367897.1	pre-B-cell leukemia homeobox 1
hsa-miR-142-5p	FOS	ENST00000303562.4	FBJ murine osteosarcoma viral oncogene homolog
hsa-miR-142-5p	FAM63B	ENST00000559228.1	family with sequence similarity 63, member B
hsa-miR-142-5p	USP15	ENST00000353364.3	ubiquitin specific peptidase 15
hsa-miR-142-5p	HN1	ENST00000476258.1	hematological and neurological expressed 1
hsa-miR-142-5p	MITF	ENST00000328528.6	microphthalmia-associated transcription factor
hsa-miR-142-5p	PLEKHJ1	ENST00000587394.2	pleckstrin homology domain containing, family J member 1
hsa-miR-142-5p	PDGFRA	ENST00000257290.5	platelet-derived growth factor receptor, alpha polypeptide
hsa-miR-142-5p	BMPR1A	ENST00000372037.3	bone morphogenetic protein receptor, type IA
hsa-miR-142-5p	ANKRD27	ENST00000306065.4	ankyrin repeat domain 27 (VPS9 domain)
hsa-miR-142-5p	ELP4	ENST00000395934.2	elongator acetyltransferase complex subunit 4
hsa-miR-142-5p	FIGN	ENST00000333129.3	fidgetin
hsa-miR-142-5p	MGAT4B	ENST00000337755.5	mannosyl (alpha-1,3-)-glycoprotein beta-1,4-N-acetylglucosaminyltransferase, isozyme B
hsa-miR-142-5p	LRWD1	ENST00000292616.5	leucine-rich repeats and WD repeat domain containing 1
hsa-miR-142-5p	POU3F3	ENST00000361360.2	POU class 3 homeobox 3
hsa-miR-142-5p	DHX40	ENST00000251241.4	DEAH (Asp-Glu-Ala-His) box polypeptide 40
hsa-miR-142-5p	SLC36A1	ENST00000243389.3	solute carrier family 36 (proton/amino acid symporter), member 1
hsa-miR-142-5p	IL6ST	ENST00000381287.4	interleukin 6 signal transducer (gp130, oncostatin M receptor)
hsa-miR-142-5p	MCL1	ENST00000369026.2	myeloid cell leukemia sequence 1 (BCL2-related)
hsa-miR-142-5p	PLEKHG7	ENST00000344636.3	pleckstrin homology domain containing, family G (with RhoGef domain) member 7
hsa-miR-142-5p	B4GALT4	ENST00000467604.1	UDP-Gal:betaGlcNAc beta 1,4- galactosyltransferase, polypeptide 4
hsa-miR-142-5p	NFAT5	ENST00000354436.2	nuclear factor of activated T-cells 5, tonicity-responsive
hsa-miR-142-5p	MOSPD2	ENST00000380492.3	motile sperm domain containing 2
hsa-miR-142-5p	NR2C1	ENST00000333003.5	nuclear receptor subfamily 2, group C, member 1
hsa-miR-142-5p	ARL4A	ENST00000396663.1	ADP-ribosylation factor-like 4A
hsa-miR-142-5p	PLD1	ENST00000342215.6	phospholipase D1, phosphatidylcholine-specific
hsa-miR-142-5p	FGD5	ENST00000285046.5	FYVE, RhoGEF and PH domain containing 5
hsa-miR-142-5p	PHLDA1	ENST00000602540.1	pleckstrin homology-like domain, family A, member 1
hsa-miR-142-5p	TP53INP1	ENST00000448464.2	tumor protein p53 inducible nuclear protein 1
hsa-miR-142-5p	PUM2	ENST00000338086.5	pumilio RNA-binding family member 2
hsa-miR-142-5p	TSPAN14	ENST00000429989.3	tetraspanin 14
hsa-miR-142-5p	BMP2K	ENST00000335016.5	BMP2 inducible kinase
hsa-miR-142-5p	TMEM108	ENST00000321871.6	transmembrane protein 108
hsa-miR-142-5p	MEIS2	ENST00000397624.3	Meis homeobox 2
hsa-miR-142-5p	CDC25A	ENST00000302506.3	cell division cycle 25A
hsa-miR-142-5p	ROCK2	ENST00000315872.6	Rho-associated, coiled-coil containing protein kinase 2
hsa-miR-142-5p	MOSPD1	ENST00000370783.3	motile sperm domain containing 1
hsa-miR-142-5p	FAM168A	ENST00000064778.4	family with sequence similarity 168, member A
hsa-miR-142-5p	ZFAND3	ENST00000287218.4	zinc finger, AN1-type domain 3
hsa-miR-142-5p	PTPN4	ENST00000263708.2	protein tyrosine phosphatase, non-receptor type 4 (megakaryocyte)
hsa-miR-142-5p	STK35	ENST00000381482.3	serine/threonine kinase 35
hsa-miR-142-5p	GOSR1	ENST00000225724.5	golgi SNAP receptor complex member 1
hsa-miR-142-5p	TRIM3	ENST00000525074.1	tripartite motif containing 3
hsa-miR-142-5p	AHR	ENST00000242057.4	aryl hydrocarbon receptor
hsa-miR-142-5p	RAD51L3-RFFL	ENST00000593039.1	Uncharacterized protein
hsa-miR-142-5p	SH3D19	ENST00000409598.4	SH3 domain containing 19
hsa-miR-142-5p	ZNF770	ENST00000356321.4	zinc finger protein 770
hsa-miR-142-5p	HEPACAM	ENST00000298251.4	hepatic and glial cell adhesion molecule
hsa-miR-142-5p	EXOC5	ENST00000413566.2	exocyst complex component 5
hsa-miR-142-5p	SYNJ1	ENST00000357345.3	synaptojanin 1
hsa-miR-142-5p	ICK	ENST00000350082.5	intestinal cell (MAK-like) kinase
hsa-miR-142-5p	OSBPL6	ENST00000190611.4	oxysterol binding protein-like 6
hsa-miR-142-5p	SUN1	ENST00000456758.2	Sad1 and UNC84 domain containing 1
hsa-miR-142-5p	MPPED2	ENST00000358117.5	metallophosphoesterase domain containing 2
hsa-miR-142-5p	FGD4	ENST00000427716.2	FYVE, RhoGEF and PH domain containing 4
hsa-miR-142-5p	SLC24A2	ENST00000341998.2	solute carrier family 24 (sodium/potassium/calcium exchanger), member 2
hsa-miR-142-5p	APPL1	ENST00000288266.3	adaptor protein, phosphotyrosine interaction, PH domain and leucine zipper containing 1
hsa-miR-142-5p	SLC6A5	ENST00000525748.1	solute carrier family 6 (neurotransmitter transporter), member 5
hsa-miR-142-5p	MYT1L	ENST00000399161.2	myelin transcription factor 1-like
hsa-miR-142-5p	HHIP	ENST00000296575.3	hedgehog interacting protein
hsa-miR-142-5p	MAFF	ENST00000338483.2	v-maf avian musculoaponeurotic fibrosarcoma oncogene homolog F
hsa-miR-142-5p	TCF4	ENST00000354452.3	transcription factor 4
hsa-miR-142-5p	SORBS1	ENST00000371227.4	sorbin and SH3 domain containing 1
hsa-miR-142-5p	BTBD7	ENST00000334746.5	BTB (POZ) domain containing 7
hsa-miR-142-5p	CNNM4	ENST00000540067.1	cyclin M4
hsa-miR-142-5p	SPSB1	ENST00000328089.6	splA/ryanodine receptor domain and SOCS box containing 1
hsa-miR-142-5p	TBC1D9	ENST00000442267.2	TBC1 domain family, member 9 (with GRAM domain)
hsa-miR-142-5p	MAGI2	ENST00000419488.1	membrane associated guanylate kinase, WW and PDZ domain containing 2
hsa-miR-142-5p	DAB1	ENST00000371236.2	Dab, reelin signal transducer, homolog 1 (Drosophila)
hsa-miR-142-5p	TRPC4	ENST00000379705.3	transient receptor potential cation channel, subfamily C, member 4
hsa-miR-142-5p	LUC7L	ENST00000337351.4	LUC7-like (S. cerevisiae)
hsa-miR-142-5p	MSRB3	ENST00000308259.5	methionine sulfoxide reductase B3
hsa-miR-142-5p	CA5B	ENST00000454127.2	carbonic anhydrase VB, mitochondrial
hsa-miR-142-5p	SAMD8	ENST00000372687.4	sterile alpha motif domain containing 8
hsa-miR-142-5p	FZD7	ENST00000286201.1	frizzled family receptor 7
hsa-miR-142-5p	TCF7L1	ENST00000282111.3	transcription factor 7-like 1 (T-cell specific, HMG-box)
hsa-miR-142-5p	TRIP10	ENST00000313285.8	thyroid hormone receptor interactor 10
hsa-miR-142-5p	GXYLT1	ENST00000398675.3	glucoside xylosyltransferase 1
hsa-miR-142-5p	IGF1	ENST00000337514.6	insulin-like growth factor 1 (somatomedin C)
hsa-miR-142-5p	SETD1A	ENST00000262519.8	SET domain containing 1A
hsa-miR-142-5p	KIAA1644	ENST00000381176.4	KIAA1644
hsa-miR-142-5p	TMTC1	ENST00000256062.5	transmembrane and tetratricopeptide repeat containing 1
hsa-miR-142-5p	TSPAN3	ENST00000267970.4	tetraspanin 3
hsa-miR-142-5p	PTPDC1	ENST00000375360.3	protein tyrosine phosphatase domain containing 1
hsa-miR-142-5p	SLC6A6	ENST00000454876.2	solute carrier family 6 (neurotransmitter transporter), member 6
hsa-miR-142-5p	FMR1	ENST00000370471.3	fragile X mental retardation 1
hsa-miR-142-5p	NFE2L3	ENST00000056233.3	nuclear factor, erythroid 2-like 3
hsa-miR-142-5p	MAP4K3	ENST00000263881.3	mitogen-activated protein kinase kinase kinase kinase 3
hsa-miR-142-5p	SLC25A15	ENST00000338625.4	solute carrier family 25 (mitochondrial carrier; ornithine transporter) member 15
hsa-miR-142-5p	EFCAB14	ENST00000371933.3	EF-hand calcium binding domain 14
hsa-miR-142-5p	MAP3K1	ENST00000399503.3	mitogen-activated protein kinase kinase kinase 1, E3 ubiquitin protein ligase
hsa-miR-142-5p	FAM131B	ENST00000443739.2	family with sequence similarity 131, member B
hsa-miR-142-5p	PBX3	ENST00000342287.5	pre-B-cell leukemia homeobox 3
hsa-miR-142-5p	SAMD12	ENST00000409003.4	sterile alpha motif domain containing 12
hsa-miR-142-5p	AMMECR1	ENST00000262844.5	Alport syndrome, mental retardation, midface hypoplasia and elliptocytosis chromosomal region gene 1
hsa-miR-142-5p	WNT2B	ENST00000369686.5	wingless-type MMTV integration site family, member 2B
hsa-miR-142-5p	RHOBTB3	ENST00000379982.3	Rho-related BTB domain containing 3
hsa-miR-142-5p	ASXL2	ENST00000435504.4	additional sex combs like 2 (Drosophila)
hsa-miR-142-5p	RYBP	ENST00000477973.2	RING1 and YY1 binding protein
hsa-miR-142-5p	TRIOBP	ENST00000406386.3	TRIO and F-actin binding protein
hsa-miR-142-5p	SUCNR1	ENST00000362032.5	succinate receptor 1
hsa-miR-142-5p	CDYL	ENST00000343762.5	chromodomain protein, Y-like
hsa-miR-142-5p	ETV1	ENST00000430479.1	ets variant 1
hsa-miR-142-5p	RFFL	ENST00000315249.7	ring finger and FYVE-like domain containing E3 ubiquitin protein ligase
hsa-miR-142-5p	RERE	ENST00000337907.3	arginine-glutamic acid dipeptide (RE) repeats
hsa-miR-142-5p	RUNX1T1	ENST00000523629.1	runt-related transcription factor 1; translocated to, 1 (cyclin D-related)
hsa-miR-142-5p	RRM2B	ENST00000251810.3	ribonucleotide reductase M2 B (TP53 inducible)
hsa-miR-142-5p	C12orf66	ENST00000544871.1	chromosome 12 open reading frame 66
hsa-miR-142-5p	UBR3	ENST00000272793.5	ubiquitin protein ligase E3 component n-recognin 3 (putative)
hsa-miR-142-5p	ARPP19	ENST00000566423.1	cAMP-regulated phosphoprotein, 19kDa
hsa-miR-142-5p	MEX3A	ENST00000532414.2	mex-3 RNA binding family member A
hsa-miR-142-5p	ITGB8	ENST00000222573.4	integrin, beta 8
hsa-miR-142-5p	IPO5	ENST00000261574.5	importin 5
hsa-miR-142-5p	SYT14	ENST00000399639.2	synaptotagmin XIV
hsa-miR-142-5p	ZNF664	ENST00000538932.2	zinc finger protein 664
hsa-miR-142-5p	KCNJ3	ENST00000295101.2	potassium inwardly-rectifying channel, subfamily J, member 3
hsa-miR-142-5p	GCC2	ENST00000309863.6	GRIP and coiled-coil domain containing 2
hsa-miR-142-5p	MTF2	ENST00000370298.4	metal response element binding transcription factor 2
hsa-miR-142-5p	TRIM36	ENST00000282369.3	tripartite motif containing 36
hsa-miR-142-5p	MXI1	ENST00000332674.5	MAX interactor 1, dimerization protein
hsa-miR-142-5p	SLC2A13	ENST00000280871.4	solute carrier family 2 (facilitated glucose transporter), member 13
hsa-miR-142-5p	CDK6	ENST00000265734.4	cyclin-dependent kinase 6
hsa-miR-142-5p	RNF150	ENST00000515673.2	ring finger protein 150
hsa-miR-142-5p	SACS	ENST00000402364.1	spastic ataxia of Charlevoix-Saguenay (sacsin)
hsa-miR-142-5p	CCND1	ENST00000227507.2	cyclin D1
hsa-miR-142-5p	LHX9	ENST00000367390.3	LIM homeobox 9
hsa-miR-142-5p	HSPA13	ENST00000285667.3	heat shock protein 70kDa family, member 13
hsa-miR-142-5p	MBD5	ENST00000407073.1	methyl-CpG binding domain protein 5
hsa-miR-142-5p	ST6GALNAC3	ENST00000328299.3	ST6 (alpha-N-acetyl-neuraminyl-2,3-beta-galactosyl-1,3)-N-acetylgalactosaminide alpha-2,6-sialyltransferase 3
hsa-miR-142-5p	APPBP2	ENST00000083182.3	amyloid beta precursor protein (cytoplasmic tail) binding protein 2
hsa-miR-142-5p	ZC3H12C	ENST00000278590.3	zinc finger CCCH-type containing 12C
hsa-miR-142-5p	CEP128	ENST00000281129.3	centrosomal protein 128kDa
hsa-miR-142-5p	GK	ENST00000378946.3	glycerol kinase
hsa-miR-142-5p	LRCH1	ENST00000311191.6	leucine-rich repeats and calponin homology (CH) domain containing 1
hsa-miR-142-5p	ABCA1	ENST00000374736.3	ATP-binding cassette, sub-family A (ABC1), member 1
hsa-miR-142-5p	CALN1	ENST00000329008.5	calneuron 1
hsa-miR-142-5p	ST6GALNAC6	ENST00000373146.1	ST6 (alpha-N-acetyl-neuraminyl-2,3-beta-galactosyl-1,3)-N-acetylgalactosaminide alpha-2,6-sialyltransferase 6
hsa-miR-142-5p	GPATCH2L	ENST00000553588.1	G patch domain containing 2-like
hsa-miR-142-5p	ZNF462	ENST00000277225.5	zinc finger protein 462
hsa-miR-142-5p	NFATC3	ENST00000329524.4	nuclear factor of activated T-cells, cytoplasmic, calcineurin-dependent 3
hsa-miR-142-5p	POU3F1	ENST00000373012.2	POU class 3 homeobox 1
hsa-miR-142-5p	CADM2	ENST00000383699.3	cell adhesion molecule 2
hsa-miR-142-5p	FAM171B	ENST00000304698.5	family with sequence similarity 171, member B
hsa-miR-142-5p	NBEA	ENST00000379939.2	neurobeachin
hsa-miR-142-5p	TMEM236	ENST00000480516.1
hsa-miR-142-5p	FCHO2	ENST00000430046.2	FCH domain only 2
hsa-miR-142-5p	NPNT	ENST00000379987.2	nephronectin
hsa-miR-142-5p	PPIP5K2	ENST00000321521.9	diphosphoinositol pentakisphosphate kinase 2
hsa-miR-142-5p	ZBTB47	ENST00000457842.3	zinc finger and BTB domain containing 47
hsa-miR-142-5p	ABHD5	ENST00000458276.2	abhydrolase domain containing 5
hsa-miR-142-5p	HIPK1	ENST00000369558.1	homeodomain interacting protein kinase 1
hsa-miR-142-5p	AKAP11	ENST00000025301.2	A kinase (PRKA) anchor protein 11
hsa-miR-142-5p	RGPD6	ENST00000329516.3	RANBP2-like and GRIP domain containing 6
hsa-miR-142-5p	CPEB3	ENST00000412050.4	cytoplasmic polyadenylation element binding protein 3
hsa-miR-142-5p	ZFX	ENST00000539115.1	zinc finger protein, X-linked
hsa-miR-142-5p	PVRL3	ENST00000319792.3	poliovirus receptor-related 3
hsa-miR-142-5p	TANC1	ENST00000263635.6	tetratricopeptide repeat, ankyrin repeat and coiled-coil containing 1
hsa-miR-142-5p	YAF2	ENST00000327791.4	YY1 associated factor 2
hsa-miR-142-5p	PROX1	ENST00000366958.4	prospero homeobox 1
hsa-miR-142-5p	SETD8	ENST00000402868.3	SET domain containing (lysine methyltransferase) 8
hsa-miR-142-5p	HMGCLL1	ENST00000274901.4	3-hydroxymethyl-3-methylglutaryl-CoA lyase-like 1
hsa-miR-142-5p	GATA3	ENST00000379328.3	GATA binding protein 3
hsa-miR-142-5p	CEP170	ENST00000366542.1	centrosomal protein 170kDa
hsa-miR-142-5p	TENM3	ENST00000511685.1	teneurin transmembrane protein 3
hsa-miR-142-5p	FAM129B	ENST00000373314.3	family with sequence similarity 129, member B
hsa-miR-142-5p	DLG1	ENST00000346964.2	discs, large homolog 1 (Drosophila)
hsa-miR-142-5p	GRSF1	ENST00000254799.6	G-rich RNA sequence binding factor 1
hsa-miR-142-5p	DIDO1	ENST00000266070.4	death inducer-obliterator 1
hsa-miR-142-5p	INTU	ENST00000335251.6	inturned planar cell polarity protein
hsa-miR-142-5p	CTSA	ENST00000372484.3	cathepsin A
hsa-miR-142-5p	SLC16A12	ENST00000341233.4	solute carrier family 16, member 12
hsa-miR-142-5p	RAB22A	ENST00000244040.3	RAB22A, member RAS oncogene family
hsa-miR-142-5p	SPOCK2	ENST00000373109.2	sparc/osteonectin, cwcv and kazal-like domains proteoglycan (testican) 2
hsa-miR-142-5p	TTC39C	ENST00000540918.2	tetratricopeptide repeat domain 39C
hsa-miR-142-5p	CADM3	ENST00000368125.4	cell adhesion molecule 3
hsa-miR-142-5p	REV3L	ENST00000368802.3	REV3-like, polymerase (DNA directed), zeta, catalytic subunit
hsa-miR-142-5p	SRGAP1	ENST00000355086.3	SLIT-ROBO Rho GTPase activating protein 1
hsa-miR-142-5p	MED12L	ENST00000474524.1	mediator complex subunit 12-like
hsa-miR-142-5p	HSPA4L	ENST00000296464.4	heat shock 70kDa protein 4-like
hsa-miR-142-5p	TMEM55A	ENST00000285419.3	transmembrane protein 55A
hsa-miR-142-5p	AKAP5	ENST00000394718.4	A kinase (PRKA) anchor protein 5
hsa-miR-142-5p	FBXO21	ENST00000427718.2	F-box protein 21
hsa-miR-142-5p	ARHGEF40	ENST00000298694.4	Rho guanine nucleotide exchange factor (GEF) 40
hsa-miR-142-5p	ISY1-RAB43	ENST00000418265.1	ISY1-RAB43 readthrough
hsa-miR-142-5p	TOX	ENST00000361421.1	thymocyte selection-associated high mobility group box
hsa-miR-142-5p	GLUD2	ENST00000328078.1	glutamate dehydrogenase 2
hsa-miR-142-5p	ADAMTS5	ENST00000284987.5	ADAM metallopeptidase with thrombospondin type 1 motif, 5
hsa-miR-142-5p	ROR1	ENST00000371079.1	receptor tyrosine kinase-like orphan receptor 1
hsa-miR-142-5p	EPN2	ENST00000314728.5	epsin 2
hsa-miR-142-5p	CAMSAP2	ENST00000358823.2	calmodulin regulated spectrin-associated protein family, member 2
hsa-miR-142-5p	ANKIB1	ENST00000265742.3	ankyrin repeat and IBR domain containing 1
hsa-miR-142-5p	SYAP1	ENST00000380155.3	synapse associated protein 1
hsa-miR-142-5p	BCOR	ENST00000397354.3	BCL6 corepressor
hsa-miR-142-5p	KRIT1	ENST00000394507.1	KRIT1, ankyrin repeat containing
hsa-miR-142-5p	TNIK	ENST00000436636.2	TRAF2 and NCK interacting kinase
hsa-miR-142-5p	KIAA2022	ENST00000055682.6	KIAA2022
hsa-miR-142-5p	ULK1	ENST00000321867.4	unc-51 like autophagy activating kinase 1
hsa-miR-142-5p	RPS6KA4	ENST00000528057.1	ribosomal protein S6 kinase, 90kDa, polypeptide 4
hsa-miR-142-5p	CTDSPL2	ENST00000260327.4	CTD (carboxy-terminal domain, RNA polymerase II, polypeptide A) small phosphatase like 2
hsa-miR-142-5p	PRDM10	ENST00000358825.5	PR domain containing 10
hsa-miR-142-5p	SCN2A	ENST00000375437.2	sodium channel, voltage-gated, type II, alpha subunit
hsa-miR-142-5p	CHRM2	ENST00000445907.2	cholinergic receptor, muscarinic 2
hsa-miR-142-5p	ARID1B	ENST00000346085.5	AT rich interactive domain 1B (SWI1-like)
hsa-miR-142-5p	OSTF1	ENST00000346234.6	osteoclast stimulating factor 1
hsa-miR-142-5p	TNS1	ENST00000171887.4	tensin 1
hsa-miR-142-5p	STOX2	ENST00000308497.4	storkhead box 2
hsa-miR-142-5p	PARD6B	ENST00000371610.2	par-6 family cell polarity regulator beta
hsa-miR-142-5p	VPS26A	ENST00000395098.1	vacuolar protein sorting 26 homolog A (S. pombe)
hsa-miR-142-5p	XPOT	ENST00000332707.5	exportin, tRNA
hsa-miR-142-5p	KIAA0355	ENST00000299505.6	KIAA0355
hsa-miR-142-5p	RBM24	ENST00000379052.5	RNA binding motif protein 24
hsa-miR-142-5p	ISM2	ENST00000493585.1	isthmin 2
hsa-miR-142-5p	FGF12	ENST00000445105.2	fibroblast growth factor 12
hsa-miR-142-5p	ONECUT3	ENST00000382349.4	one cut homeobox 3
hsa-miR-142-5p	PLXNA2	ENST00000367033.3	plexin A2
hsa-miR-142-5p	ATP13A3	ENST00000439040.1	ATPase type 13A3
hsa-miR-142-5p	TMEM245	ENST00000374586.3	transmembrane protein 245
hsa-miR-142-5p	ERN1	ENST00000433197.3	endoplasmic reticulum to nucleus signaling 1
hsa-miR-142-5p	GPR75	ENST00000394705.2	G protein-coupled receptor 75
hsa-miR-142-5p	RRAGD	ENST00000369415.4	Ras-related GTP binding D
hsa-miR-142-5p	PLEKHA7	ENST00000531066.1	pleckstrin homology domain containing, family A member 7
hsa-miR-142-5p	NR4A3	ENST00000330847.1	nuclear receptor subfamily 4, group A, member 3
hsa-miR-142-5p	SEL1L3	ENST00000399878.3	sel-1 suppressor of lin-12-like 3 (C. elegans)
hsa-miR-142-5p	ATP7A	ENST00000343533.5	ATPase, Cu++ transporting, alpha polypeptide
hsa-miR-142-5p	DIO2	ENST00000438257.4	deiodinase, iodothyronine, type II
hsa-miR-142-5p	OSR1	ENST00000272223.2	odd-skipped related 1 (Drosophila)
hsa-miR-142-5p	SSH1	ENST00000360239.3	slingshot protein phosphatase 1
hsa-miR-142-5p	RP11-770J1.4	ENST00000532619.1
hsa-miR-142-5p	KCNJ10	ENST00000368089.3	potassium inwardly-rectifying channel, subfamily J, member 10
hsa-miR-142-5p	CLSTN2	ENST00000458420.3	calsyntenin 2
hsa-miR-142-5p	MOB3C	ENST00000319928.3	MOB kinase activator 3C
hsa-miR-142-5p	ZNF827	ENST00000379448.4	zinc finger protein 827
hsa-miR-142-5p	GSK3B	ENST00000264235.8	glycogen synthase kinase 3 beta
hsa-miR-142-5p	UST	ENST00000367463.4	uronyl-2-sulfotransferase
hsa-miR-142-5p	EBF3	ENST00000368648.3	early B-cell factor 3
hsa-miR-142-5p	MAML1	ENST00000292599.3	mastermind-like 1 (Drosophila)
hsa-miR-142-5p	IFFO2	ENST00000455833.2	intermediate filament family orphan 2
hsa-miR-142-5p	ATXN1	ENST00000244769.4	ataxin 1
hsa-miR-142-5p	HOXC12	ENST00000243103.3	homeobox C12
hsa-miR-142-5p	MYO9A	ENST00000564571.1	myosin IXA
hsa-miR-142-5p	TNKS2	ENST00000371627.4	tankyrase, TRF1-interacting ankyrin-related ADP-ribose polymerase 2
hsa-miR-142-5p	SLC23A2	ENST00000338244.1	solute carrier family 23 (ascorbic acid transporter), member 2
hsa-miR-142-5p	PDLIM5	ENST00000437932.1	PDZ and LIM domain 5
hsa-miR-142-5p	KIAA1671	ENST00000401395.1	KIAA1671
hsa-miR-142-5p	TLE4	ENST00000376544.3	transducin-like enhancer of split 4 (E(sp1) homolog, Drosophila)
hsa-miR-142-5p	ARMC8	ENST00000469044.1	armadillo repeat containing 8
hsa-miR-142-5p	LPHN3	ENST00000512091.2	latrophilin 3
hsa-miR-142-5p	PURA	ENST00000331327.3	purine-rich element binding protein A
hsa-miR-142-5p	ACTR8	ENST00000335754.3	ARP8 actin-related protein 8 homolog (yeast)
hsa-miR-142-5p	PANK3	ENST00000239231.6	pantothenate kinase 3
hsa-miR-142-5p	CNTNAP2	ENST00000361727.3	contactin associated protein-like 2
hsa-miR-142-5p	ATL3	ENST00000398868.3	atlastin GTPase 3
hsa-miR-142-5p	PBRM1	ENST00000356770.4	polybromo 1
hsa-miR-142-5p	CAMK2A	ENST00000348628.6	calcium/calmodulin-dependent protein kinase II alpha
hsa-miR-142-5p	FOXJ2	ENST00000162391.3	forkhead box J2
hsa-miR-142-5p	RLIM	ENST00000332687.6	ring finger protein, LIM domain interacting
hsa-miR-142-5p	STK38	ENST00000229812.7	serine/threonine kinase 38
hsa-miR-142-5p	CRY2	ENST00000443527.2	cryptochrome 2 (photolyase-like)
hsa-miR-142-5p	SH3RF3	ENST00000309415.6	SH3 domain containing ring finger 3
hsa-miR-142-5p	FNIP1	ENST00000307968.7	folliculin interacting protein 1
hsa-miR-142-5p	ZFHX4	ENST00000521891.2	zinc finger homeobox 4
hsa-miR-142-5p	DRD1	ENST00000393752.2	dopamine receptor D1
hsa-miR-142-5p	MBTD1	ENST00000586178.1	mbt domain containing 1
hsa-miR-142-5p	FSD2	ENST00000334574.8	fibronectin type III and SPRY domain containing 2
hsa-miR-142-5p	TNFSF15	ENST00000374045.4	tumor necrosis factor (ligand) superfamily, member 15
hsa-miR-142-5p	KIAA0754	ENST00000530275.1	KIAA0754
hsa-miR-142-5p	SLC16A9	ENST00000395348.3	solute carrier family 16, member 9
hsa-miR-142-5p	BZW1	ENST00000409600.1	basic leucine zipper and W2 domains 1
hsa-miR-142-5p	UHRF1BP1L	ENST00000279907.7	UHRF1 binding protein 1-like
hsa-miR-142-5p	CHD9	ENST00000566029.1	chromodomain helicase DNA binding protein 9
hsa-miR-142-5p	MYO1C	ENST00000359786.5	myosin IC
hsa-miR-142-5p	2020-09-07	ENST00000435235.1	septin 7
hsa-miR-142-5p	MAGI3	ENST00000307546.9	membrane associated guanylate kinase, WW and PDZ domain containing 3
hsa-miR-142-5p	CLOCK	ENST00000309964.4	clock circadian regulator
hsa-miR-142-5p	BAZ2A	ENST00000379441.3	bromodomain adjacent to zinc finger domain, 2A
hsa-miR-142-5p	CIT	ENST00000392521.2	citron (rho-interacting, serine/threonine kinase 21)
hsa-miR-142-5p	ARID1A	ENST00000324856.7	AT rich interactive domain 1A (SWI-like)
hsa-miR-142-5p	UBE2J1	ENST00000435041.2	ubiquitin-conjugating enzyme E2, J1
hsa-miR-142-5p	TBC1D8B	ENST00000357242.5	TBC1 domain family, member 8B (with GRAM domain)
hsa-miR-142-5p	PAPPA	ENST00000328252.3	pregnancy-associated plasma protein A, pappalysin 1
hsa-miR-142-5p	ENPP5	ENST00000371383.2	ectonucleotide pyrophosphatase/phosphodiesterase 5 (putative)
hsa-miR-142-5p	SOWAHC	ENST00000356454.3	sosondowah ankyrin repeat domain family member C
hsa-miR-142-5p	ZBTB7A	ENST00000322357.4	zinc finger and BTB domain containing 7A
hsa-miR-142-5p	NSG2	ENST00000303177.3	Neuron-specific protein family member 2
hsa-miR-142-5p	TRIP11	ENST00000267622.4	thyroid hormone receptor interactor 11
hsa-miR-142-5p	SYDE2	ENST00000341460.5	synapse defective 1, Rho GTPase, homolog 2 (C. elegans)
hsa-miR-142-5p	UNKL	ENST00000389221.4	unkempt homolog (Drosophila)-like
hsa-miR-142-5p	QSER1	ENST00000399302.2	glutamine and serine rich 1
hsa-miR-142-5p	SMCHD1	ENST00000320876.6	structural maintenance of chromosomes flexible hinge domain containing 1
hsa-miR-142-5p	DHX35	ENST00000252011.3	DEAH (Asp-Glu-Ala-His) box polypeptide 35
hsa-miR-142-5p	STON2	ENST00000267540.2	stonin 2
hsa-miR-142-5p	SNTB2	ENST00000336278.4	syntrophin, beta 2 (dystrophin-associated protein A1, 59kDa, basic component 2)
hsa-miR-142-5p	CD302	ENST00000259053.4	CD302 molecule
hsa-miR-142-5p	DACH1	ENST00000305425.4	dachshund homolog 1 (Drosophila)
hsa-miR-142-5p	SLC7A11	ENST00000280612.5	solute carrier family 7 (anionic amino acid transporter light chain, xc- system), member 11
hsa-miR-142-5p	STT3B	ENST00000295770.2	STT3B, subunit of the oligosaccharyltransferase complex (catalytic)
hsa-miR-142-5p	XIAP	ENST00000371199.3	X-linked inhibitor of apoptosis
hsa-miR-142-5p	RPP14	ENST00000445193.3	ribonuclease P/MRP 14kDa subunit
hsa-miR-142-5p	LNPEP	ENST00000231368.5	leucyl/cystinyl aminopeptidase
hsa-miR-142-5p	SH3KBP1	ENST00000397821.3	SH3-domain kinase binding protein 1
hsa-miR-142-5p	ZBTB8B	ENST00000609129.1	zinc finger and BTB domain containing 8B
hsa-miR-142-5p	HTR2A	ENST00000378688.4	5-hydroxytryptamine (serotonin) receptor 2A, G protein-coupled
hsa-miR-142-5p	IGSF10	ENST00000282466.3	immunoglobulin superfamily, member 10
hsa-miR-142-5p	MAGT1	ENST00000358075.6	magnesium transporter 1
hsa-miR-142-5p	UBE2Z	ENST00000360943.5	ubiquitin-conjugating enzyme E2Z
hsa-miR-142-5p	SLC25A37	ENST00000519973.1	solute carrier family 25 (mitochondrial iron transporter), member 37
hsa-miR-142-5p	ENTPD1	ENST00000371207.3	ectonucleoside triphosphate diphosphohydrolase 1
hsa-miR-142-5p	SMURF1	ENST00000361368.2	SMAD specific E3 ubiquitin protein ligase 1
hsa-miR-142-5p	THAP2	ENST00000308086.2	THAP domain containing, apoptosis associated protein 2
hsa-miR-142-5p	YTHDF3	ENST00000539294.1	YTH domain family, member 3
hsa-miR-142-5p	PRKCA	ENST00000413366.3	protein kinase C, alpha
hsa-miR-142-5p	CD274	ENST00000381573.4	CD274 molecule
hsa-miR-142-5p	DSG4	ENST00000359747.4	desmoglein 4
hsa-miR-142-5p	STYX	ENST00000354586.4	serine/threonine/tyrosine interacting protein
hsa-miR-142-5p	NUCKS1	ENST00000367142.4	nuclear casein kinase and cyclin-dependent kinase substrate 1
hsa-miR-142-5p	KMT2D	ENST00000301067.7	lysine (K)-specific methyltransferase 2D
hsa-miR-142-5p	EEF2K	ENST00000263026.5	eukaryotic elongation factor-2 kinase
hsa-miR-142-5p	MAP9	ENST00000311277.4	microtubule-associated protein 9
hsa-miR-142-5p	BLCAP	ENST00000397137.1	bladder cancer associated protein
hsa-miR-142-5p	ZNF24	ENST00000589881.1	zinc finger protein 24
hsa-miR-142-5p	GLCE	ENST00000559420.2	glucuronic acid epimerase
hsa-miR-142-5p	SLC17A7	ENST00000221485.3	solute carrier family 17 (vesicular glutamate transporter), member 7
hsa-miR-142-5p	SYT2	ENST00000367267.1	synaptotagmin II
hsa-miR-142-5p	KCNB1	ENST00000371741.4	potassium voltage-gated channel, Shab-related subfamily, member 1
hsa-miR-142-5p	TIFAB	ENST00000537858.1	TRAF-interacting protein with forkhead-associated domain, family member B
hsa-miR-142-5p	SYT7	ENST00000263846.4	synaptotagmin VII
hsa-miR-142-5p	TCTE1	ENST00000371505.4	t-complex-associated-testis-expressed 1
hsa-miR-142-5p	ST8SIA2	ENST00000268164.3	ST8 alpha-N-acetyl-neuraminide alpha-2,8-sialyltransferase 2
hsa-miR-142-5p	ATG2B	ENST00000359933.4	autophagy related 2B
hsa-miR-142-5p	RSPO1	ENST00000373059.1	R-spondin 1
hsa-miR-142-5p	RIMS1	ENST00000348717.5	regulating synaptic membrane exocytosis 1
hsa-miR-142-5p	CELSR1	ENST00000262738.3	cadherin, EGF LAG seven-pass G-type receptor 1
hsa-miR-142-5p	MMP24	ENST00000246186.6	matrix metallopeptidase 24 (membrane-inserted)
hsa-miR-142-5p	JARID2	ENST00000341776.2	jumonji, AT rich interactive domain 2
hsa-miR-142-5p	FAM189A1	ENST00000261275.4	family with sequence similarity 189, member A1
hsa-miR-142-5p	BRPF3	ENST00000534400.1	bromodomain and PHD finger containing, 3
hsa-miR-142-5p	TAOK2	ENST00000308893.4	TAO kinase 2
hsa-miR-142-5p	ZNF512B	ENST00000369888.1	zinc finger protein 512B
hsa-miR-142-5p	NFIA	ENST00000403491.3	nuclear factor I/A
hsa-miR-142-5p	SRF	ENST00000265354.4	serum response factor (c-fos serum response element-binding transcription factor)
hsa-miR-142-5p	ABCG4	ENST00000307417.3	ATP-binding cassette, sub-family G (WHITE), member 4
hsa-miR-142-5p	RASEF	ENST00000376447.3	RAS and EF-hand domain containing
hsa-miR-142-5p	HIPK2	ENST00000406875.3	homeodomain interacting protein kinase 2
hsa-miR-142-5p	CIC	ENST00000575354.2	capicua transcriptional repressor
hsa-miR-142-5p	DCHS1	ENST00000299441.3	dachsous cadherin-related 1
hsa-miR-142-5p	FAM219B	ENST00000357635.5	family with sequence similarity 219, member B
hsa-miR-142-5p	EGR2	ENST00000242480.3	early growth response 2
hsa-miR-142-5p	RYR2	ENST00000366574.2	ryanodine receptor 2 (cardiac)
hsa-miR-142-5p	MTSS1L	ENST00000338779.6	metastasis suppressor 1-like
hsa-miR-142-5p	STK11	ENST00000326873.7	serine/threonine kinase 11
hsa-miR-142-5p	GPR133	ENST00000376682.4	G protein-coupled receptor 133
hsa-miR-142-5p	ZNF275	ENST00000370251.3	zinc finger protein 275
hsa-miR-142-5p	DLG2	ENST00000398309.2	discs, large homolog 2 (Drosophila)
hsa-miR-142-5p	PREX1	ENST00000396220.1	phosphatidylinositol-3,4,5-trisphosphate-dependent Rac exchange factor 1
hsa-miR-142-5p	LRP4	ENST00000378623.1	low density lipoprotein receptor-related protein 4
hsa-miR-142-5p	MEIS1	ENST00000488550.1	Meis homeobox 1
hsa-miR-142-5p	ZCCHC2	ENST00000269499.5	zinc finger, CCHC domain containing 2
hsa-miR-142-5p	MAF	ENST00000393350.1	v-maf avian musculoaponeurotic fibrosarcoma oncogene homolog
hsa-miR-142-5p	SPTBN1	ENST00000356805.4	spectrin, beta, non-erythrocytic 1
hsa-miR-142-5p	HGF	ENST00000222390.5	hepatocyte growth factor (hepapoietin A; scatter factor)
hsa-miR-142-5p	ATF7IP2	ENST00000396559.1	activating transcription factor 7 interacting protein 2
hsa-miR-142-5p	RAPGEF1	ENST00000372189.3	Rap guanine nucleotide exchange factor (GEF) 1
hsa-miR-142-5p	EFNA5	ENST00000333274.6	ephrin-A5
hsa-miR-142-5p	DMD	ENST00000378677.2	dystrophin
hsa-miR-142-5p	ZADH2	ENST00000322342.3	zinc binding alcohol dehydrogenase domain containing 2
hsa-miR-142-5p	FBLN7	ENST00000331203.2	fibulin 7
hsa-miR-142-5p	MGAT5	ENST00000409645.1	mannosyl (alpha-1,6-)-glycoprotein beta-1,6-N-acetyl-glucosaminyltransferase
hsa-miR-142-5p	OTUD3	ENST00000375120.3	OTU domain containing 3
hsa-miR-142-5p	ANKRD17	ENST00000358602.4	ankyrin repeat domain 17
hsa-miR-142-5p	MIER3	ENST00000381226.3	mesoderm induction early response 1, family member 3
hsa-miR-142-5p	VASH2	ENST00000366968.4	vasohibin 2
hsa-miR-142-5p	U2SURP	ENST00000397933.2	U2 snRNP-associated SURP domain containing
hsa-miR-142-5p	MGLL	ENST00000434178.2	monoglyceride lipase
hsa-miR-142-5p	USP46	ENST00000441222.3	ubiquitin specific peptidase 46
hsa-miR-142-5p	CDON	ENST00000392693.3	cell adhesion associated, oncogene regulated
hsa-miR-142-5p	VPS29	ENST00000549578.1	vacuolar protein sorting 29 homolog (S. cerevisiae)
hsa-miR-142-5p	DSTYK	ENST00000367160.4	dual serine/threonine and tyrosine protein kinase
hsa-miR-142-5p	SON	ENST00000290239.6	SON DNA binding protein
hsa-miR-142-5p	SLC22A23	ENST00000436008.2	solute carrier family 22, member 23
hsa-miR-142-5p	SENP5	ENST00000323460.5	SUMO1/sentrin specific peptidase 5
hsa-miR-142-5p	GADD45GIP1	ENST00000316939.1	growth arrest and DNA-damage-inducible, gamma interacting protein 1
hsa-miR-142-5p	FSTL4	ENST00000265342.7	follistatin-like 4
hsa-miR-142-5p	GDF11	ENST00000257868.5	growth differentiation factor 11
hsa-miR-142-5p	WASF3	ENST00000335327.5	WAS protein family, member 3
hsa-miR-142-5p	ADAM12	ENST00000368679.4	ADAM metallopeptidase domain 12
hsa-miR-142-5p	FAM107B	ENST00000378470.1	family with sequence similarity 107, member B
hsa-miR-142-5p	TFAP2B	ENST00000393655.3	transcription factor AP-2 beta (activating enhancer binding protein 2 beta)
hsa-miR-142-5p	RNF217	ENST00000521654.2	ring finger protein 217
hsa-miR-142-5p	GALNT15	ENST00000339732.5	UDP-N-acetyl-alpha-D-galactosamine:polypeptide N-acetylgalactosaminyltransferase 15
hsa-miR-142-5p	SLC30A7	ENST00000370112.4	solute carrier family 30 (zinc transporter), member 7
hsa-miR-142-5p	TANC2	ENST00000424789.2	tetratricopeptide repeat, ankyrin repeat and coiled-coil containing 2
hsa-miR-142-5p	NRIP3	ENST00000309166.3	nuclear receptor interacting protein 3
hsa-miR-142-5p	TMEM120B	ENST00000449592.2	transmembrane protein 120B
hsa-miR-142-5p	SOWAHB	ENST00000334306.2	sosondowah ankyrin repeat domain family member B
hsa-miR-142-5p	VGLL4	ENST00000273038.3	vestigial like 4 (Drosophila)
hsa-miR-142-5p	HECW2	ENST00000260983.3	HECT, C2 and WW domain containing E3 ubiquitin protein ligase 2
hsa-miR-142-5p	ANKRD33B	ENST00000296657.5	ankyrin repeat domain 33B
hsa-miR-142-5p	NEDD4L	ENST00000256832.7	neural precursor cell expressed, developmentally down-regulated 4-like, E3 ubiquitin protein ligase
hsa-miR-142-5p	DTL	ENST00000366991.4	denticleless E3 ubiquitin protein ligase homolog (Drosophila)
hsa-miR-142-5p	WDR5B	ENST00000330689.4	WD repeat domain 5B
hsa-miR-142-5p	GPN2	ENST00000374135.4	GPN-loop GTPase 2
hsa-miR-142-5p	PELO	ENST00000274311.2	pelota homolog (Drosophila)
hsa-miR-142-5p	CASD1	ENST00000297273.4	CAS1 domain containing 1
hsa-miR-142-5p	FRMD5	ENST00000484674.1	FERM domain containing 5
hsa-miR-142-5p	SLITRK4	ENST00000381779.4	SLIT and NTRK-like family, member 4
hsa-miR-142-5p	ANKRD12	ENST00000262126.4	ankyrin repeat domain 12
hsa-miR-142-5p	LRP1B	ENST00000389484.3	low density lipoprotein receptor-related protein 1B
hsa-miR-142-5p	PPARGC1B	ENST00000309241.5	peroxisome proliferator-activated receptor gamma, coactivator 1 beta
hsa-miR-142-5p	IL18BP	ENST00000497194.2	interleukin 18 binding protein
hsa-miR-142-5p	NCOA3	ENST00000341724.6	nuclear receptor coactivator 3
hsa-miR-142-5p	RIMKLA	ENST00000431473.3	ribosomal modification protein rimK-like family member A
hsa-miR-142-5p	CARM1	ENST00000327064.4	coactivator-associated arginine methyltransferase 1
hsa-miR-142-5p	EGR3	ENST00000519492.1	early growth response 3
hsa-miR-142-5p	UBE3C	ENST00000348165.5	ubiquitin protein ligase E3C
hsa-miR-142-5p	ZBTB34	ENST00000319119.4	zinc finger and BTB domain containing 34
hsa-miR-142-5p	G3BP1	ENST00000394123.3	GTPase activating protein (SH3 domain) binding protein 1
hsa-miR-142-5p	MSL2	ENST00000309993.2	male-specific lethal 2 homolog (Drosophila)
hsa-miR-142-5p	FBRSL1	ENST00000434748.2	fibrosin-like 1
hsa-miR-142-5p	VCL	ENST00000372755.3	vinculin
hsa-miR-142-5p	VSTM4	ENST00000332853.4	V-set and transmembrane domain containing 4
hsa-miR-142-5p	C2CD2	ENST00000329623.7	C2 calcium-dependent domain containing 2
hsa-miR-142-5p	SLAIN2	ENST00000264313.6	SLAIN motif family, member 2
hsa-miR-142-5p	NSG1	ENST00000421177.2	Neuron-specific protein family member 1
hsa-miR-142-5p	GTF3C2	ENST00000359541.2	general transcription factor IIIC, polypeptide 2, beta 110kDa
hsa-miR-142-5p	SLK	ENST00000335753.4	STE20-like kinase
hsa-miR-142-5p	SNAP29	ENST00000215730.7	synaptosomal-associated protein, 29kDa
hsa-miR-142-5p	SETX	ENST00000224140.5	senataxin
hsa-miR-142-5p	NADK2	ENST00000397338.1	NAD kinase 2, mitochondrial
hsa-miR-142-5p	SMAD2	ENST00000262160.6	SMAD family member 2
hsa-miR-142-5p	RAB8B	ENST00000321437.4	RAB8B, member RAS oncogene family
hsa-miR-142-5p	PUM1	ENST00000424085.2	pumilio RNA-binding family member 1
hsa-miR-142-5p	MMS22L	ENST00000275053.4	MMS22-like, DNA repair protein
hsa-miR-142-5p	FAM124B	ENST00000389874.3	family with sequence similarity 124B
hsa-miR-142-5p	JMJD1C	ENST00000399251.1	jumonji domain containing 1C
hsa-miR-142-5p	HS3ST3A1	ENST00000284110.1	heparan sulfate (glucosamine) 3-O-sulfotransferase 3A1
hsa-miR-142-5p	TAF3	ENST00000344293.5	TAF3 RNA polymerase II, TATA box binding protein (TBP)-associated factor, 140kDa
hsa-miR-142-5p	ALG3	ENST00000418734.2	ALG3, alpha-1,3- mannosyltransferase
hsa-miR-142-5p	TACC1	ENST00000330691.6	transforming, acidic coiled-coil containing protein 1
hsa-miR-142-5p	RAB3GAP2	ENST00000358951.2	RAB3 GTPase activating protein subunit 2 (non-catalytic)
hsa-miR-142-5p	SLC25A16	ENST00000609923.1	solute carrier family 25 (mitochondrial carrier; Graves disease autoantigen), member 16
hsa-miR-142-5p	CUL4B	ENST00000371322.5	cullin 4B
hsa-miR-142-5p	BNC2	ENST00000380672.4	basonuclin 2
hsa-miR-142-5p	PLXND1	ENST00000393239.1	plexin D1
hsa-miR-142-5p	TGFB2	ENST00000366930.4	transforming growth factor, beta 2
hsa-miR-142-5p	CLCN5	ENST00000376088.3	chloride channel, voltage-sensitive 5
hsa-miR-142-5p	ALX4	ENST00000329255.3	ALX homeobox 4
hsa-miR-142-5p	CSMD3	ENST00000343508.3	CUB and Sushi multiple domains 3
hsa-miR-142-5p	ABCC5	ENST00000334444.6	ATP-binding cassette, sub-family C (CFTR/MRP), member 5
hsa-miR-142-5p	HAS3	ENST00000306560.1	hyaluronan synthase 3
hsa-miR-142-5p	ATP2B4	ENST00000367218.3	ATPase, Ca++ transporting, plasma membrane 4
hsa-miR-142-5p	HOXA10	ENST00000283921.4	homeobox A10
hsa-miR-142-5p	RBMS1	ENST00000348849.3	RNA binding motif, single stranded interacting protein 1
hsa-miR-142-5p	RNF125	ENST00000217740.3	ring finger protein 125, E3 ubiquitin protein ligase
hsa-miR-142-5p	PAPPA2	ENST00000367662.3	pappalysin 2
hsa-miR-142-5p	ARHGAP19-SLIT1	ENST00000453547.2	ARHGAP19-SLIT1 readthrough (NMD candidate)
hsa-miR-142-5p	CXCL14	ENST00000337225.5	chemokine (C-X-C motif) ligand 14
hsa-miR-142-5p	C14orf28	ENST00000325192.3	chromosome 14 open reading frame 28
hsa-miR-142-5p	PFN2	ENST00000239940.7	profilin 2
hsa-miR-142-5p	AZIN1	ENST00000337198.5	antizyme inhibitor 1
hsa-miR-142-5p	PTPRB	ENST00000334414.6	protein tyrosine phosphatase, receptor type, B
hsa-miR-142-5p	SYNCRIP	ENST00000355238.6	synaptotagmin binding, cytoplasmic RNA interacting protein
hsa-miR-142-5p	PTPRD	ENST00000381196.4	protein tyrosine phosphatase, receptor type, D
hsa-miR-142-5p	EHD4	ENST00000220325.4	EH-domain containing 4
hsa-miR-142-5p	TNRC6C	ENST00000335749.4	trinucleotide repeat containing 6C
hsa-miR-142-5p	ARHGAP35	ENST00000404338.3	Rho GTPase activating protein 35
hsa-miR-142-5p	GAS7	ENST00000437099.2	growth arrest-specific 7
hsa-miR-142-5p	PRDM16	ENST00000511072.1	PR domain containing 16
hsa-miR-142-5p	BBX	ENST00000415149.2	bobby sox homolog (Drosophila)
hsa-miR-142-5p	EIF5B	ENST00000289371.6	eukaryotic translation initiation factor 5B
hsa-miR-142-5p	ZNF516	ENST00000443185.2	zinc finger protein 516
hsa-miR-142-5p	RANBP2	ENST00000283195.6	RAN binding protein 2
hsa-miR-142-5p	TRPC4AP	ENST00000451813.2	transient receptor potential cation channel, subfamily C, member 4 associated protein
hsa-miR-142-5p	SORT1	ENST00000256637.6	sortilin 1
hsa-miR-142-5p	BRWD1	ENST00000342449.3	bromodomain and WD repeat domain containing 1
hsa-miR-142-5p	CEBPD	ENST00000408965.3	CCAAT/enhancer binding protein (C/EBP), delta
hsa-miR-142-5p	TIAM1	ENST00000286827.3	T-cell lymphoma invasion and metastasis 1
hsa-miR-142-5p	KCTD12	ENST00000377474.2	potassium channel tetramerization domain containing 12
hsa-miR-142-5p	UBXN7	ENST00000296328.4	UBX domain protein 7
hsa-miR-142-5p	FAM179A	ENST00000379558.4	family with sequence similarity 179, member A
hsa-miR-142-5p	MFN1	ENST00000471841.1	mitofusin 1
hsa-miR-142-5p	DNAJC28	ENST00000381947.3	DnaJ (Hsp40) homolog, subfamily C, member 28
hsa-miR-142-5p	REPS2	ENST00000357277.3	RALBP1 associated Eps domain containing 2
hsa-miR-142-5p	TTC28	ENST00000397906.2	tetratricopeptide repeat domain 28
hsa-miR-142-5p	RPS6KA3	ENST00000379565.3	ribosomal protein S6 kinase, 90kDa, polypeptide 3
hsa-miR-142-5p	LARS	ENST00000394434.2	leucyl-tRNA synthetase
hsa-miR-142-5p	HOXD11	ENST00000249504.5	homeobox D11
hsa-miR-142-5p	MAP2K6	ENST00000590474.1	mitogen-activated protein kinase kinase 6
hsa-miR-142-5p	SLIT1	ENST00000371070.4	slit homolog 1 (Drosophila)
hsa-miR-142-5p	ISPD	ENST00000407010.2	isoprenoid synthase domain containing
hsa-miR-142-5p	LY75-CD302	ENST00000504764.1	LY75-CD302 readthrough
hsa-miR-142-5p	LY75	ENST00000554112.1	lymphocyte antigen 75
hsa-miR-142-5p	TPPP	ENST00000360578.5	tubulin polymerization promoting protein
hsa-miR-142-5p	SART3	ENST00000228284.3	squamous cell carcinoma antigen recognized by T cells 3
hsa-miR-142-5p	FOXP1	ENST00000318789.4	forkhead box P1
hsa-miR-142-5p	ACTRT3	ENST00000330368.2	actin-related protein T3
hsa-miR-142-5p	CALM1	ENST00000356978.4	calmodulin 1 (phosphorylase kinase, delta)
hsa-miR-142-5p	HIVEP2	ENST00000367604.1	human immunodeficiency virus type I enhancer binding protein 2
hsa-miR-142-5p	ATF6	ENST00000367942.3	activating transcription factor 6
hsa-miR-142-5p	LIG3	ENST00000378526.4	ligase III, DNA, ATP-dependent
hsa-miR-142-5p	PIK3CA	ENST00000263967.3	phosphatidylinositol-4,5-bisphosphate 3-kinase, catalytic subunit alpha
hsa-miR-142-5p	CNNM2	ENST00000369878.4	cyclin M2
hsa-miR-142-5p	TMEFF2	ENST00000392314.1	transmembrane protein with EGF-like and two follistatin-like domains 2
hsa-miR-142-5p	ARID2	ENST00000457135.1	AT rich interactive domain 2 (ARID, RFX-like)
hsa-miR-142-5p	FIP1L1	ENST00000337488.6	factor interacting with PAPOLA and CPSF1
hsa-miR-142-5p	MPP6	ENST00000222644.5	membrane protein, palmitoylated 6 (MAGUK p55 subfamily member 6)
hsa-miR-142-5p	ANKRD29	ENST00000592179.1	ankyrin repeat domain 29
hsa-miR-142-5p	ZFYVE26	ENST00000347230.4	zinc finger, FYVE domain containing 26
hsa-miR-142-5p	MTDH	ENST00000336273.3	metadherin
hsa-miR-142-5p	CBLB	ENST00000264122.4	Cbl proto-oncogene B, E3 ubiquitin protein ligase
hsa-miR-142-5p	PDS5B	ENST00000315596.10	PDS5, regulator of cohesion maintenance, homolog B (S. cerevisiae)
hsa-miR-142-5p	KLF11	ENST00000305883.1	Kruppel-like factor 11
hsa-miR-142-5p	POT1	ENST00000357628.3	protection of telomeres 1
hsa-miR-142-5p	CERCAM	ENST00000372842.1	cerebral endothelial cell adhesion molecule
hsa-miR-142-5p	DNAL1	ENST00000553645.2	dynein, axonemal, light chain 1
hsa-miR-142-5p	PLAGL2	ENST00000246229.4	pleiomorphic adenoma gene-like 2
hsa-miR-142-5p	STRBP	ENST00000447404.2	spermatid perinuclear RNA binding protein
hsa-miR-142-5p	FRZB	ENST00000295113.4	frizzled-related protein
hsa-miR-142-5p	SP9	ENST00000394967.2	Sp9 transcription factor
hsa-miR-142-5p	FANCM	ENST00000267430.5	Fanconi anemia, complementation group M
hsa-miR-142-5p	LSM6	ENST00000502781.1	LSM6 homolog, U6 small nuclear RNA associated (S. cerevisiae)
hsa-miR-142-5p	NUP37	ENST00000552283.1	nucleoporin 37kDa
hsa-miR-142-5p	DDI2	ENST00000480945.1	DNA-damage inducible 1 homolog 2 (S. cerevisiae)
hsa-miR-142-5p	PAX6	ENST00000419022.1	paired box 6
hsa-miR-142-5p	MTERFD2	ENST00000391980.2	MTERF domain containing 2
hsa-miR-142-5p	CENPP	ENST00000375587.3	centromere protein P
hsa-miR-142-5p	DCAF5	ENST00000341516.5	DDB1 and CUL4 associated factor 5
hsa-miR-142-5p	TMEM184B	ENST00000361906.3	transmembrane protein 184B
hsa-miR-142-5p	SIK2	ENST00000304987.3	salt-inducible kinase 2
hsa-miR-142-5p	UAP1	ENST00000367926.4	UDP-N-acteylglucosamine pyrophosphorylase 1
hsa-miR-142-5p	USP9X	ENST00000324545.8	ubiquitin specific peptidase 9, X-linked
hsa-miR-142-5p	HNRNPU	ENST00000444376.2	heterogeneous nuclear ribonucleoprotein U (scaffold attachment factor A)
hsa-miR-142-5p	DNLZ	ENST00000371739.3	DNL-type zinc finger
hsa-miR-142-5p	CADM1	ENST00000452722.3	cell adhesion molecule 1
hsa-miR-142-5p	ZBTB20	ENST00000462705.1	zinc finger and BTB domain containing 20
hsa-miR-142-5p	TRIM32	ENST00000373983.2	tripartite motif containing 32
hsa-miR-142-5p	ATG7	ENST00000354449.3	autophagy related 7
hsa-miR-142-5p	DBNL	ENST00000494774.1	drebrin-like
hsa-miR-142-5p	TTPA	ENST00000260116.4	tocopherol (alpha) transfer protein
hsa-miR-142-5p	TROAP	ENST00000257909.3	trophinin associated protein
hsa-miR-142-5p	GRWD1	ENST00000253237.5	glutamate-rich WD repeat containing 1
hsa-miR-142-5p	DLD	ENST00000205402.5	dihydrolipoamide dehydrogenase
hsa-miR-142-5p	ZNF703	ENST00000331569.4	zinc finger protein 703
hsa-miR-142-5p	MELK	ENST00000536987.1	maternal embryonic leucine zipper kinase
hsa-miR-142-5p	CACNA1B	ENST00000277551.2	calcium channel, voltage-dependent, N type, alpha 1B subunit
hsa-miR-142-5p	GPR26	ENST00000284674.1	G protein-coupled receptor 26
hsa-miR-142-5p	RGPD4	ENST00000408999.3	RANBP2-like and GRIP domain containing 4
hsa-miR-142-5p	TRAF1	ENST00000373887.3	TNF receptor-associated factor 1
hsa-miR-142-5p	LLPH	ENST00000266604.2	LLP homolog, long-term synaptic facilitation (Aplysia)
hsa-miR-142-5p	PPL	ENST00000345988.2	periplakin
hsa-miR-142-5p	RAB43	ENST00000476465.1	RAB43, member RAS oncogene family
hsa-miR-142-5p	ATOH1	ENST00000306011.3	atonal homolog 1 (Drosophila)
hsa-miR-142-5p	SHC3	ENST00000375835.4	SHC (Src homology 2 domain containing) transforming protein 3
hsa-miR-142-5p	LRP8	ENST00000306052.6	low density lipoprotein receptor-related protein 8, apolipoprotein e receptor
hsa-miR-142-5p	CELF5	ENST00000541430.2	CUGBP, Elav-like family member 5
hsa-miR-142-5p	SPPL2A	ENST00000261854.5	signal peptide peptidase like 2A
hsa-miR-142-5p	NID2	ENST00000216286.5	nidogen 2 (osteonidogen)
