# Supplementary material for: Circ_0000020 elevates the expression of PIK3CA and facilitates the malignant phenotypes of glioma cells via targeting miR-142-5p
Source: Cancer Cell Int. 2021 Jan 28;21:79. doi: 10.1186/s12935-021-01767-5 (PMC7841906; doi:10.1186/s12935-021-01767-5)
Supplement: Supplementary file 3 — Additional file 3. The original data of qRT-PCR, CCK-8 and luciferase reporter assay. [file 12935_2021_1767_MOESM3_ESM.xlsx]

## Sheet: qRT-PCR
Figure 1 A qRT-PCR was used to detect the expression of circ_0000020 in 50 cases of gliomas and adjacent brain tissues
Well	Well Position	Sample Name	Target Name	Reporter	CT	Ct Mean	Ct SD	Well	Well Position	Sample Name	Target Name	Reporter	CT	Ct Mean	Ct SD	Well	Well Position	Sample Name	Target Name	Reporter	CT	Ct Mean	Ct SD	Well	Well Position	Sample Name	Target Name	Reporter	CT	Ct Mean	Ct SD	Well	Well Position	Sample Name	Target Name	Reporter	CT	Ct Mean	Ct SD	Well	Well Position	Sample Name	Target Name	Reporter	CT	Ct Mean	Ct SD	Well	Well Position
1	A1	Patient1-N	GAPDH	SYBR	19.789	20.0206	0.275626	1	A1	Patient9-N	GAPDH	SYBR	20.9285	21.0591	0.196346	1	A1	Patient17-N	GAPDH	SYBR	19.2785	19.0936	0.165644	1	A1	Patient25-N	GAPDH	SYBR	19.8745	19.8702	0.0550974	1	A1	Patient33-N	GAPDH	SYBR	20.8912	20.6057	0.25369	1	A1	Patient41-N	GAPDH	SYBR	20.4319	20.29	0.213743	1	A1
2	A2	Patient1-N	GAPDH	SYBR	19.9473	20.0206	0.275626	2	A2	Patient9-N	GAPDH	SYBR	20.9638	21.0591	0.196346	2	A2	Patient17-N	GAPDH	SYBR	18.9587	19.0936	0.165644	2	A2	Patient25-N	GAPDH	SYBR	19.923	19.8702	0.0550974	2	A2	Patient33-N	GAPDH	SYBR	20.4062	20.6057	0.25369	2	A2	Patient41-N	GAPDH	SYBR	20.394	20.29	0.213743	2	A2
3	A3	Patient1-N	GAPDH	SYBR	20.3254	20.0206	0.275626	3	A3	Patient9-N	GAPDH	SYBR	21.2849	21.0591	0.196346	3	A3	Patient17-N	GAPDH	SYBR	19.0437	19.0936	0.165644	3	A3	Patient25-N	GAPDH	SYBR	19.813	19.8702	0.0550974	3	A3	Patient33-N	GAPDH	SYBR	20.5196	20.6057	0.25369	3	A3	Patient41-N	GAPDH	SYBR	20.0442	20.29	0.213743	3	A3
4	A4	Patient2-N	GAPDH	SYBR	20.3079	20.0706	0.260297	4	A4	Patient10-N	GAPDH	SYBR	20.9464	20.7367	0.223569	4	A4	Patient18-N	GAPDH	SYBR	20.8314	20.83	0.114292	4	A4	Patient26-N	GAPDH	SYBR	20.6023	20.5406	0.0543221	4	A4	Patient34-N	GAPDH	SYBR	21.4884	21.553	0.144558	4	A4	Patient42-N	GAPDH	SYBR	20.2411	20.4086	0.14552	4	A4
5	A5	Patient2-N	GAPDH	SYBR	19.7922	20.0706	0.260297	5	A5	Patient10-N	GAPDH	SYBR	20.5015	20.7367	0.223569	5	A5	Patient18-N	GAPDH	SYBR	20.9435	20.83	0.114292	5	A5	Patient26-N	GAPDH	SYBR	20.4998	20.5406	0.0543221	5	A5	Patient34-N	GAPDH	SYBR	21.4519	21.553	0.144558	5	A5	Patient42-N	GAPDH	SYBR	20.4815	20.4086	0.14552	5	A5
6	A6	Patient2-N	GAPDH	SYBR	20.1118	20.0706	0.260297	6	A6	Patient10-N	GAPDH	SYBR	20.7624	20.7367	0.223569	6	A6	Patient18-N	GAPDH	SYBR	20.7149	20.83	0.114292	6	A6	Patient26-N	GAPDH	SYBR	20.5197	20.5406	0.0543221	6	A6	Patient34-N	GAPDH	SYBR	21.7185	21.553	0.144558	6	A6	Patient42-N	GAPDH	SYBR	20.5033	20.4086	0.14552	6	A6
7	A7	Patient3-N	GAPDH	SYBR	20.3334	20.1546	0.159764	7	A7	Patient11-N	GAPDH	SYBR	18.3743	18.5572	0.234823	7	A7	Patient19-N	GAPDH	SYBR	19.8494	20.0748	0.611018	7	A7	Patient27-N	GAPDH	SYBR	19.9734	19.8657	0.234102	7	A7	Patient35-N	GAPDH	SYBR	19.1484	19.1986	0.0927739	7	A7	Patient43-N	GAPDH	SYBR	19.6911	20.0241	0.290946	7	A7
8	A8	Patient3-N	GAPDH	SYBR	20.1043	20.1546	0.159764	8	A8	Patient11-N	GAPDH	SYBR	18.4753	18.5572	0.234823	8	A8	Patient19-N	GAPDH	SYBR	19.6085	20.0748	0.611018	8	A8	Patient27-N	GAPDH	SYBR	20.0265	19.8657	0.234102	8	A8	Patient35-N	GAPDH	SYBR	19.3056	19.1986	0.0927739	8	A8	Patient43-N	GAPDH	SYBR	20.2293	20.0241	0.290946	8	A8
9	A9	Patient3-N	GAPDH	SYBR	20.026	20.1546	0.159764	9	A9	Patient11-N	GAPDH	SYBR	18.822	18.5572	0.234823	9	A9	Patient19-N	GAPDH	SYBR	20.7665	20.0748	0.611018	9	A9	Patient27-N	GAPDH	SYBR	19.5971	19.8657	0.234102	9	A9	Patient35-N	GAPDH	SYBR	19.1417	19.1986	0.0927739	9	A9	Patient43-N	GAPDH	SYBR	20.1518	20.0241	0.290946	9	A9
10	A10	Patient4-N	GAPDH	SYBR	20.6118	20.5857	0.0401698	10	A10	Patient12-N	GAPDH	SYBR	18.3625	18.7638	0.364406	10	A10	Patient20-N	GAPDH	SYBR	20.4923	20.6967	0.18391	10	A10	Patient28-N	GAPDH	SYBR	20.5799	20.4759	0.125962	10	A10	Patient36-N	GAPDH	SYBR	20.4734	20.4802	0.348042	10	A10	Patient44-N	GAPDH	SYBR	20.5652	20.598	0.0345353	10	A10
11	A11	Patient4-N	GAPDH	SYBR	20.6059	20.5857	0.0401698	11	A11	Patient12-N	GAPDH	SYBR	18.8551	18.7638	0.364406	11	A11	Patient20-N	GAPDH	SYBR	20.8488	20.6967	0.18391	11	A11	Patient28-N	GAPDH	SYBR	20.3358	20.4759	0.125962	11	A11	Patient36-N	GAPDH	SYBR	20.8315	20.4802	0.348042	11	A11	Patient44-N	GAPDH	SYBR	20.634	20.598	0.0345353	11	A11
12	A12	Patient4-N	GAPDH	SYBR	20.5394	20.5857	0.0401698	12	A12	Patient12-N	GAPDH	SYBR	19.0739	18.7638	0.364406	12	A12	Patient20-N	GAPDH	SYBR	20.7491	20.6967	0.18391	12	A12	Patient28-N	GAPDH	SYBR	20.5118	20.4759	0.125962	12	A12	Patient36-N	GAPDH	SYBR	20.1355	20.4802	0.348042	12	A12	Patient44-N	GAPDH	SYBR	20.5948	20.598	0.0345353	12	A12
13	B1	Patient1-N	circ_0000020	SYBR	22.7533	22.862	0.257588	13	B1	Patient9-N	circ_0000020	SYBR	22.8057	22.9909	0.17391	13	B1	Patient17-N	circ_0000020	SYBR	22.8333	22.8847	0.0625028	13	B1	Patient25-N	circ_0000020	SYBR	22.7099	22.8845	0.18812	13	B1	Patient33-N	circ_0000020	SYBR	23.0748	23.0842	0.24198	13	B1	Patient41-N	circ_0000020	SYBR	22.9177	23.0052	0.0823382	13	B1
14	B2	Patient1-N	circ_0000020	SYBR	23.1561	22.862	0.257588	14	B2	Patient9-N	circ_0000020	SYBR	23.0161	22.9909	0.17391	14	B2	Patient17-N	circ_0000020	SYBR	22.8665	22.8847	0.0625028	14	B2	Patient25-N	circ_0000020	SYBR	22.8598	22.8845	0.18812	14	B2	Patient33-N	circ_0000020	SYBR	22.8471	23.0842	0.24198	14	B2	Patient41-N	circ_0000020	SYBR	23.0167	23.0052	0.0823382	14	B2
15	B3	Patient1-N	circ_0000020	SYBR	22.6765	22.862	0.257588	15	B3	Patient9-N	circ_0000020	SYBR	23.1508	22.9909	0.17391	15	B3	Patient17-N	circ_0000020	SYBR	22.9543	22.8847	0.0625028	15	B3	Patient25-N	circ_0000020	SYBR	23.0837	22.8845	0.18812	15	B3	Patient33-N	circ_0000020	SYBR	23.3308	23.0842	0.24198	15	B3	Patient41-N	circ_0000020	SYBR	23.0811	23.0052	0.0823382	15	B3
16	B4	Patient2-N	circ_0000020	SYBR	23.1851	22.9937	0.199313	16	B4	Patient10-N	circ_0000020	SYBR	23.2877	22.995	0.259566	16	B4	Patient18-N	circ_0000020	SYBR	22.702	23.002	0.279521	16	B4	Patient26-N	circ_0000020	SYBR	23.3119	23.1429	0.17317	16	B4	Patient34-N	circ_0000020	SYBR	23.192	23.1448	0.0690913	16	B4	Patient42-N	circ_0000020	SYBR	23.0536	23.0464	0.22946	16	B4
17	B5	Patient2-N	circ_0000020	SYBR	23.0088	22.9937	0.199313	17	B5	Patient10-N	circ_0000020	SYBR	22.7927	22.995	0.259566	17	B5	Patient18-N	circ_0000020	SYBR	23.0491	23.002	0.279521	17	B5	Patient26-N	circ_0000020	SYBR	22.9659	23.1429	0.17317	17	B5	Patient34-N	circ_0000020	SYBR	23.0655	23.1448	0.0690913	17	B5	Patient42-N	circ_0000020	SYBR	22.8135	23.0464	0.22946	17	B5
18	B6	Patient2-N	circ_0000020	SYBR	22.7873	22.9937	0.199313	18	B6	Patient10-N	circ_0000020	SYBR	22.9047	22.995	0.259566	18	B6	Patient18-N	circ_0000020	SYBR	23.255	23.002	0.279521	18	B6	Patient26-N	circ_0000020	SYBR	23.1509	23.1429	0.17317	18	B6	Patient34-N	circ_0000020	SYBR	23.177	23.1448	0.0690913	18	B6	Patient42-N	circ_0000020	SYBR	23.2722	23.0464	0.22946	18	B6
19	B7	Patient3-N	circ_0000020	SYBR	23.3521	23.1129	0.332679	19	B7	Patient11-N	circ_0000020	SYBR	24.1597	24.0008	0.191598	19	B7	Patient19-N	circ_0000020	SYBR	23.2115	23.0915	0.104236	19	B7	Patient27-N	circ_0000020	SYBR	22.4833	22.9968	0.451167	19	B7	Patient35-N	circ_0000020	SYBR	23.3944	23.1902	0.195465	19	B7	Patient43-N	circ_0000020	SYBR	23.1242	23.2149	0.184939	19	B7
20	B8	Patient3-N	circ_0000020	SYBR	22.733	23.1129	0.332679	20	B8	Patient11-N	circ_0000020	SYBR	24.0548	24.0008	0.191598	20	B8	Patient19-N	circ_0000020	SYBR	23.023	23.0915	0.104236	20	B8	Patient27-N	circ_0000020	SYBR	23.3296	22.9968	0.451167	20	B8	Patient35-N	circ_0000020	SYBR	23.0048	23.1902	0.195465	20	B8	Patient43-N	circ_0000020	SYBR	23.4276	23.2149	0.184939	20	B8
21	B9	Patient3-N	circ_0000020	SYBR	23.2536	23.1129	0.332679	21	B9	Patient11-N	circ_0000020	SYBR	23.788	24.0008	0.191598	21	B9	Patient19-N	circ_0000020	SYBR	23.04	23.0915	0.104236	21	B9	Patient27-N	circ_0000020	SYBR	23.1775	22.9968	0.451167	21	B9	Patient35-N	circ_0000020	SYBR	23.1714	23.1902	0.195465	21	B9	Patient43-N	circ_0000020	SYBR	23.0927	23.2149	0.184939	21	B9
22	B10	Patient4-N	circ_0000020	SYBR	23.2168	23.0948	0.262621	22	B10	Patient12-N	circ_0000020	SYBR	22.9523	22.9734	0.0203943	22	B10	Patient20-N	circ_0000020	SYBR	23.1945	22.9685	0.2038	22	B10	Patient28-N	circ_0000020	SYBR	23.1663	23.0799	0.217979	22	B10	Patient36-N	circ_0000020	SYBR	23.0614	23.0184	0.090202	22	B10	Patient44-N	circ_0000020	SYBR	22.7622	22.9749	0.189377	22	B10
23	B11	Patient4-N	circ_0000020	SYBR	22.7934	23.0948	0.262621	23	B11	Patient12-N	circ_0000020	SYBR	22.9748	22.9734	0.0203943	23	B11	Patient20-N	circ_0000020	SYBR	22.9123	22.9685	0.2038	23	B11	Patient28-N	circ_0000020	SYBR	23.2415	23.0799	0.217979	23	B11	Patient36-N	circ_0000020	SYBR	22.9148	23.0184	0.090202	23	B11	Patient44-N	circ_0000020	SYBR	23.1252	22.9749	0.189377	23	B11
24	B12	Patient4-N	circ_0000020	SYBR	23.2742	23.0948	0.262621	24	B12	Patient12-N	circ_0000020	SYBR	22.993	22.9734	0.0203943	24	B12	Patient20-N	circ_0000020	SYBR	22.7987	22.9685	0.2038	24	B12	Patient28-N	circ_0000020	SYBR	22.832	23.0799	0.217979	24	B12	Patient36-N	circ_0000020	SYBR	23.0791	23.0184	0.090202	24	B12	Patient44-N	circ_0000020	SYBR	23.0372	22.9749	0.189377	24	B12
25	C1	Patient1-T	GAPDH	SYBR	20.6212	20.5669	0.0473098	25	C1	Patient9-T	GAPDH	SYBR	21.0319	20.9294	0.11035	25	C1	Patient17-T	GAPDH	SYBR	21.2487	21.62	0.330598	25	C1	Patient25-T	GAPDH	SYBR	21.5908	21.4607	0.141275	25	C1	Patient33-T	GAPDH	SYBR	20.5105	20.6321	0.106077	25	C1	Patient41-T	GAPDH	SYBR	20.5952	20.6073	0.0104897
26	C2	Patient1-T	GAPDH	SYBR	20.5452	20.5669	0.0473098	26	C2	Patient9-T	GAPDH	SYBR	20.8126	20.9294	0.11035	26	C2	Patient17-T	GAPDH	SYBR	21.8823	21.62	0.330598	26	C2	Patient25-T	GAPDH	SYBR	21.3104	21.4607	0.141275	26	C2	Patient33-T	GAPDH	SYBR	20.6802	20.6321	0.106077	26	C2	Patient41-T	GAPDH	SYBR	20.6122	20.6073	0.0104897
27	C3	Patient1-T	GAPDH	SYBR	20.5345	20.5669	0.0473098	27	C3	Patient9-T	GAPDH	SYBR	20.9438	20.9294	0.11035	27	C3	Patient17-T	GAPDH	SYBR	21.729	21.62	0.330598	27	C3	Patient25-T	GAPDH	SYBR	21.4809	21.4607	0.141275	27	C3	Patient33-T	GAPDH	SYBR	20.7056	20.6321	0.106077	27	C3	Patient41-T	GAPDH	SYBR	20.6144	20.6073	0.0104897
28	C4	Patient2-T	GAPDH	SYBR	21.1976	21.0615	0.146962	28	C4	Patient10-T	GAPDH	SYBR	20.3701	20.531	0.215742	28	C4	Patient18-T	GAPDH	SYBR	19.8462	19.9426	0.1199	28	C4	Patient26-T	GAPDH	SYBR	20.9102	21.0281	0.102649	28	C4	Patient34-T	GAPDH	SYBR	21.0314	21.1171	0.106395	28	C4	Patient42-T	GAPDH	SYBR	21.3432	21.3014	0.0517292
29	C5	Patient2-T	GAPDH	SYBR	20.9057	21.0615	0.146962	29	C5	Patient10-T	GAPDH	SYBR	20.7762	20.531	0.215742	29	C5	Patient18-T	GAPDH	SYBR	20.0769	19.9426	0.1199	29	C5	Patient26-T	GAPDH	SYBR	21.0975	21.0281	0.102649	29	C5	Patient34-T	GAPDH	SYBR	21.2362	21.1171	0.106395	29	C5	Patient42-T	GAPDH	SYBR	21.3174	21.3014	0.0517292
30	C6	Patient2-T	GAPDH	SYBR	21.0812	21.0615	0.146962	30	C6	Patient10-T	GAPDH	SYBR	20.4467	20.531	0.215742	30	C6	Patient18-T	GAPDH	SYBR	19.9048	19.9426	0.1199	30	C6	Patient26-T	GAPDH	SYBR	21.0765	21.0281	0.102649	30	C6	Patient34-T	GAPDH	SYBR	21.0837	21.1171	0.106395	30	C6	Patient42-T	GAPDH	SYBR	21.2435	21.3014	0.0517292
31	C7	Patient3-T	GAPDH	SYBR	21.0078	20.9689	0.14627	31	C7	Patient11-T	GAPDH	SYBR	21.1339	20.9763	0.185715	31	C7	Patient19-T	GAPDH	SYBR	21.4003	21.628	0.199363	31	C7	Patient27-T	GAPDH	SYBR	21.4822	21.5481	0.0617764	31	C7	Patient35-T	GAPDH	SYBR	21.5186	21.5089	0.0209615	31	C7	Patient43-T	GAPDH	SYBR	21.0608	21.0816	0.123908
32	C8	Patient3-T	GAPDH	SYBR	20.8071	20.9689	0.14627	32	C8	Patient11-T	GAPDH	SYBR	21.0234	20.9763	0.185715	32	C8	Patient19-T	GAPDH	SYBR	21.7715	21.628	0.199363	32	C8	Patient27-T	GAPDH	SYBR	21.5575	21.5481	0.0617764	32	C8	Patient35-T	GAPDH	SYBR	21.5232	21.5089	0.0209615	32	C8	Patient43-T	GAPDH	SYBR	20.9693	21.0816	0.123908
33	C9	Patient3-T	GAPDH	SYBR	21.0917	20.9689	0.14627	33	C9	Patient11-T	GAPDH	SYBR	20.7715	20.9763	0.185715	33	C9	Patient19-T	GAPDH	SYBR	21.712	21.628	0.199363	33	C9	Patient27-T	GAPDH	SYBR	21.6047	21.5481	0.0617764	33	C9	Patient35-T	GAPDH	SYBR	21.4848	21.5089	0.0209615	33	C9	Patient43-T	GAPDH	SYBR	21.2145	21.0816	0.123908
34	C10	Patient4-T	GAPDH	SYBR	20.7387	20.5936	0.152271	34	C10	Patient12-T	GAPDH	SYBR	20.4558	20.5075	0.192257	34	C10	Patient20-T	GAPDH	SYBR	20.9516	21.1457	0.169195	34	C10	Patient28-T	GAPDH	SYBR	20.9483	21.016	0.0750768	34	C10	Patient36-T	GAPDH	SYBR	20.4437	20.6325	0.163638	34	C10	Patient44-T	GAPDH	SYBR	21.2745	21.3922	0.107755
35	C11	Patient4-T	GAPDH	SYBR	20.4351	20.5936	0.152271	35	C11	Patient12-T	GAPDH	SYBR	20.3465	20.5075	0.192257	35	C11	Patient20-T	GAPDH	SYBR	21.2621	21.1457	0.169195	35	C11	Patient28-T	GAPDH	SYBR	21.0968	21.016	0.0750768	35	C11	Patient36-T	GAPDH	SYBR	20.7327	20.6325	0.163638	35	C11	Patient44-T	GAPDH	SYBR	21.4161	21.3922	0.107755
36	C12	Patient4-T	GAPDH	SYBR	20.6071	20.5936	0.152271	36	C12	Patient12-T	GAPDH	SYBR	20.7204	20.5075	0.192257	36	C12	Patient20-T	GAPDH	SYBR	21.2234	21.1457	0.169195	36	C12	Patient28-T	GAPDH	SYBR	21.0031	21.016	0.0750768	36	C12	Patient36-T	GAPDH	SYBR	20.7212	20.6325	0.163638	36	C12	Patient44-T	GAPDH	SYBR	21.486	21.3922	0.107755
37	D1	Patient1-T	circ_0000020	SYBR	23.068	23.0024	0.066781	37	D1	Patient9-T	circ_0000020	SYBR	22.9588	23.0235	0.10425	37	D1	Patient17-T	circ_0000020	SYBR	22.8713	22.9182	0.0820614	37	D1	Patient25-T	circ_0000020	SYBR	22.9083	22.9293	0.0336467	37	D1	Patient33-T	circ_0000020	SYBR	22.7717	22.8635	0.203093	37	D1	Patient41-T	circ_0000020	SYBR	23.2109	23.0826	0.14231
38	D2	Patient1-T	circ_0000020	SYBR	22.9345	23.0024	0.066781	38	D2	Patient9-T	circ_0000020	SYBR	23.1437	23.0235	0.10425	38	D2	Patient17-T	circ_0000020	SYBR	23.013	22.9182	0.0820614	38	D2	Patient25-T	circ_0000020	SYBR	22.9681	22.9293	0.0336467	38	D2	Patient33-T	circ_0000020	SYBR	23.0963	22.8635	0.203093	38	D2	Patient41-T	circ_0000020	SYBR	23.1074	23.0826	0.14231
39	D3	Patient1-T	circ_0000020	SYBR	23.0049	23.0024	0.066781	39	D3	Patient9-T	circ_0000020	SYBR	22.9679	23.0235	0.10425	39	D3	Patient17-T	circ_0000020	SYBR	22.8704	22.9182	0.0820614	39	D3	Patient25-T	circ_0000020	SYBR	22.9115	22.9293	0.0336467	39	D3	Patient33-T	circ_0000020	SYBR	22.7225	22.8635	0.203093	39	D3	Patient41-T	circ_0000020	SYBR	22.9296	23.0826	0.14231
40	D4	Patient2-T	circ_0000020	SYBR	23.1387	23.0994	0.0652481	40	D4	Patient10-T	circ_0000020	SYBR	23.1953	23.0147	0.177868	40	D4	Patient18-T	circ_0000020	SYBR	23.38	22.8695	0.485205	40	D4	Patient26-T	circ_0000020	SYBR	23.2549	23.0438	0.306908	40	D4	Patient34-T	circ_0000020	SYBR	22.5588	22.8775	0.276918	40	D4	Patient42-T	circ_0000020	SYBR	23.0724	22.8944	0.186096
41	D5	Patient2-T	circ_0000020	SYBR	23.1353	23.0994	0.0652481	41	D5	Patient10-T	circ_0000020	SYBR	23.0089	23.0147	0.177868	41	D5	Patient18-T	circ_0000020	SYBR	22.8141	22.8695	0.485205	41	D5	Patient26-T	circ_0000020	SYBR	22.6917	23.0438	0.306908	41	D5	Patient34-T	circ_0000020	SYBR	23.014	22.8775	0.276918	41	D5	Patient42-T	circ_0000020	SYBR	22.9096	22.8944	0.186096
42	D6	Patient2-T	circ_0000020	SYBR	23.024	23.0994	0.0652481	42	D6	Patient10-T	circ_0000020	SYBR	22.8397	23.0147	0.177868	42	D6	Patient18-T	circ_0000020	SYBR	22.4143	22.8695	0.485205	42	D6	Patient26-T	circ_0000020	SYBR	23.1848	23.0438	0.306908	42	D6	Patient34-T	circ_0000020	SYBR	23.0596	22.8775	0.276918	42	D6	Patient42-T	circ_0000020	SYBR	22.7011	22.8944	0.186096
43	D7	Patient3-T	circ_0000020	SYBR	22.9045	23.1757	0.457487	43	D7	Patient11-T	circ_0000020	SYBR	22.9682	22.9924	0.0878469	43	D7	Patient19-T	circ_0000020	SYBR	23.2176	23.1105	0.263114	43	D7	Patient27-T	circ_0000020	SYBR	23.0298	22.9538	0.202487	43	D7	Patient35-T	circ_0000020	SYBR	22.9097	22.9692	0.110269	43	D7	Patient43-T	circ_0000020	SYBR	23.3127	22.9888	0.42425
44	D8	Patient3-T	circ_0000020	SYBR	23.7039	23.1757	0.457487	44	D8	Patient11-T	circ_0000020	SYBR	22.9192	22.9924	0.0878469	44	D8	Patient19-T	circ_0000020	SYBR	22.8107	23.1105	0.263114	44	D8	Patient27-T	circ_0000020	SYBR	23.1073	22.9538	0.202487	44	D8	Patient35-T	circ_0000020	SYBR	23.0965	22.9692	0.110269	44	D8	Patient43-T	circ_0000020	SYBR	23.1451	22.9888	0.42425
45	D9	Patient3-T	circ_0000020	SYBR	22.9187	23.1757	0.457487	45	D9	Patient11-T	circ_0000020	SYBR	23.0898	22.9924	0.0878469	45	D9	Patient19-T	circ_0000020	SYBR	23.3031	23.1105	0.263114	45	D9	Patient27-T	circ_0000020	SYBR	22.7243	22.9538	0.202487	45	D9	Patient35-T	circ_0000020	SYBR	22.9016	22.9692	0.110269	45	D9	Patient43-T	circ_0000020	SYBR	22.5085	22.9888	0.42425
46	D10	Patient4-T	circ_0000020	SYBR	23.0904	23.0066	0.144346	46	D10	Patient12-T	circ_0000020	SYBR	22.5688	22.7925	0.193761	46	D10	Patient20-T	circ_0000020	SYBR	22.7573	22.95	0.191685	46	D10	Patient28-T	circ_0000020	SYBR	22.7887	23.0084	0.202788	46	D10	Patient36-T	circ_0000020	SYBR	23.0525	23.0704	0.194767	46	D10	Patient44-T	circ_0000020	SYBR	23.1875	23.0218	0.244699
47	D11	Patient4-T	circ_0000020	SYBR	22.8399	23.0066	0.144346	47	D11	Patient12-T	circ_0000020	SYBR	22.9045	22.7925	0.193761	47	D11	Patient20-T	circ_0000020	SYBR	23.1407	22.95	0.191685	47	D11	Patient28-T	circ_0000020	SYBR	23.048	23.0084	0.202788	47	D11	Patient36-T	circ_0000020	SYBR	23.2735	23.0704	0.194767	47	D11	Patient44-T	circ_0000020	SYBR	22.7407	23.0218	0.244699
48	D12	Patient4-T	circ_0000020	SYBR	23.0895	23.0066	0.144346	48	D12	Patient12-T	circ_0000020	SYBR	22.9043	22.7925	0.193761	48	D12	Patient20-T	circ_0000020	SYBR	22.952	22.95	0.191685	48	D12	Patient28-T	circ_0000020	SYBR	23.1884	23.0084	0.202788	48	D12	Patient36-T	circ_0000020	SYBR	22.8852	23.0704	0.194767	48	D12	Patient44-T	circ_0000020	SYBR	23.1371	23.0218	0.244699
49	E1	Patient5-N	GAPDH	SYBR	20.8709	20.9051	0.0422613	49	E1	Patient13-N	GAPDH	SYBR	19.1257	18.9049	0.263633	49	E1	Patient21-N	GAPDH	SYBR	20.8283	20.8918	0.0862006	49	E1	Patient29-N	GAPDH	SYBR	20.2311	20.5225	0.252487	49	E1	Patient37-N	GAPDH	SYBR	19.1535	19.0055	0.230788	49	E1	Patient45-N	GAPDH	SYBR	20.0082	20.0362	0.173971
50	E2	Patient5-N	GAPDH	SYBR	20.9523	20.9051	0.0422613	50	E2	Patient13-N	GAPDH	SYBR	18.613	18.9049	0.263633	50	E2	Patient21-N	GAPDH	SYBR	20.9899	20.8918	0.0862006	50	E2	Patient29-N	GAPDH	SYBR	20.6606	20.5225	0.252487	50	E2	Patient37-N	GAPDH	SYBR	19.1234	19.0055	0.230788	50	E2	Patient45-N	GAPDH	SYBR	20.2224	20.0362	0.173971
51	E3	Patient5-N	GAPDH	SYBR	20.8921	20.9051	0.0422613	51	E3	Patient13-N	GAPDH	SYBR	18.976	18.9049	0.263633	51	E3	Patient21-N	GAPDH	SYBR	20.8571	20.8918	0.0862006	51	E3	Patient29-N	GAPDH	SYBR	20.6759	20.5225	0.252487	51	E3	Patient37-N	GAPDH	SYBR	18.7396	19.0055	0.230788	51	E3	Patient45-N	GAPDH	SYBR	19.8778	20.0362	0.173971
52	E4	Patient6-N	GAPDH	SYBR	20.3226	20.4082	0.12631	52	E4	Patient14-N	GAPDH	SYBR	19.2902	19.2896	0.291893	52	E4	Patient22-N	GAPDH	SYBR	18.9707	19.0679	0.188635	52	E4	Patient30-N	GAPDH	SYBR	20.1613	20.1244	0.039082	52	E4	Patient38-N	GAPDH	SYBR	21.1481	21.0292	0.103063	52	E4	Patient46-N	GAPDH	SYBR	20.2269	20.4034	0.193339
53	E5	Patient6-N	GAPDH	SYBR	20.5532	20.4082	0.12631	53	E5	Patient14-N	GAPDH	SYBR	18.9974	19.2896	0.291893	53	E5	Patient22-N	GAPDH	SYBR	19.2853	19.0679	0.188635	53	E5	Patient30-N	GAPDH	SYBR	20.1285	20.1244	0.039082	53	E5	Patient38-N	GAPDH	SYBR	20.9745	21.0292	0.103063	53	E5	Patient46-N	GAPDH	SYBR	20.61	20.4034	0.193339
54	E6	Patient6-N	GAPDH	SYBR	20.3486	20.4082	0.12631	54	E6	Patient14-N	GAPDH	SYBR	19.5812	19.2896	0.291893	54	E6	Patient22-N	GAPDH	SYBR	18.9477	19.0679	0.188635	54	E6	Patient30-N	GAPDH	SYBR	20.0835	20.1244	0.039082	54	E6	Patient38-N	GAPDH	SYBR	20.9651	21.0292	0.103063	54	E6	Patient46-N	GAPDH	SYBR	20.3733	20.4034	0.193339
55	E7	Patient7-N	GAPDH	SYBR	18.5622	18.6818	0.13208	55	E7	Patient15-N	GAPDH	SYBR	19.7168	19.7869	0.166567	55	E7	Patient23-N	GAPDH	SYBR	18.6376	18.5868	0.0562703	55	E7	Patient31-N	GAPDH	SYBR	20.7015	20.6273	0.0707609	55	E7	Patient39-N	GAPDH	SYBR	20.5177	20.8165	0.298121	55	E7	Patient47-N	GAPDH	SYBR	20.0726	20.0071	0.0982055
56	E8	Patient7-N	GAPDH	SYBR	18.8235	18.6818	0.13208	56	E8	Patient15-N	GAPDH	SYBR	19.9771	19.7869	0.166567	56	E8	Patient23-N	GAPDH	SYBR	18.5964	18.5868	0.0562703	56	E8	Patient31-N	GAPDH	SYBR	20.5606	20.6273	0.0707609	56	E8	Patient39-N	GAPDH	SYBR	20.818	20.8165	0.298121	56	E8	Patient47-N	GAPDH	SYBR	19.8941	20.0071	0.0982055
57	E9	Patient7-N	GAPDH	SYBR	18.6597	18.6818	0.13208	57	E9	Patient15-N	GAPDH	SYBR	19.6669	19.7869	0.166567	57	E9	Patient23-N	GAPDH	SYBR	18.5263	18.5868	0.0562703	57	E9	Patient31-N	GAPDH	SYBR	20.6197	20.6273	0.0707609	57	E9	Patient39-N	GAPDH	SYBR	21.1139	20.8165	0.298121	57	E9	Patient47-N	GAPDH	SYBR	20.0544	20.0071	0.0982055
58	E10	Patient8-N	GAPDH	SYBR	20.434	20.5435	0.096434	58	E10	Patient16-N	GAPDH	SYBR	20.6053	20.5586	0.0416589	58	E10	Patient24-N	GAPDH	SYBR	20.9851	21.0859	0.0888502	58	E10	Patient32-N	GAPDH	SYBR	18.6004	18.8798	0.399381	58	E10	Patient40-N	GAPDH	SYBR	19.1556	18.9651	0.175626	58	E10	Patient48-N	GAPDH	SYBR	20.9784	21.056	0.0813169
59	E11	Patient8-N	GAPDH	SYBR	20.6159	20.5435	0.096434	59	E11	Patient16-N	GAPDH	SYBR	20.5453	20.5586	0.0416589	59	E11	Patient24-N	GAPDH	SYBR	21.1194	21.0859	0.0888502	59	E11	Patient32-N	GAPDH	SYBR	18.7018	18.8798	0.399381	59	E11	Patient40-N	GAPDH	SYBR	18.8097	18.9651	0.175626	59	E11	Patient48-N	GAPDH	SYBR	21.049	21.056	0.0813169
60	E12	Patient8-N	GAPDH	SYBR	20.5805	20.5435	0.096434	60	E12	Patient16-N	GAPDH	SYBR	20.5252	20.5586	0.0416589	60	E12	Patient24-N	GAPDH	SYBR	21.153	21.0859	0.0888502	60	E12	Patient32-N	GAPDH	SYBR	19.3372	18.8798	0.399381	60	E12	Patient40-N	GAPDH	SYBR	18.93	18.9651	0.175626	60	E12	Patient48-N	GAPDH	SYBR	21.1406	21.056	0.0813169
61	F1	Patient5-N	circ_0000020	SYBR	22.8791	23.0229	0.211563	61	F1	Patient13-N	circ_0000020	SYBR	25.3243	25.2503	0.257555	61	F1	Patient21-N	circ_0000020	SYBR	23.1756	23.0848	0.0804401	61	F1	Patient29-N	circ_0000020	SYBR	22.7195	22.8395	0.237151	61	F1	Patient37-N	circ_0000020	SYBR	23.659	23.6604	0.0463819	61	F1	Patient45-N	circ_0000020	SYBR	23.0804	23.0632	0.0754182
62	F2	Patient5-N	circ_0000020	SYBR	22.9238	23.0229	0.211563	62	F2	Patient13-N	circ_0000020	SYBR	24.9638	25.2503	0.257555	62	F2	Patient21-N	circ_0000020	SYBR	23.0223	23.0848	0.0804401	62	F2	Patient29-N	circ_0000020	SYBR	23.1126	22.8395	0.237151	62	F2	Patient37-N	circ_0000020	SYBR	23.6147	23.6604	0.0463819	62	F2	Patient45-N	circ_0000020	SYBR	23.1286	23.0632	0.0754182
63	F3	Patient5-N	circ_0000020	SYBR	23.2658	23.0229	0.211563	63	F3	Patient13-N	circ_0000020	SYBR	25.4627	25.2503	0.257555	63	F3	Patient21-N	circ_0000020	SYBR	23.0566	23.0848	0.0804401	63	F3	Patient29-N	circ_0000020	SYBR	22.6862	22.8395	0.237151	63	F3	Patient37-N	circ_0000020	SYBR	23.7074	23.6604	0.0463819	63	F3	Patient45-N	circ_0000020	SYBR	22.9807	23.0632	0.0754182
64	F4	Patient6-N	circ_0000020	SYBR	22.9163	23.0068	0.101369	64	F4	Patient14-N	circ_0000020	SYBR	23.5787	23.9091	0.322077	64	F4	Patient22-N	circ_0000020	SYBR	22.8674	23.079	0.186605	64	F4	Patient30-N	circ_0000020	SYBR	23.1223	23.2066	0.266519	64	F4	Patient38-N	circ_0000020	SYBR	23.1488	23.1316	0.285562	64	F4	Patient46-N	circ_0000020	SYBR	22.9731	22.9721	0.19129
65	F5	Patient6-N	circ_0000020	SYBR	22.9877	23.0068	0.101369	65	F5	Patient14-N	circ_0000020	SYBR	24.2222	23.9091	0.322077	65	F5	Patient22-N	circ_0000020	SYBR	23.1501	23.079	0.186605	65	F5	Patient30-N	circ_0000020	SYBR	23.505	23.2066	0.266519	65	F5	Patient38-N	circ_0000020	SYBR	23.4081	23.1316	0.285562	65	F5	Patient46-N	circ_0000020	SYBR	23.1629	22.9721	0.19129
66	F6	Patient6-N	circ_0000020	SYBR	23.1163	23.0068	0.101369	66	F6	Patient14-N	circ_0000020	SYBR	23.9265	23.9091	0.322077	66	F6	Patient22-N	circ_0000020	SYBR	23.2197	23.079	0.186605	66	F6	Patient30-N	circ_0000020	SYBR	22.9924	23.2066	0.266519	66	F6	Patient38-N	circ_0000020	SYBR	22.8378	23.1316	0.285562	66	F6	Patient46-N	circ_0000020	SYBR	22.7803	22.9721	0.19129
67	F7	Patient7-N	circ_0000020	SYBR	22.2272	22.1021	0.156567	67	F7	Patient15-N	circ_0000020	SYBR	22.7679	23.035	0.248389	67	F7	Patient23-N	circ_0000020	SYBR	22.9642	23.0544	0.139722	67	F7	Patient31-N	circ_0000020	SYBR	23.0382	22.8398	0.185028	67	F7	Patient39-N	circ_0000020	SYBR	22.6909	22.8115	0.121002	67	F7	Patient47-N	circ_0000020	SYBR	23.3562	23.1368	0.191706
68	F8	Patient7-N	circ_0000020	SYBR	21.9265	22.1021	0.156567	68	F8	Patient15-N	circ_0000020	SYBR	23.259	23.035	0.248389	68	F8	Patient23-N	circ_0000020	SYBR	22.9836	23.0544	0.139722	68	F8	Patient31-N	circ_0000020	SYBR	22.672	22.8398	0.185028	68	F8	Patient39-N	circ_0000020	SYBR	22.8106	22.8115	0.121002	68	F8	Patient47-N	circ_0000020	SYBR	23.0522	23.1368	0.191706
69	F9	Patient7-N	circ_0000020	SYBR	22.1525	22.1021	0.156567	69	F9	Patient15-N	circ_0000020	SYBR	23.0781	23.035	0.248389	69	F9	Patient23-N	circ_0000020	SYBR	23.2153	23.0544	0.139722	69	F9	Patient31-N	circ_0000020	SYBR	22.8092	22.8398	0.185028	69	F9	Patient39-N	circ_0000020	SYBR	22.9329	22.8115	0.121002	69	F9	Patient47-N	circ_0000020	SYBR	23.0019	23.1368	0.191706
70	F10	Patient8-N	circ_0000020	SYBR	23.3436	23.2081	0.122071	70	F10	Patient16-N	circ_0000020	SYBR	23.0539	23.1617	0.0935761	70	F10	Patient24-N	circ_0000020	SYBR	23.1822	23.1211	0.141629	70	F10	Patient32-N	circ_0000020	SYBR	22.0571	22.0417	0.0741009	70	F10	Patient40-N	circ_0000020	SYBR	23.0462	23.0167	0.104069	70	F10	Patient48-N	circ_0000020	SYBR	23.0493	22.9787	0.187801
71	F11	Patient8-N	circ_0000020	SYBR	23.174	23.2081	0.122071	71	F11	Patient16-N	circ_0000020	SYBR	23.2087	23.1617	0.0935761	71	F11	Patient24-N	circ_0000020	SYBR	23.2219	23.1211	0.141629	71	F11	Patient32-N	circ_0000020	SYBR	22.1069	22.0417	0.0741009	71	F11	Patient40-N	circ_0000020	SYBR	22.901	23.0167	0.104069	71	F11	Patient48-N	circ_0000020	SYBR	22.7658	22.9787	0.187801
72	F12	Patient8-N	circ_0000020	SYBR	23.1067	23.2081	0.122071	72	F12	Patient16-N	circ_0000020	SYBR	23.2224	23.1617	0.0935761	72	F12	Patient24-N	circ_0000020	SYBR	22.9592	23.1211	0.141629	72	F12	Patient32-N	circ_0000020	SYBR	21.9612	22.0417	0.0741009	72	F12	Patient40-N	circ_0000020	SYBR	23.1028	23.0167	0.104069	72	F12	Patient48-N	circ_0000020	SYBR	23.1209	22.9787	0.187801
73	G1	Patient5-T	GAPDH	SYBR	20.557	20.4631	0.124215	73	G1	Patient13-T	GAPDH	SYBR	20.9816	21.0854	0.0992769	73	G1	Patient21-T	GAPDH	SYBR	21.019	21.1143	0.0832615	73	G1	Patient29-T	GAPDH	SYBR	20.603	20.5146	0.298046	73	G1	Patient37-T	GAPDH	SYBR	20.842	20.9866	0.186038	73	G1	Patient45-T	GAPDH	SYBR	21.5247	21.5424	0.0768392
74	G2	Patient5-T	GAPDH	SYBR	20.5099	20.4631	0.124215	74	G2	Patient13-T	GAPDH	SYBR	21.1795	21.0854	0.0992769	74	G2	Patient21-T	GAPDH	SYBR	21.173	21.1143	0.0832615	74	G2	Patient29-T	GAPDH	SYBR	20.1824	20.5146	0.298046	74	G2	Patient37-T	GAPDH	SYBR	21.2007	20.9866	0.186038	74	G2	Patient45-T	GAPDH	SYBR	21.6265	21.5424	0.0768392
75	G3	Patient5-T	GAPDH	SYBR	20.3222	20.4631	0.124215	75	G3	Patient13-T	GAPDH	SYBR	21.0952	21.0854	0.0992769	75	G3	Patient21-T	GAPDH	SYBR	21.1509	21.1143	0.0832615	75	G3	Patient29-T	GAPDH	SYBR	20.7585	20.5146	0.298046	75	G3	Patient37-T	GAPDH	SYBR	20.8648	20.9866	0.186038	75	G3	Patient45-T	GAPDH	SYBR	21.4759	21.5424	0.0768392
76	G4	Patient6-T	GAPDH	SYBR	20.5099	20.6573	0.148453	76	G4	Patient14-T	GAPDH	SYBR	20.7925	20.9048	0.112043	76	G4	Patient22-T	GAPDH	SYBR	21.0021	21.1143	0.105122	76	G4	Patient30-T	GAPDH	SYBR	20.5015	20.3917	0.168815	76	G4	Patient38-T	GAPDH	SYBR	20.9596	21.0382	0.0795952	76	G4	Patient46-T	GAPDH	SYBR	18.818	18.9504	0.176968
77	G5	Patient6-T	GAPDH	SYBR	20.8068	20.6573	0.148453	77	G5	Patient14-T	GAPDH	SYBR	21.0165	20.9048	0.112043	77	G5	Patient22-T	GAPDH	SYBR	21.1304	21.1143	0.105122	77	G5	Patient30-T	GAPDH	SYBR	20.4763	20.3917	0.168815	77	G5	Patient38-T	GAPDH	SYBR	21.0362	21.0382	0.0795952	77	G5	Patient46-T	GAPDH	SYBR	18.8818	18.9504	0.176968
78	G6	Patient6-T	GAPDH	SYBR	20.6553	20.6573	0.148453	78	G6	Patient14-T	GAPDH	SYBR	20.9055	20.9048	0.112043	78	G6	Patient22-T	GAPDH	SYBR	21.2105	21.1143	0.105122	78	G6	Patient30-T	GAPDH	SYBR	20.1973	20.3917	0.168815	78	G6	Patient38-T	GAPDH	SYBR	21.1188	21.0382	0.0795952	78	G6	Patient46-T	GAPDH	SYBR	19.1514	18.9504	0.176968
79	G7	Patient7-T	GAPDH	SYBR	20.6316	20.5387	0.123176	79	G7	Patient15-T	GAPDH	SYBR	21.4514	21.4258	0.137683	79	G7	Patient23-T	GAPDH	SYBR	19.0372	19.0686	0.0799929	79	G7	Patient31-T	GAPDH	SYBR	20.9726	21.0012	0.053678	79	G7	Patient39-T	GAPDH	SYBR	21.4266	21.5525	0.110428	79	G7	Patient47-T	GAPDH	SYBR	21.5072	21.4479	0.0883091
80	G8	Patient7-T	GAPDH	SYBR	20.399	20.5387	0.123176	80	G8	Patient15-T	GAPDH	SYBR	21.5488	21.4258	0.137683	80	G8	Patient23-T	GAPDH	SYBR	19.1595	19.0686	0.0799929	80	G8	Patient31-T	GAPDH	SYBR	20.9679	21.0012	0.053678	80	G8	Patient39-T	GAPDH	SYBR	21.6333	21.5525	0.110428	80	G8	Patient47-T	GAPDH	SYBR	21.3464	21.4479	0.0883091
81	G9	Patient7-T	GAPDH	SYBR	20.5854	20.5387	0.123176	81	G9	Patient15-T	GAPDH	SYBR	21.277	21.4258	0.137683	81	G9	Patient23-T	GAPDH	SYBR	19.0091	19.0686	0.0799929	81	G9	Patient31-T	GAPDH	SYBR	21.0631	21.0012	0.053678	81	G9	Patient39-T	GAPDH	SYBR	21.5975	21.5525	0.110428	81	G9	Patient47-T	GAPDH	SYBR	21.4902	21.4479	0.0883091
82	G10	Patient8-T	GAPDH	SYBR	20.3278	20.5278	0.199218	82	G10	Patient16-T	GAPDH	SYBR	21.0545	21.0617	0.102097	82	G10	Patient24-T	GAPDH	SYBR	21.3219	21.5357	0.217132	82	G10	Patient32-T	GAPDH	SYBR	21.3151	21.357	0.132215	82	G10	Patient40-T	GAPDH	SYBR	20.4958	20.5112	0.100649	82	G10	Patient48-T	GAPDH	SYBR	21.6442	21.6281	0.155365
83	G11	Patient8-T	GAPDH	SYBR	20.5295	20.5278	0.199218	83	G11	Patient16-T	GAPDH	SYBR	20.9634	21.0617	0.102097	83	G11	Patient24-T	GAPDH	SYBR	21.5294	21.5357	0.217132	83	G11	Patient32-T	GAPDH	SYBR	21.2507	21.357	0.132215	83	G11	Patient40-T	GAPDH	SYBR	20.6186	20.5112	0.100649	83	G11	Patient48-T	GAPDH	SYBR	21.4653	21.6281	0.155365
84	G12	Patient8-T	GAPDH	SYBR	20.7262	20.5278	0.199218	84	G12	Patient16-T	GAPDH	SYBR	21.1672	21.0617	0.102097	84	G12	Patient24-T	GAPDH	SYBR	21.756	21.5357	0.217132	84	G12	Patient32-T	GAPDH	SYBR	21.505	21.357	0.132215	84	G12	Patient40-T	GAPDH	SYBR	20.4191	20.5112	0.100649	84	G12	Patient48-T	GAPDH	SYBR	21.7748	21.6281	0.155365
85	H1	Patient5-T	circ_0000020	SYBR	23.2608	23.0871	0.159948	85	H1	Patient13-T	circ_0000020	SYBR	22.8689	22.8899	0.309637	85	H1	Patient21-T	circ_0000020	SYBR	22.8335	22.778	0.120545	85	H1	Patient29-T	circ_0000020	SYBR	22.6412	22.8605	0.203422	85	H1	Patient37-T	circ_0000020	SYBR	23.0106	23.1572	0.173806	85	H1	Patient45-T	circ_0000020	SYBR	23.3855	23.231	0.164161
86	H2	Patient5-T	circ_0000020	SYBR	22.9459	23.0871	0.159948	86	H2	Patient13-T	circ_0000020	SYBR	22.5913	22.8899	0.309637	86	H2	Patient21-T	circ_0000020	SYBR	22.8608	22.778	0.120545	86	H2	Patient29-T	circ_0000020	SYBR	23.0431	22.8605	0.203422	86	H2	Patient37-T	circ_0000020	SYBR	23.3492	23.1572	0.173806	86	H2	Patient45-T	circ_0000020	SYBR	23.2489	23.231	0.164161
87	H3	Patient5-T	circ_0000020	SYBR	23.0546	23.0871	0.159948	87	H3	Patient13-T	circ_0000020	SYBR	23.2095	22.8899	0.309637	87	H3	Patient21-T	circ_0000020	SYBR	22.6397	22.778	0.120545	87	H3	Patient29-T	circ_0000020	SYBR	22.8971	22.8605	0.203422	87	H3	Patient37-T	circ_0000020	SYBR	23.1119	23.1572	0.173806	87	H3	Patient45-T	circ_0000020	SYBR	23.0587	23.231	0.164161
88	H4	Patient6-T	circ_0000020	SYBR	22.9151	22.9425	0.10876	88	H4	Patient14-T	circ_0000020	SYBR	23.1175	23.0575	0.0539496	88	H4	Patient22-T	circ_0000020	SYBR	22.6398	22.9099	0.317488	88	H4	Patient30-T	circ_0000020	SYBR	22.9548	23.053	0.133215	88	H4	Patient38-T	circ_0000020	SYBR	22.6929	22.7906	0.238213	88	H4	Patient46-T	circ_0000020	SYBR	21.8626	21.8462	0.0739265
89	H5	Patient6-T	circ_0000020	SYBR	23.0623	22.9425	0.10876	89	H5	Patient14-T	circ_0000020	SYBR	23.013	23.0575	0.0539496	89	H5	Patient22-T	circ_0000020	SYBR	22.8302	22.9099	0.317488	89	H5	Patient30-T	circ_0000020	SYBR	23.2046	23.053	0.133215	89	H5	Patient38-T	circ_0000020	SYBR	23.0621	22.7906	0.238213	89	H5	Patient46-T	circ_0000020	SYBR	21.9106	21.8462	0.0739265
90	H6	Patient6-T	circ_0000020	SYBR	22.8501	22.9425	0.10876	90	H6	Patient14-T	circ_0000020	SYBR	23.042	23.0575	0.0539496	90	H6	Patient22-T	circ_0000020	SYBR	23.2596	22.9099	0.317488	90	H6	Patient30-T	circ_0000020	SYBR	22.9995	23.053	0.133215	90	H6	Patient38-T	circ_0000020	SYBR	22.6167	22.7906	0.238213	90	H6	Patient46-T	circ_0000020	SYBR	21.7655	21.8462	0.0739265
91	H7	Patient7-T	circ_0000020	SYBR	22.8159	22.8398	0.0245072	91	H7	Patient15-T	circ_0000020	SYBR	23.0295	23.0099	0.263286	91	H7	Patient23-T	circ_0000020	SYBR	22.7308	22.8513	0.110267	91	H7	Patient31-T	circ_0000020	SYBR	23.1025	23.0421	0.215112	91	H7	Patient39-T	circ_0000020	SYBR	22.9042	22.9937	0.264945	91	H7	Patient47-T	circ_0000020	SYBR	22.8349	23.0591	0.221434
92	H8	Patient7-T	circ_0000020	SYBR	22.8648	22.8398	0.0245072	92	H8	Patient15-T	circ_0000020	SYBR	23.2629	23.0099	0.263286	92	H8	Patient23-T	circ_0000020	SYBR	22.876	22.8513	0.110267	92	H8	Patient31-T	circ_0000020	SYBR	22.8033	23.0421	0.215112	92	H8	Patient39-T	circ_0000020	SYBR	22.7852	22.9937	0.264945	92	H8	Patient47-T	circ_0000020	SYBR	23.2776	23.0591	0.221434
93	H9	Patient7-T	circ_0000020	SYBR	22.8388	22.8398	0.0245072	93	H9	Patient15-T	circ_0000020	SYBR	22.7374	23.0099	0.263286	93	H9	Patient23-T	circ_0000020	SYBR	22.9472	22.8513	0.110267	93	H9	Patient31-T	circ_0000020	SYBR	23.2206	23.0421	0.215112	93	H9	Patient39-T	circ_0000020	SYBR	23.2919	22.9937	0.264945	93	H9	Patient47-T	circ_0000020	SYBR	23.065	23.0591	0.221434
94	H10	Patient8-T	circ_0000020	SYBR	23.359	22.8925	0.455712	94	H10	Patient16-T	circ_0000020	SYBR	23.0778	22.8953	0.192771	94	H10	Patient24-T	circ_0000020	SYBR	22.9869	22.9852	0.200417	94	H10	Patient32-T	circ_0000020	SYBR	22.8936	22.9872	0.149782	94	H10	Patient40-T	circ_0000020	SYBR	22.8204	22.9092	0.0906948	94	H10	Patient48-T	circ_0000020	SYBR	22.9059	23.0978	0.257344
95	H11	Patient8-T	circ_0000020	SYBR	22.8701	22.8925	0.455712	95	H11	Patient16-T	circ_0000020	SYBR	22.9145	22.8953	0.192771	95	H11	Patient24-T	circ_0000020	SYBR	23.1847	22.9852	0.200417	95	H11	Patient32-T	circ_0000020	SYBR	23.16	22.9872	0.149782	95	H11	Patient40-T	circ_0000020	SYBR	23.0017	22.9092	0.0906948	95	H11	Patient48-T	circ_0000020	SYBR	22.9973	23.0978	0.257344
96	H12	Patient8-T	circ_0000020	SYBR	22.4484	22.8925	0.455712	96	H12	Patient16-T	circ_0000020	SYBR	22.6936	22.8953	0.192771	96	H12	Patient24-T	circ_0000020	SYBR	22.7839	22.9852	0.200417	96	H12	Patient32-T	circ_0000020	SYBR	22.9081	22.9872	0.149782	96	H12	Patient40-T	circ_0000020	SYBR	22.9055	22.9092	0.0906948	96	H12	Patient48-T	circ_0000020	SYBR	23.3903	23.0978	0.257344
Figure 3B qRT-PCR was used to detect the expression of miR-142-5p in 50 cases of gliomas and adjacent brain tissues
Well	Well Position	Sample Name	Target Name	Reporter	CT	Ct Mean	Ct SD	Well	Well Position	Sample Name	Target Name	Reporter	CT	Ct Mean	Ct SD	Well	Well Position	Sample Name	Target Name	Reporter	CT	Ct Mean	Ct SD	Well	Well Position	Sample Name	Target Name	Reporter	CT	Ct Mean	Ct SD	Well	Well Position	Sample Name	Target Name	Reporter	CT	Ct Mean	Ct SD	Well	Well Position	Sample Name	Target Name	Reporter	CT	Ct Mean	Ct SD	Well	Well Position
1	A1	Patient1-N	U6	SYBR	21.3069	21.4861	0.163592	1	A1	Patient9-N	U6	SYBR	20.4242	19.9841	0.392217	1	A1	Patient17-N	U6	SYBR	19.6948	19.9696	0.244635	1	A1	Patient25-N	U6	SYBR	22.6102	22.872	0.226785	1	A1	Patient33-N	U6	SYBR	23.0235	22.93	0.0974739	1	A1	Patient41-N	U6	SYBR	23.2555	23.1665	0.0772882	1	A1
2	A2	Patient1-N	U6	SYBR	21.6274	21.4861	0.163592	2	A2	Patient9-N	U6	SYBR	19.8569	19.9841	0.392217	2	A2	Patient17-N	U6	SYBR	20.0502	19.9696	0.244635	2	A2	Patient25-N	U6	SYBR	23.0041	22.872	0.226785	2	A2	Patient33-N	U6	SYBR	22.829	22.93	0.0974739	2	A2	Patient41-N	U6	SYBR	23.1286	23.1665	0.0772882	2	A2
3	A3	Patient1-N	U6	SYBR	21.524	21.4861	0.163592	3	A3	Patient9-N	U6	SYBR	19.6713	19.9841	0.392217	3	A3	Patient17-N	U6	SYBR	20.1637	19.9696	0.244635	3	A3	Patient25-N	U6	SYBR	23.0019	22.872	0.226785	3	A3	Patient33-N	U6	SYBR	22.9376	22.93	0.0974739	3	A3	Patient41-N	U6	SYBR	23.1156	23.1665	0.0772882	3	A3
4	A4	Patient2-N	U6	SYBR	21.5188	21.4514	0.105967	4	A4	Patient10-N	U6	SYBR	20.701	20.6334	0.0856203	4	A4	Patient18-N	U6	SYBR	21.4285	21.4028	0.186531	4	A4	Patient26-N	U6	SYBR	23.0288	22.9568	0.104586	4	A4	Patient34-N	U6	SYBR	21.3769	21.5503	0.151609	4	A4	Patient42-N	U6	SYBR	20.7012	20.5299	0.152132	4	A4
5	A5	Patient2-N	U6	SYBR	21.3293	21.4514	0.105967	5	A5	Patient10-N	U6	SYBR	20.6619	20.6334	0.0856203	5	A5	Patient18-N	U6	SYBR	21.5752	21.4028	0.186531	5	A5	Patient26-N	U6	SYBR	22.8369	22.9568	0.104586	5	A5	Patient34-N	U6	SYBR	21.6159	21.5503	0.151609	5	A5	Patient42-N	U6	SYBR	20.4784	20.5299	0.152132	5	A5
6	A6	Patient2-N	U6	SYBR	21.5062	21.4514	0.105967	6	A6	Patient10-N	U6	SYBR	20.5371	20.6334	0.0856203	6	A6	Patient18-N	U6	SYBR	21.2048	21.4028	0.186531	6	A6	Patient26-N	U6	SYBR	23.0049	22.9568	0.104586	6	A6	Patient34-N	U6	SYBR	21.658	21.5503	0.151609	6	A6	Patient42-N	U6	SYBR	20.4103	20.5299	0.152132	6	A6
7	A7	Patient3-N	U6	SYBR	23.0019	23.03	0.057531	7	A7	Patient11-N	U6	SYBR	22.96	23.0007	0.198813	7	A7	Patient19-N	U6	SYBR	21.3131	21.4427	0.123576	7	A7	Patient27-N	U6	SYBR	21.8499	21.6905	0.138035	7	A7	Patient35-N	U6	SYBR	19.9964	19.9245	0.150179	7	A7	Patient43-N	U6	SYBR	22.9216	23.0091	0.166531	7	A7
8	A8	Patient3-N	U6	SYBR	23.0962	23.03	0.057531	8	A8	Patient11-N	U6	SYBR	22.8254	23.0007	0.198813	8	A8	Patient19-N	U6	SYBR	21.456	21.4427	0.123576	8	A8	Patient27-N	U6	SYBR	21.6089	21.6905	0.138035	8	A8	Patient35-N	U6	SYBR	19.7519	19.9245	0.150179	8	A8	Patient43-N	U6	SYBR	22.9045	23.0091	0.166531	8	A8
9	A9	Patient3-N	U6	SYBR	22.992	23.03	0.057531	9	A9	Patient11-N	U6	SYBR	23.2167	23.0007	0.198813	9	A9	Patient19-N	U6	SYBR	21.5591	21.4427	0.123576	9	A9	Patient27-N	U6	SYBR	21.6127	21.6905	0.138035	9	A9	Patient35-N	U6	SYBR	20.0253	19.9245	0.150179	9	A9	Patient43-N	U6	SYBR	23.2011	23.0091	0.166531	9	A9
10	A10	Patient4-N	U6	SYBR	21.8099	21.6989	0.214974	10	A10	Patient12-N	U6	SYBR	23.1096	23.0243	0.292862	10	A10	Patient20-N	U6	SYBR	21.9715	21.6962	0.344625	10	A10	Patient28-N	U6	SYBR	21.4457	21.4515	0.0529529	10	A10	Patient36-N	U6	SYBR	20.0435	20.1155	0.113413	10	A10	Patient44-N	U6	SYBR	20.6143	20.4938	0.279276	10	A10
11	A11	Patient4-N	U6	SYBR	21.8357	21.6989	0.214974	11	A11	Patient12-N	U6	SYBR	22.6983	23.0243	0.292862	11	A11	Patient20-N	U6	SYBR	21.8073	21.6962	0.344625	11	A11	Patient28-N	U6	SYBR	21.5072	21.4515	0.0529529	11	A11	Patient36-N	U6	SYBR	20.2462	20.1155	0.113413	11	A11	Patient44-N	U6	SYBR	20.6926	20.4938	0.279276	11	A11
12	A12	Patient4-N	U6	SYBR	21.4511	21.6989	0.214974	12	A12	Patient12-N	U6	SYBR	23.2651	23.0243	0.292862	12	A12	Patient20-N	U6	SYBR	21.3097	21.6962	0.344625	12	A12	Patient28-N	U6	SYBR	21.4018	21.4515	0.0529529	12	A12	Patient36-N	U6	SYBR	20.0568	20.1155	0.113413	12	A12	Patient44-N	U6	SYBR	20.1745	20.4938	0.279276	12	A12
13	B1	Patient1-N	miR-142-5p	SYBR	23.3081	22.9732	0.355289	13	B1	Patient9-N	miR-142-5p	SYBR	21.7736	22.004	0.47288	13	B1	Patient17-N	miR-142-5p	SYBR	22.3248	22.0311	0.275466	13	B1	Patient25-N	miR-142-5p	SYBR	23.8388	23.9575	0.119232	13	B1	Patient33-N	miR-142-5p	SYBR	24.0364	24.0024	0.131886	13	B1	Patient41-N	miR-142-5p	SYBR	23.6999	23.8765	0.209915	13	B1
14	B2	Patient1-N	miR-142-5p	SYBR	22.6006	22.9732	0.355289	14	B2	Patient9-N	miR-142-5p	SYBR	21.6905	22.004	0.47288	14	B2	Patient17-N	miR-142-5p	SYBR	21.7785	22.0311	0.275466	14	B2	Patient25-N	miR-142-5p	SYBR	24.0773	23.9575	0.119232	14	B2	Patient33-N	miR-142-5p	SYBR	23.8568	24.0024	0.131886	14	B2	Patient41-N	miR-142-5p	SYBR	24.1086	23.8765	0.209915	14	B2
15	B3	Patient1-N	miR-142-5p	SYBR	23.0111	22.9732	0.355289	15	B3	Patient9-N	miR-142-5p	SYBR	22.548	22.004	0.47288	15	B3	Patient17-N	miR-142-5p	SYBR	21.9901	22.0311	0.275466	15	B3	Patient25-N	miR-142-5p	SYBR	23.9565	23.9575	0.119232	15	B3	Patient33-N	miR-142-5p	SYBR	24.1139	24.0024	0.131886	15	B3	Patient41-N	miR-142-5p	SYBR	23.821	23.8765	0.209915	15	B3
16	B4	Patient2-N	miR-142-5p	SYBR	23.0776	22.9851	0.351494	16	B4	Patient10-N	miR-142-5p	SYBR	22.9007	22.9524	0.15875	16	B4	Patient18-N	miR-142-5p	SYBR	23.133	23.1989	0.296894	16	B4	Patient26-N	miR-142-5p	SYBR	23.776	23.7585	0.116291	16	B4	Patient34-N	miR-142-5p	SYBR	22.9216	23.0787	0.167233	16	B4	Patient42-N	miR-142-5p	SYBR	21.7651	21.8421	0.127526	16	B4
17	B5	Patient2-N	miR-142-5p	SYBR	22.5966	22.9851	0.351494	17	B5	Patient10-N	miR-142-5p	SYBR	22.8259	22.9524	0.15875	17	B5	Patient18-N	miR-142-5p	SYBR	23.5233	23.1989	0.296894	17	B5	Patient26-N	miR-142-5p	SYBR	23.865	23.7585	0.116291	17	B5	Patient34-N	miR-142-5p	SYBR	23.2545	23.0787	0.167233	17	B5	Patient42-N	miR-142-5p	SYBR	21.7719	21.8421	0.127526	17	B5
18	B6	Patient2-N	miR-142-5p	SYBR	23.2811	22.9851	0.351494	18	B6	Patient10-N	miR-142-5p	SYBR	23.1306	22.9524	0.15875	18	B6	Patient18-N	miR-142-5p	SYBR	22.9406	23.1989	0.296894	18	B6	Patient26-N	miR-142-5p	SYBR	23.6344	23.7585	0.116291	18	B6	Patient34-N	miR-142-5p	SYBR	23.0599	23.0787	0.167233	18	B6	Patient42-N	miR-142-5p	SYBR	21.9893	21.8421	0.127526	18	B6
19	B7	Patient3-N	miR-142-5p	SYBR	24.2407	23.9367	0.266915	19	B7	Patient11-N	miR-142-5p	SYBR	23.9336	23.9895	0.0986562	19	B7	Patient19-N	miR-142-5p	SYBR	23.1531	23.005	0.131841	19	B7	Patient27-N	miR-142-5p	SYBR	22.8178	23.0773	0.31333	19	B7	Patient35-N	miR-142-5p	SYBR	21.5341	21.8548	0.365072	19	B7	Patient43-N	miR-142-5p	SYBR	24.2605	24.0993	0.141967	19	B7
20	B8	Patient3-N	miR-142-5p	SYBR	23.8289	23.9367	0.266915	20	B8	Patient11-N	miR-142-5p	SYBR	24.1034	23.9895	0.0986562	20	B8	Patient19-N	miR-142-5p	SYBR	22.9005	23.005	0.131841	20	B8	Patient27-N	miR-142-5p	SYBR	22.9887	23.0773	0.31333	20	B8	Patient35-N	miR-142-5p	SYBR	22.2521	21.8548	0.365072	20	B8	Patient43-N	miR-142-5p	SYBR	24.0441	24.0993	0.141967	20	B8
21	B9	Patient3-N	miR-142-5p	SYBR	23.7406	23.9367	0.266915	21	B9	Patient11-N	miR-142-5p	SYBR	23.9314	23.9895	0.0986562	21	B9	Patient19-N	miR-142-5p	SYBR	22.9613	23.005	0.131841	21	B9	Patient27-N	miR-142-5p	SYBR	23.4254	23.0773	0.31333	21	B9	Patient35-N	miR-142-5p	SYBR	21.7782	21.8548	0.365072	21	B9	Patient43-N	miR-142-5p	SYBR	23.9931	24.0993	0.141967	21	B9
22	B10	Patient4-N	miR-142-5p	SYBR	23.0925	22.8787	0.239214	22	B10	Patient12-N	miR-142-5p	SYBR	24.0294	24.0101	0.0320426	22	B10	Patient20-N	miR-142-5p	SYBR	23.0323	23.0241	0.0535756	22	B10	Patient28-N	miR-142-5p	SYBR	22.9066	22.8977	0.0264715	22	B10	Patient36-N	miR-142-5p	SYBR	22.1445	21.9112	0.20245	22	B10	Patient44-N	miR-142-5p	SYBR	22.7788	22.7726	0.00775179	22	B10
23	B11	Patient4-N	miR-142-5p	SYBR	22.6204	22.8787	0.239214	23	B11	Patient12-N	miR-142-5p	SYBR	23.9731	24.0101	0.0320426	23	B11	Patient20-N	miR-142-5p	SYBR	22.9669	23.0241	0.0535756	23	B11	Patient28-N	miR-142-5p	SYBR	22.9186	22.8977	0.0264715	23	B11	Patient36-N	miR-142-5p	SYBR	21.7828	21.9112	0.20245	23	B11	Patient44-N	miR-142-5p	SYBR	22.7751	22.7726	0.00775179	23	B11
24	B12	Patient4-N	miR-142-5p	SYBR	22.9233	22.8787	0.239214	24	B12	Patient12-N	miR-142-5p	SYBR	24.0278	24.0101	0.0320426	24	B12	Patient20-N	miR-142-5p	SYBR	23.0731	23.0241	0.0535756	24	B12	Patient28-N	miR-142-5p	SYBR	22.868	22.8977	0.0264715	24	B12	Patient36-N	miR-142-5p	SYBR	21.8061	21.9112	0.20245	24	B12	Patient44-N	miR-142-5p	SYBR	22.7639	22.7726	0.00775179	24	B12
25	C1	Patient1-T	U6	SYBR	21.6015	21.6379	0.102245	25	C1	Patient9-T	U6	SYBR	20.6785	20.787	0.114482	25	C1	Patient17-T	U6	SYBR	20.5906	20.5844	0.123579	25	C1	Patient25-T	U6	SYBR	20.169	20.0942	0.174596	25	C1	Patient33-T	U6	SYBR	20.3786	20.1807	0.173709	25	C1	Patient41-T	U6	SYBR	20.2083	20.3695	0.143909
26	C2	Patient1-T	U6	SYBR	21.5588	21.6379	0.102245	26	C2	Patient9-T	U6	SYBR	20.9066	20.787	0.114482	26	C2	Patient17-T	U6	SYBR	20.7048	20.5844	0.123579	26	C2	Patient25-T	U6	SYBR	20.219	20.0942	0.174596	26	C2	Patient33-T	U6	SYBR	20.11	20.1807	0.173709	26	C2	Patient41-T	U6	SYBR	20.485	20.3695	0.143909
27	C3	Patient1-T	U6	SYBR	21.7533	21.6379	0.102245	27	C3	Patient9-T	U6	SYBR	20.7758	20.787	0.114482	27	C3	Patient17-T	U6	SYBR	20.4579	20.5844	0.123579	27	C3	Patient25-T	U6	SYBR	19.8947	20.0942	0.174596	27	C3	Patient33-T	U6	SYBR	20.0535	20.1807	0.173709	27	C3	Patient41-T	U6	SYBR	20.4151	20.3695	0.143909
28	C4	Patient2-T	U6	SYBR	20.437	20.4802	0.122697	28	C4	Patient10-T	U6	SYBR	20.4489	20.3585	0.124422	28	C4	Patient18-T	U6	SYBR	19.5927	19.5429	0.0507055	28	C4	Patient26-T	U6	SYBR	20.6871	20.4511	0.206391	28	C4	Patient34-T	U6	SYBR	19.3228	19.4849	0.148889	28	C4	Patient42-T	U6	SYBR	19.07	18.9685	0.0974154
29	C5	Patient2-T	U6	SYBR	20.385	20.4802	0.122697	29	C5	Patient10-T	U6	SYBR	20.2166	20.3585	0.124422	29	C5	Patient18-T	U6	SYBR	19.4913	19.5429	0.0507055	29	C5	Patient26-T	U6	SYBR	20.3617	20.4511	0.206391	29	C5	Patient34-T	U6	SYBR	19.6156	19.4849	0.148889	29	C5	Patient42-T	U6	SYBR	18.9596	18.9685	0.0974154
30	C6	Patient2-T	U6	SYBR	20.6187	20.4802	0.122697	30	C6	Patient10-T	U6	SYBR	20.4101	20.3585	0.124422	30	C6	Patient18-T	U6	SYBR	19.5446	19.5429	0.0507055	30	C6	Patient26-T	U6	SYBR	20.3044	20.4511	0.206391	30	C6	Patient34-T	U6	SYBR	19.5162	19.4849	0.148889	30	C6	Patient42-T	U6	SYBR	18.8758	18.9685	0.0974154
31	C7	Patient3-T	U6	SYBR	20.2525	20.0272	0.205513	31	C7	Patient11-T	U6	SYBR	20.7644	20.5863	0.174903	31	C7	Patient19-T	U6	SYBR	21.2379	21.5286	0.32148	31	C7	Patient27-T	U6	SYBR	20.2472	20.3613	0.0995376	31	C7	Patient35-T	U6	SYBR	20.0136	19.9029	0.103514	31	C7	Patient43-T	U6	SYBR	20.5329	20.1583	0.365881
32	C8	Patient3-T	U6	SYBR	19.85	20.0272	0.205513	32	C8	Patient11-T	U6	SYBR	20.4148	20.5863	0.174903	32	C8	Patient19-T	U6	SYBR	21.8739	21.5286	0.32148	32	C8	Patient27-T	U6	SYBR	20.4308	20.3613	0.0995376	32	C8	Patient35-T	U6	SYBR	19.8085	19.9029	0.103514	32	C8	Patient43-T	U6	SYBR	20.1402	20.1583	0.365881
33	C9	Patient3-T	U6	SYBR	19.9791	20.0272	0.205513	33	C9	Patient11-T	U6	SYBR	20.5797	20.5863	0.174903	33	C9	Patient19-T	U6	SYBR	21.474	21.5286	0.32148	33	C9	Patient27-T	U6	SYBR	20.4057	20.3613	0.0995376	33	C9	Patient35-T	U6	SYBR	19.8866	19.9029	0.103514	33	C9	Patient43-T	U6	SYBR	19.8019	20.1583	0.365881
34	C10	Patient4-T	U6	SYBR	20.1817	20.1715	0.100979	34	C10	Patient12-T	U6	SYBR	20.6696	20.5214	0.13137	34	C10	Patient20-T	U6	SYBR	19.8382	20.1104	0.527164	34	C10	Patient28-T	U6	SYBR	19.6417	20.0039	0.31407	34	C10	Patient36-T	U6	SYBR	20.1271	20.0924	0.129923	34	C10	Patient44-T	U6	SYBR	20.0589	19.9612	0.138666
35	C11	Patient4-T	U6	SYBR	20.2669	20.1715	0.100979	35	C11	Patient12-T	U6	SYBR	20.4754	20.5214	0.13137	35	C11	Patient20-T	U6	SYBR	20.718	20.1104	0.527164	35	C11	Patient28-T	U6	SYBR	20.2007	20.0039	0.31407	35	C11	Patient36-T	U6	SYBR	19.9487	20.0924	0.129923	35	C11	Patient44-T	U6	SYBR	20.0222	19.9612	0.138666
36	C12	Patient4-T	U6	SYBR	20.0657	20.1715	0.100979	36	C12	Patient12-T	U6	SYBR	20.4192	20.5214	0.13137	36	C12	Patient20-T	U6	SYBR	19.775	20.1104	0.527164	36	C12	Patient28-T	U6	SYBR	20.1693	20.0039	0.31407	36	C12	Patient36-T	U6	SYBR	20.2015	20.0924	0.129923	36	C12	Patient44-T	U6	SYBR	19.8025	19.9612	0.138666
37	D1	Patient1-T	miR-142-5p	SYBR	22.8188	22.9935	0.350848	37	D1	Patient9-T	miR-142-5p	SYBR	22.3577	22.0634	0.261215	37	D1	Patient17-T	miR-142-5p	SYBR	23.0228	23.083	0.244957	37	D1	Patient25-T	miR-142-5p	SYBR	21.867	22.1371	0.240997	37	D1	Patient33-T	miR-142-5p	SYBR	22.9718	23.0871	0.113589	37	D1	Patient41-T	miR-142-5p	SYBR	23.5365	23.0512	0.491622
38	D2	Patient1-T	miR-142-5p	SYBR	22.7644	22.9935	0.350848	38	D2	Patient9-T	miR-142-5p	SYBR	21.859	22.0634	0.261215	38	D2	Patient17-T	miR-142-5p	SYBR	22.8738	23.083	0.244957	38	D2	Patient25-T	miR-142-5p	SYBR	22.3303	22.1371	0.240997	38	D2	Patient33-T	miR-142-5p	SYBR	23.1989	23.0871	0.113589	38	D2	Patient41-T	miR-142-5p	SYBR	22.5535	23.0512	0.491622
39	D3	Patient1-T	miR-142-5p	SYBR	23.3974	22.9935	0.350848	39	D3	Patient9-T	miR-142-5p	SYBR	21.9736	22.0634	0.261215	39	D3	Patient17-T	miR-142-5p	SYBR	23.3525	23.083	0.244957	39	D3	Patient25-T	miR-142-5p	SYBR	22.2139	22.1371	0.240997	39	D3	Patient33-T	miR-142-5p	SYBR	23.0906	23.0871	0.113589	39	D3	Patient41-T	miR-142-5p	SYBR	23.0637	23.0512	0.491622
40	D4	Patient2-T	miR-142-5p	SYBR	23.3838	23.0393	0.299624	40	D4	Patient10-T	miR-142-5p	SYBR	23.3409	23.1449	0.17508	40	D4	Patient18-T	miR-142-5p	SYBR	23.2371	23.1569	0.0741884	40	D4	Patient26-T	miR-142-5p	SYBR	23.0226	23.0787	0.0601445	40	D4	Patient34-T	miR-142-5p	SYBR	22.9767	22.959	0.0820511	40	D4	Patient42-T	miR-142-5p	SYBR	23.1341	22.9627	0.15926
41	D5	Patient2-T	miR-142-5p	SYBR	22.8393	23.0393	0.299624	41	D5	Patient10-T	miR-142-5p	SYBR	23.0041	23.1449	0.17508	41	D5	Patient18-T	miR-142-5p	SYBR	23.0907	23.1569	0.0741884	41	D5	Patient26-T	miR-142-5p	SYBR	23.0713	23.0787	0.0601445	41	D5	Patient34-T	miR-142-5p	SYBR	22.8696	22.959	0.0820511	41	D5	Patient42-T	miR-142-5p	SYBR	22.9348	22.9627	0.15926
42	D6	Patient2-T	miR-142-5p	SYBR	22.8948	23.0393	0.299624	42	D6	Patient10-T	miR-142-5p	SYBR	23.0897	23.1449	0.17508	42	D6	Patient18-T	miR-142-5p	SYBR	23.1428	23.1569	0.0741884	42	D6	Patient26-T	miR-142-5p	SYBR	23.1422	23.0787	0.0601445	42	D6	Patient34-T	miR-142-5p	SYBR	23.0308	22.959	0.0820511	42	D6	Patient42-T	miR-142-5p	SYBR	22.8192	22.9627	0.15926
43	D7	Patient3-T	miR-142-5p	SYBR	22.1328	21.9815	0.142641	43	D7	Patient11-T	miR-142-5p	SYBR	22.6897	22.8133	0.116116	43	D7	Patient19-T	miR-142-5p	SYBR	22.8929	23.16	0.231398	43	D7	Patient27-T	miR-142-5p	SYBR	23.0424	22.9213	0.137427	43	D7	Patient35-T	miR-142-5p	SYBR	22.8824	22.9359	0.116395	43	D7	Patient43-T	miR-142-5p	SYBR	21.6784	21.692	0.0754394
44	D8	Patient3-T	miR-142-5p	SYBR	21.962	21.9815	0.142641	44	D8	Patient11-T	miR-142-5p	SYBR	22.83	22.8133	0.116116	44	D8	Patient19-T	miR-142-5p	SYBR	23.2988	23.16	0.231398	44	D8	Patient27-T	miR-142-5p	SYBR	22.7719	22.9213	0.137427	44	D8	Patient35-T	miR-142-5p	SYBR	23.0694	22.9359	0.116395	44	D8	Patient43-T	miR-142-5p	SYBR	21.7733	21.692	0.0754394
45	D9	Patient3-T	miR-142-5p	SYBR	21.8495	21.9815	0.142641	45	D9	Patient11-T	miR-142-5p	SYBR	22.9202	22.8133	0.116116	45	D9	Patient19-T	miR-142-5p	SYBR	23.2883	23.16	0.231398	45	D9	Patient27-T	miR-142-5p	SYBR	22.9494	22.9213	0.137427	45	D9	Patient35-T	miR-142-5p	SYBR	22.8559	22.9359	0.116395	45	D9	Patient43-T	miR-142-5p	SYBR	21.6243	21.692	0.0754394
46	D10	Patient4-T	miR-142-5p	SYBR	23.076	23.0641	0.168153	46	D10	Patient12-T	miR-142-5p	SYBR	22.8414	22.9797	0.130884	46	D10	Patient20-T	miR-142-5p	SYBR	21.9902	22.1315	0.142305	46	D10	Patient28-T	miR-142-5p	SYBR	21.7269	22.136	0.360056	46	D10	Patient36-T	miR-142-5p	SYBR	22.299	21.9982	0.307781	46	D10	Patient44-T	miR-142-5p	SYBR	22.9672	22.9849	0.0232319
47	D11	Patient4-T	miR-142-5p	SYBR	22.8903	23.0641	0.168153	47	D11	Patient12-T	miR-142-5p	SYBR	22.9961	22.9797	0.130884	47	D11	Patient20-T	miR-142-5p	SYBR	22.2748	22.1315	0.142305	47	D11	Patient28-T	miR-142-5p	SYBR	22.4049	22.136	0.360056	47	D11	Patient36-T	miR-142-5p	SYBR	21.6839	21.9982	0.307781	47	D11	Patient44-T	miR-142-5p	SYBR	23.0112	22.9849	0.0232319
48	D12	Patient4-T	miR-142-5p	SYBR	23.2259	23.0641	0.168153	48	D12	Patient12-T	miR-142-5p	SYBR	23.1017	22.9797	0.130884	48	D12	Patient20-T	miR-142-5p	SYBR	22.1295	22.1315	0.142305	48	D12	Patient28-T	miR-142-5p	SYBR	22.2761	22.136	0.360056	48	D12	Patient36-T	miR-142-5p	SYBR	22.0118	21.9982	0.307781	48	D12	Patient44-T	miR-142-5p	SYBR	22.9762	22.9849	0.0232319
49	E1	Patient5-N	U6	SYBR	21.1019	21.2526	0.130502	49	E1	Patient13-N	U6	SYBR	21.4048	21.3244	0.0783948	49	E1	Patient21-N	U6	SYBR	21.8577	21.8862	0.0787025	49	E1	Patient29-N	U6	SYBR	19.9805	19.9314	0.104592	49	E1	Patient37-N	U6	SYBR	23.0112	23.0879	0.0705225	49	E1	Patient45-N	U6	SYBR	20.5374	20.6524	0.122173
50	E2	Patient5-N	U6	SYBR	21.325	21.2526	0.130502	50	E2	Patient13-N	U6	SYBR	21.2482	21.3244	0.0783948	50	E2	Patient21-N	U6	SYBR	21.9752	21.8862	0.0787025	50	E2	Patient29-N	U6	SYBR	19.8113	19.9314	0.104592	50	E2	Patient37-N	U6	SYBR	23.15	23.0879	0.0705225	50	E2	Patient45-N	U6	SYBR	20.6393	20.6524	0.122173
51	E3	Patient5-N	U6	SYBR	21.3308	21.2526	0.130502	51	E3	Patient13-N	U6	SYBR	21.3202	21.3244	0.0783948	51	E3	Patient21-N	U6	SYBR	21.8258	21.8862	0.0787025	51	E3	Patient29-N	U6	SYBR	20.0023	19.9314	0.104592	51	E3	Patient37-N	U6	SYBR	23.1024	23.0879	0.0705225	51	E3	Patient45-N	U6	SYBR	20.7807	20.6524	0.122173
52	E4	Patient6-N	U6	SYBR	21.385	21.475	0.120405	52	E4	Patient14-N	U6	SYBR	20.4984	20.737	0.206678	52	E4	Patient22-N	U6	SYBR	20.1102	20.0728	0.100884	52	E4	Patient30-N	U6	SYBR	21.7274	21.6042	0.113368	52	E4	Patient38-N	U6	SYBR	19.8359	19.9624	0.156868	52	E4	Patient46-N	U6	SYBR	20.9343	20.6932	0.209084
53	E5	Patient6-N	U6	SYBR	21.6118	21.475	0.120405	53	E5	Patient14-N	U6	SYBR	20.8585	20.737	0.206678	53	E5	Patient22-N	U6	SYBR	19.9586	20.0728	0.100884	53	E5	Patient30-N	U6	SYBR	21.5042	21.6042	0.113368	53	E5	Patient38-N	U6	SYBR	19.9134	19.9624	0.156868	53	E5	Patient46-N	U6	SYBR	20.5841	20.6932	0.209084
54	E6	Patient6-N	U6	SYBR	21.4283	21.475	0.120405	54	E6	Patient14-N	U6	SYBR	20.8542	20.737	0.206678	54	E6	Patient22-N	U6	SYBR	20.1498	20.0728	0.100884	54	E6	Patient30-N	U6	SYBR	21.5812	21.6042	0.113368	54	E6	Patient38-N	U6	SYBR	20.138	19.9624	0.156868	54	E6	Patient46-N	U6	SYBR	20.5613	20.6932	0.209084
55	E7	Patient7-N	U6	SYBR	21.0455	21.3472	0.261909	55	E7	Patient15-N	U6	SYBR	19.7924	19.9263	0.264856	55	E7	Patient23-N	U6	SYBR	21.552	21.7159	0.176891	55	E7	Patient31-N	U6	SYBR	22.9572	23.1003	0.129154	55	E7	Patient39-N	U6	SYBR	20.1059	19.9863	0.113116	55	E7	Patient47-N	U6	SYBR	19.3217	19.4907	0.146527
56	E8	Patient7-N	U6	SYBR	21.4802	21.3472	0.261909	56	E8	Patient15-N	U6	SYBR	20.2314	19.9263	0.264856	56	E8	Patient23-N	U6	SYBR	21.9034	21.7159	0.176891	56	E8	Patient31-N	U6	SYBR	23.2081	23.1003	0.129154	56	E8	Patient39-N	U6	SYBR	19.8811	19.9863	0.113116	56	E8	Patient47-N	U6	SYBR	19.5816	19.4907	0.146527
57	E9	Patient7-N	U6	SYBR	21.516	21.3472	0.261909	57	E9	Patient15-N	U6	SYBR	19.7551	19.9263	0.264856	57	E9	Patient23-N	U6	SYBR	21.6922	21.7159	0.176891	57	E9	Patient31-N	U6	SYBR	23.1357	23.1003	0.129154	57	E9	Patient39-N	U6	SYBR	19.9719	19.9863	0.113116	57	E9	Patient47-N	U6	SYBR	19.5689	19.4907	0.146527
58	E10	Patient8-N	U6	SYBR	20.0292	20.0017	0.126791	58	E10	Patient16-N	U6	SYBR	21.6123	21.6234	0.0337292	58	E10	Patient24-N	U6	SYBR	20.0176	20.0325	0.0338176	58	E10	Patient32-N	U6	SYBR	23.5872	23.3573	0.20237	58	E10	Patient40-N	U6	SYBR	21.4643	21.3412	0.194002	58	E10	Patient48-N	U6	SYBR	21.3714	21.5263	0.206888
59	E11	Patient8-N	U6	SYBR	19.8634	20.0017	0.126791	59	E11	Patient16-N	U6	SYBR	21.6613	21.6234	0.0337292	59	E11	Patient24-N	U6	SYBR	20.0087	20.0325	0.0338176	59	E11	Patient32-N	U6	SYBR	23.2786	23.3573	0.20237	59	E11	Patient40-N	U6	SYBR	21.1175	21.3412	0.194002	59	E11	Patient48-N	U6	SYBR	21.4463	21.5263	0.206888
60	E12	Patient8-N	U6	SYBR	20.1125	20.0017	0.126791	60	E12	Patient16-N	U6	SYBR	21.5966	21.6234	0.0337292	60	E12	Patient24-N	U6	SYBR	20.0712	20.0325	0.0338176	60	E12	Patient32-N	U6	SYBR	23.2062	23.3573	0.20237	60	E12	Patient40-N	U6	SYBR	21.4417	21.3412	0.194002	60	E12	Patient48-N	U6	SYBR	21.7612	21.5263	0.206888
61	F1	Patient5-N	miR-142-5p	SYBR	22.9664	23.0065	0.161664	61	F1	Patient13-N	miR-142-5p	SYBR	23.2144	22.9935	0.199882	61	F1	Patient21-N	miR-142-5p	SYBR	22.8977	23.0067	0.254531	61	F1	Patient29-N	miR-142-5p	SYBR	21.9509	22.0173	0.0581073	61	F1	Patient37-N	miR-142-5p	SYBR	24.4737	23.9593	0.464174	61	F1	Patient45-N	miR-142-5p	SYBR	23.0994	23.0226	0.0707226
62	F2	Patient5-N	miR-142-5p	SYBR	23.1845	23.0065	0.161664	62	F2	Patient13-N	miR-142-5p	SYBR	22.9411	22.9935	0.199882	62	F2	Patient21-N	miR-142-5p	SYBR	23.2976	23.0067	0.254531	62	F2	Patient29-N	miR-142-5p	SYBR	22.0427	22.0173	0.0581073	62	F2	Patient37-N	miR-142-5p	SYBR	23.5717	23.9593	0.464174	62	F2	Patient45-N	miR-142-5p	SYBR	22.9601	23.0226	0.0707226
63	F3	Patient5-N	miR-142-5p	SYBR	22.8687	23.0065	0.161664	63	F3	Patient13-N	miR-142-5p	SYBR	22.8251	22.9935	0.199882	63	F3	Patient21-N	miR-142-5p	SYBR	22.8249	23.0067	0.254531	63	F3	Patient29-N	miR-142-5p	SYBR	22.0584	22.0173	0.0581073	63	F3	Patient37-N	miR-142-5p	SYBR	23.8323	23.9593	0.464174	63	F3	Patient45-N	miR-142-5p	SYBR	23.0084	23.0226	0.0707226
64	F4	Patient6-N	miR-142-5p	SYBR	23.0033	22.9801	0.0551318	64	F4	Patient14-N	miR-142-5p	SYBR	22.3549	21.9778	0.338651	64	F4	Patient22-N	miR-142-5p	SYBR	21.251	22.1108	0.773267	64	F4	Patient30-N	miR-142-5p	SYBR	22.8481	23.064	0.190069	64	F4	Patient38-N	miR-142-5p	SYBR	22.3386	21.9296	0.380925	64	F4	Patient46-N	miR-142-5p	SYBR	22.8414	22.9543	0.104923
65	F5	Patient6-N	miR-142-5p	SYBR	23.0199	22.9801	0.0551318	65	F5	Patient14-N	miR-142-5p	SYBR	21.8792	21.9778	0.338651	65	F5	Patient22-N	miR-142-5p	SYBR	22.3322	22.1108	0.773267	65	F5	Patient30-N	miR-142-5p	SYBR	23.206	23.064	0.190069	65	F5	Patient38-N	miR-142-5p	SYBR	21.585	21.9296	0.380925	65	F5	Patient46-N	miR-142-5p	SYBR	23.0489	22.9543	0.104923
66	F6	Patient6-N	miR-142-5p	SYBR	22.9172	22.9801	0.0551318	66	F6	Patient14-N	miR-142-5p	SYBR	21.6995	21.9778	0.338651	66	F6	Patient22-N	miR-142-5p	SYBR	22.7492	22.1108	0.773267	66	F6	Patient30-N	miR-142-5p	SYBR	23.138	23.064	0.190069	66	F6	Patient38-N	miR-142-5p	SYBR	21.8653	21.9296	0.380925	66	F6	Patient46-N	miR-142-5p	SYBR	22.9725	22.9543	0.104923
67	F7	Patient7-N	miR-142-5p	SYBR	23.3578	23.2885	0.182188	67	F7	Patient15-N	miR-142-5p	SYBR	22.1932	22.0312	0.2466	67	F7	Patient23-N	miR-142-5p	SYBR	22.888	22.9335	0.10174	67	F7	Patient31-N	miR-142-5p	SYBR	23.8831	24.0028	0.166117	67	F7	Patient39-N	miR-142-5p	SYBR	22.0731	22.0726	0.183249	67	F7	Patient47-N	miR-142-5p	SYBR	22.1732	21.717	0.42483
68	F8	Patient7-N	miR-142-5p	SYBR	23.0818	23.2885	0.182188	68	F8	Patient15-N	miR-142-5p	SYBR	21.7474	22.0312	0.2466	68	F8	Patient23-N	miR-142-5p	SYBR	23.05	22.9335	0.10174	68	F8	Patient31-N	miR-142-5p	SYBR	23.933	24.0028	0.166117	68	F8	Patient39-N	miR-142-5p	SYBR	22.2557	22.0726	0.183249	68	F8	Patient47-N	miR-142-5p	SYBR	21.3327	21.717	0.42483
69	F9	Patient7-N	miR-142-5p	SYBR	23.4259	23.2885	0.182188	69	F9	Patient15-N	miR-142-5p	SYBR	22.1529	22.0312	0.2466	69	F9	Patient23-N	miR-142-5p	SYBR	22.8623	22.9335	0.10174	69	F9	Patient31-N	miR-142-5p	SYBR	24.1925	24.0028	0.166117	69	F9	Patient39-N	miR-142-5p	SYBR	21.8892	22.0726	0.183249	69	F9	Patient47-N	miR-142-5p	SYBR	21.645	21.717	0.42483
70	F10	Patient8-N	miR-142-5p	SYBR	21.9081	22.0778	0.149176	70	F10	Patient16-N	miR-142-5p	SYBR	23.0363	22.9154	0.106444	70	F10	Patient24-N	miR-142-5p	SYBR	21.2789	21.8667	0.511606	70	F10	Patient32-N	miR-142-5p	SYBR	24.0647	24.0103	0.0601859	70	F10	Patient40-N	miR-142-5p	SYBR	22.871	22.9572	0.0961719	70	F10	Patient48-N	miR-142-5p	SYBR	23.0884	22.9406	0.128141
71	F11	Patient8-N	miR-142-5p	SYBR	22.1372	22.0778	0.149176	71	F11	Patient16-N	miR-142-5p	SYBR	22.8743	22.9154	0.106444	71	F11	Patient24-N	miR-142-5p	SYBR	22.1101	21.8667	0.511606	71	F11	Patient32-N	miR-142-5p	SYBR	24.0206	24.0103	0.0601859	71	F11	Patient40-N	miR-142-5p	SYBR	23.0609	22.9572	0.0961719	71	F11	Patient48-N	miR-142-5p	SYBR	22.8614	22.9406	0.128141
72	F12	Patient8-N	miR-142-5p	SYBR	22.1882	22.0778	0.149176	72	F12	Patient16-N	miR-142-5p	SYBR	22.8356	22.9154	0.106444	72	F12	Patient24-N	miR-142-5p	SYBR	22.2112	21.8667	0.511606	72	F12	Patient32-N	miR-142-5p	SYBR	23.9457	24.0103	0.0601859	72	F12	Patient40-N	miR-142-5p	SYBR	22.9396	22.9572	0.0961719	72	F12	Patient48-N	miR-142-5p	SYBR	22.872	22.9406	0.128141
73	G1	Patient5-T	U6	SYBR	20.1496	19.9791	0.151122	73	G1	Patient13-T	U6	SYBR	19.0781	19.1659	0.0761458	73	G1	Patient21-T	U6	SYBR	19.9117	19.8328	0.111039	73	G1	Patient29-T	U6	SYBR	20.2714	20.2288	0.318422	73	G1	Patient37-T	U6	SYBR	19.9919	20.0797	0.0805429	73	G1	Patient45-T	U6	SYBR	19.4102	19.6069	0.200995
74	G2	Patient5-T	U6	SYBR	19.8616	19.9791	0.151122	74	G2	Patient13-T	U6	SYBR	19.205	19.1659	0.0761458	74	G2	Patient21-T	U6	SYBR	19.7058	19.8328	0.111039	74	G2	Patient29-T	U6	SYBR	20.5238	20.2288	0.318422	74	G2	Patient37-T	U6	SYBR	20.097	20.0797	0.0805429	74	G2	Patient45-T	U6	SYBR	19.5984	19.6069	0.200995
75	G3	Patient5-T	U6	SYBR	19.9262	19.9791	0.151122	75	G3	Patient13-T	U6	SYBR	19.2145	19.1659	0.0761458	75	G3	Patient21-T	U6	SYBR	19.8808	19.8328	0.111039	75	G3	Patient29-T	U6	SYBR	19.8912	20.2288	0.318422	75	G3	Patient37-T	U6	SYBR	20.1502	20.0797	0.0805429	75	G3	Patient45-T	U6	SYBR	19.8119	19.6069	0.200995
76	G4	Patient6-T	U6	SYBR	18.2449	18.2074	0.198872	76	G4	Patient14-T	U6	SYBR	22.2705	21.7845	0.423412	76	G4	Patient22-T	U6	SYBR	21.5455	21.6931	0.128765	76	G4	Patient30-T	U6	SYBR	23.2345	23.0426	0.173868	76	G4	Patient38-T	U6	SYBR	20.6044	20.5134	0.121486	76	G4	Patient46-T	U6	SYBR	19.9499	19.9938	0.170355
77	G5	Patient6-T	U6	SYBR	18.3848	18.2074	0.198872	77	G5	Patient14-T	U6	SYBR	21.5876	21.7845	0.423412	77	G5	Patient22-T	U6	SYBR	21.7516	21.6931	0.128765	77	G5	Patient30-T	U6	SYBR	22.8955	23.0426	0.173868	77	G5	Patient38-T	U6	SYBR	20.3755	20.5134	0.121486	77	G5	Patient46-T	U6	SYBR	19.8496	19.9938	0.170355
78	G6	Patient6-T	U6	SYBR	17.9924	18.2074	0.198872	78	G6	Patient14-T	U6	SYBR	21.4953	21.7845	0.423412	78	G6	Patient22-T	U6	SYBR	21.7822	21.6931	0.128765	78	G6	Patient30-T	U6	SYBR	22.9978	23.0426	0.173868	78	G6	Patient38-T	U6	SYBR	20.5604	20.5134	0.121486	78	G6	Patient46-T	U6	SYBR	20.1818	19.9938	0.170355
79	G7	Patient7-T	U6	SYBR	23.1055	23.0459	0.0521193	79	G7	Patient15-T	U6	SYBR	19.7944	19.8815	0.102602	79	G7	Patient23-T	U6	SYBR	18.6917	18.5284	0.210015	79	G7	Patient31-T	U6	SYBR	19.9612	20.0347	0.102358	79	G7	Patient39-T	U6	SYBR	19.8794	19.9869	0.0945767	79	G7	Patient47-T	U6	SYBR	18.4045	18.1295	0.249025
80	G8	Patient7-T	U6	SYBR	23.0087	23.0459	0.0521193	80	G8	Patient15-T	U6	SYBR	19.9946	19.8815	0.102602	80	G8	Patient23-T	U6	SYBR	18.2915	18.5284	0.210015	80	G8	Patient31-T	U6	SYBR	20.1516	20.0347	0.102358	80	G8	Patient39-T	U6	SYBR	20.0237	19.9869	0.0945767	80	G8	Patient47-T	U6	SYBR	17.9192	18.1295	0.249025
81	G9	Patient7-T	U6	SYBR	23.0236	23.0459	0.0521193	81	G9	Patient15-T	U6	SYBR	19.8554	19.8815	0.102602	81	G9	Patient23-T	U6	SYBR	18.602	18.5284	0.210015	81	G9	Patient31-T	U6	SYBR	19.9914	20.0347	0.102358	81	G9	Patient39-T	U6	SYBR	20.0575	19.9869	0.0945767	81	G9	Patient47-T	U6	SYBR	18.0649	18.1295	0.249025
82	G10	Patient8-T	U6	SYBR	20.4703	20.4779	0.085184	82	G10	Patient16-T	U6	SYBR	20.7657	20.5825	0.248262	82	G10	Patient24-T	U6	SYBR	20.8268	20.6787	0.238321	82	G10	Patient32-T	U6	SYBR	19.802	19.8278	0.149577	82	G10	Patient40-T	U6	SYBR	19.7481	19.7457	0.181224	82	G10	Patient48-T	U6	SYBR	18.3954	18.5619	0.15474
83	G11	Patient8-T	U6	SYBR	20.5666	20.4779	0.085184	83	G11	Patient16-T	U6	SYBR	20.6818	20.5825	0.248262	83	G11	Patient24-T	U6	SYBR	20.8055	20.6787	0.238321	83	G11	Patient32-T	U6	SYBR	19.9887	19.8278	0.149577	83	G11	Patient40-T	U6	SYBR	19.9257	19.7457	0.181224	83	G11	Patient48-T	U6	SYBR	18.5888	18.5619	0.15474
84	G12	Patient8-T	U6	SYBR	20.3967	20.4779	0.085184	84	G12	Patient16-T	U6	SYBR	20.2999	20.5825	0.248262	84	G12	Patient24-T	U6	SYBR	20.4038	20.6787	0.238321	84	G12	Patient32-T	U6	SYBR	19.6929	19.8278	0.149577	84	G12	Patient40-T	U6	SYBR	19.5633	19.7457	0.181224	84	G12	Patient48-T	U6	SYBR	18.7014	18.5619	0.15474
85	H1	Patient5-T	miR-142-5p	SYBR	21.7993	21.8732	0.0642121	85	H1	Patient13-T	miR-142-5p	SYBR	23.0576	23.0524	0.020063	85	H1	Patient21-T	miR-142-5p	SYBR	21.5079	21.4448	0.0636751	85	H1	Patient29-T	miR-142-5p	SYBR	21.3465	21.9637	0.534511	85	H1	Patient37-T	miR-142-5p	SYBR	22.1783	22.0256	0.318452	85	H1	Patient45-T	miR-142-5p	SYBR	21.5057	21.4878	0.283567
86	H2	Patient5-T	miR-142-5p	SYBR	21.9056	21.8732	0.0642121	86	H2	Patient13-T	miR-142-5p	SYBR	23.0694	23.0524	0.020063	86	H2	Patient21-T	miR-142-5p	SYBR	21.4458	21.4448	0.0636751	86	H2	Patient29-T	miR-142-5p	SYBR	22.2752	21.9637	0.534511	86	H2	Patient37-T	miR-142-5p	SYBR	22.2389	22.0256	0.318452	86	H2	Patient45-T	miR-142-5p	SYBR	21.7619	21.4878	0.283567
87	H3	Patient5-T	miR-142-5p	SYBR	21.9148	21.8732	0.0642121	87	H3	Patient13-T	miR-142-5p	SYBR	23.0303	23.0524	0.020063	87	H3	Patient21-T	miR-142-5p	SYBR	21.3806	21.4448	0.0636751	87	H3	Patient29-T	miR-142-5p	SYBR	22.2694	21.9637	0.534511	87	H3	Patient37-T	miR-142-5p	SYBR	21.6595	22.0256	0.318452	87	H3	Patient45-T	miR-142-5p	SYBR	21.1957	21.4878	0.283567
88	H4	Patient6-T	miR-142-5p	SYBR	23.1681	22.7192	0.389106	88	H4	Patient14-T	miR-142-5p	SYBR	22.7215	22.8524	0.149938	88	H4	Patient22-T	miR-142-5p	SYBR	22.9165	23.009	0.127463	88	H4	Patient30-T	miR-142-5p	SYBR	24.1375	24.1197	0.123174	88	H4	Patient38-T	miR-142-5p	SYBR	22.7026	23.1089	0.382011	88	H4	Patient46-T	miR-142-5p	SYBR	22.1159	21.9368	0.267781
89	H5	Patient6-T	miR-142-5p	SYBR	22.4772	22.7192	0.389106	89	H5	Patient14-T	miR-142-5p	SYBR	22.8196	22.8524	0.149938	89	H5	Patient22-T	miR-142-5p	SYBR	23.1544	23.009	0.127463	89	H5	Patient30-T	miR-142-5p	SYBR	24.233	24.1197	0.123174	89	H5	Patient38-T	miR-142-5p	SYBR	23.1633	23.1089	0.382011	89	H5	Patient46-T	miR-142-5p	SYBR	22.0655	21.9368	0.267781
90	H6	Patient6-T	miR-142-5p	SYBR	22.5124	22.7192	0.389106	90	H6	Patient14-T	miR-142-5p	SYBR	23.016	22.8524	0.149938	90	H6	Patient22-T	miR-142-5p	SYBR	22.9561	23.009	0.127463	90	H6	Patient30-T	miR-142-5p	SYBR	23.9886	24.1197	0.123174	90	H6	Patient38-T	miR-142-5p	SYBR	23.4608	23.1089	0.382011	90	H6	Patient46-T	miR-142-5p	SYBR	21.629	21.9368	0.267781
91	H7	Patient7-T	miR-142-5p	SYBR	24.2113	23.9445	0.23385	91	H7	Patient15-T	miR-142-5p	SYBR	23.2614	23.1963	0.268915	91	H7	Patient23-T	miR-142-5p	SYBR	22.7914	22.8612	0.0860347	91	H7	Patient31-T	miR-142-5p	SYBR	22.1688	22.1307	0.0433552	91	H7	Patient39-T	miR-142-5p	SYBR	23.0366	22.924	0.146172	91	H7	Patient47-T	miR-142-5p	SYBR	22.5296	22.7532	0.374368
92	H8	Patient7-T	miR-142-5p	SYBR	23.8471	23.9445	0.23385	92	H8	Patient15-T	miR-142-5p	SYBR	22.9008	23.1963	0.268915	92	H8	Patient23-T	miR-142-5p	SYBR	22.9573	22.8612	0.0860347	92	H8	Patient31-T	miR-142-5p	SYBR	22.1398	22.1307	0.0433552	92	H8	Patient39-T	miR-142-5p	SYBR	22.9765	22.924	0.146172	92	H8	Patient47-T	miR-142-5p	SYBR	23.1854	22.7532	0.374368
93	H9	Patient7-T	miR-142-5p	SYBR	23.775	23.9445	0.23385	93	H9	Patient15-T	miR-142-5p	SYBR	23.4267	23.1963	0.268915	93	H9	Patient23-T	miR-142-5p	SYBR	22.8349	22.8612	0.0860347	93	H9	Patient31-T	miR-142-5p	SYBR	22.0835	22.1307	0.0433552	93	H9	Patient39-T	miR-142-5p	SYBR	22.7588	22.924	0.146172	93	H9	Patient47-T	miR-142-5p	SYBR	22.5446	22.7532	0.374368
94	H10	Patient8-T	miR-142-5p	SYBR	22.8448	22.9968	0.139147	94	H10	Patient16-T	miR-142-5p	SYBR	21.8448	21.844	0.102428	94	H10	Patient24-T	miR-142-5p	SYBR	21.7557	21.9207	0.148519	94	H10	Patient32-T	miR-142-5p	SYBR	22.2025	22.0386	0.208858	94	H10	Patient40-T	miR-142-5p	SYBR	22.8473	23.0217	0.17002	94	H10	Patient48-T	miR-142-5p	SYBR	22.7779	23.025	0.214111
95	H11	Patient8-T	miR-142-5p	SYBR	23.1178	22.9968	0.139147	95	H11	Patient16-T	miR-142-5p	SYBR	21.946	21.844	0.102428	95	H11	Patient24-T	miR-142-5p	SYBR	21.9624	21.9207	0.148519	95	H11	Patient32-T	miR-142-5p	SYBR	21.8035	22.0386	0.208858	95	H11	Patient40-T	miR-142-5p	SYBR	23.187	23.0217	0.17002	95	H11	Patient48-T	miR-142-5p	SYBR	23.1414	23.025	0.214111
96	H12	Patient8-T	miR-142-5p	SYBR	23.0279	22.9968	0.139147	96	H12	Patient16-T	miR-142-5p	SYBR	21.7412	21.844	0.102428	96	H12	Patient24-T	miR-142-5p	SYBR	22.0438	21.9207	0.148519	96	H12	Patient32-T	miR-142-5p	SYBR	22.1099	22.0386	0.208858	96	H12	Patient40-T	miR-142-5p	SYBR	23.0308	23.0217	0.17002	96	H12	Patient48-T	miR-142-5p	SYBR	23.1558	23.025	0.214111
Figure 6E qRT-PCR was used to detect the expression of PIK3CA in 50 cases of gliomas and adjacent brain tissues
Well	Well Position	Sample Name	Target Name	Reporter	CT	Ct Mean	Ct SD	Well	Well Position	Sample Name	Target Name	Reporter	CT	Ct Mean	Ct SD	Well	Well Position	Sample Name	Target Name	Reporter	CT	Ct Mean	Ct SD	Well	Well Position	Sample Name	Target Name	Reporter	CT	Ct Mean	Ct SD	Well	Well Position	Sample Name	Target Name	Reporter	CT	Ct Mean	Ct SD	Well	Well Position	Sample Name	Target Name	Reporter	CT	Ct Mean	Ct SD	Well	Well Position
1	A1	Patient1-N	GAPDH	SYBR	23.6145	23.7032	0.107894	1	A1	Patient9-N	GAPDH	SYBR	22.1116	22.0472	0.193436	1	A1	Patient17-N	GAPDH	SYBR	23.4676	23.4496	0.111032	1	A1	Patient25-N	GAPDH	SYBR	23.7148	23.7705	0.120748	1	A1	Patient33-N	GAPDH	SYBR	23.567	23.426	0.138613	1	A1	Patient41-N	GAPDH	SYBR	24.2099	23.7809	0.44401	1	A1
2	A2	Patient1-N	GAPDH	SYBR	23.8233	23.7032	0.107894	2	A2	Patient9-N	GAPDH	SYBR	22.2003	22.0472	0.193436	2	A2	Patient17-N	GAPDH	SYBR	23.5505	23.4496	0.111032	2	A2	Patient25-N	GAPDH	SYBR	23.909	23.7705	0.120748	2	A2	Patient33-N	GAPDH	SYBR	23.2899	23.426	0.138613	2	A2	Patient41-N	GAPDH	SYBR	23.3232	23.7809	0.44401	2	A2
3	A3	Patient1-N	GAPDH	SYBR	23.6717	23.7032	0.107894	3	A3	Patient9-N	GAPDH	SYBR	21.8298	22.0472	0.193436	3	A3	Patient17-N	GAPDH	SYBR	23.3307	23.4496	0.111032	3	A3	Patient25-N	GAPDH	SYBR	23.6876	23.7705	0.120748	3	A3	Patient33-N	GAPDH	SYBR	23.4211	23.426	0.138613	3	A3	Patient41-N	GAPDH	SYBR	23.8096	23.7809	0.44401	3	A3
4	A4	Patient2-N	GAPDH	SYBR	22.88	22.8705	0.0384811	4	A4	Patient10-N	GAPDH	SYBR	23.7845	23.5427	0.209827	4	A4	Patient18-N	GAPDH	SYBR	23.5969	23.5608	0.197321	4	A4	Patient26-N	GAPDH	SYBR	22.115	22.1288	0.0409823	4	A4	Patient34-N	GAPDH	SYBR	22.0164	22.0817	0.0567957	4	A4	Patient42-N	GAPDH	SYBR	23.8147	23.5534	0.245004	4	A4
5	A5	Patient2-N	GAPDH	SYBR	22.9034	22.8705	0.0384811	5	A5	Patient10-N	GAPDH	SYBR	23.4081	23.5427	0.209827	5	A5	Patient18-N	GAPDH	SYBR	23.7376	23.5608	0.197321	5	A5	Patient26-N	GAPDH	SYBR	22.175	22.1288	0.0409823	5	A5	Patient34-N	GAPDH	SYBR	22.1201	22.0817	0.0567957	5	A5	Patient42-N	GAPDH	SYBR	23.5165	23.5534	0.245004	5	A5
6	A6	Patient2-N	GAPDH	SYBR	22.8282	22.8705	0.0384811	6	A6	Patient10-N	GAPDH	SYBR	23.4356	23.5427	0.209827	6	A6	Patient18-N	GAPDH	SYBR	23.3479	23.5608	0.197321	6	A6	Patient26-N	GAPDH	SYBR	22.0966	22.1288	0.0409823	6	A6	Patient34-N	GAPDH	SYBR	22.1086	22.0817	0.0567957	6	A6	Patient42-N	GAPDH	SYBR	23.3289	23.5534	0.245004	6	A6
7	A7	Patient3-N	GAPDH	SYBR	23.5238	23.6058	0.129527	7	A7	Patient11-N	GAPDH	SYBR	23.432	23.4854	0.0940511	7	A7	Patient19-N	GAPDH	SYBR	23.6681	23.699	0.125759	7	A7	Patient27-N	GAPDH	SYBR	22.2295	22.3271	0.212946	7	A7	Patient35-N	GAPDH	SYBR	23.3011	23.4266	0.110522	7	A7	Patient43-N	GAPDH	SYBR	21.6228	21.6936	0.166481	7	A7
8	A8	Patient3-N	GAPDH	SYBR	23.7551	23.6058	0.129527	8	A8	Patient11-N	GAPDH	SYBR	23.4301	23.4854	0.0940511	8	A8	Patient19-N	GAPDH	SYBR	23.5916	23.699	0.125759	8	A8	Patient27-N	GAPDH	SYBR	22.1805	22.3271	0.212946	8	A8	Patient35-N	GAPDH	SYBR	23.4689	23.4266	0.110522	8	A8	Patient43-N	GAPDH	SYBR	21.5741	21.6936	0.166481	8	A8
9	A9	Patient3-N	GAPDH	SYBR	23.5385	23.6058	0.129527	9	A9	Patient11-N	GAPDH	SYBR	23.594	23.4854	0.0940511	9	A9	Patient19-N	GAPDH	SYBR	23.8374	23.699	0.125759	9	A9	Patient27-N	GAPDH	SYBR	22.5714	22.3271	0.212946	9	A9	Patient35-N	GAPDH	SYBR	23.5097	23.4266	0.110522	9	A9	Patient43-N	GAPDH	SYBR	21.8837	21.6936	0.166481	9	A9
10	A10	Patient4-N	GAPDH	SYBR	23.8549	23.6583	0.175305	10	A10	Patient12-N	GAPDH	SYBR	22.4623	22.457	0.358003	10	A10	Patient20-N	GAPDH	SYBR	23.7784	23.8938	0.21387	10	A10	Patient28-N	GAPDH	SYBR	23.6958	23.5916	0.0946993	10	A10	Patient36-N	GAPDH	SYBR	21.0261	21.0528	0.0643229	10	A10	Patient44-N	GAPDH	SYBR	22.2017	21.714	0.430687	10	A10
11	A11	Patient4-N	GAPDH	SYBR	23.602	23.6583	0.175305	11	A11	Patient12-N	GAPDH	SYBR	22.8122	22.457	0.358003	11	A11	Patient20-N	GAPDH	SYBR	24.1406	23.8938	0.21387	11	A11	Patient28-N	GAPDH	SYBR	23.5108	23.5916	0.0946993	11	A11	Patient36-N	GAPDH	SYBR	21.0061	21.0528	0.0643229	11	A11	Patient44-N	GAPDH	SYBR	21.3858	21.714	0.430687	11	A11
12	A12	Patient4-N	GAPDH	SYBR	23.5181	23.6583	0.175305	12	A12	Patient12-N	GAPDH	SYBR	22.0963	22.457	0.358003	12	A12	Patient20-N	GAPDH	SYBR	23.7624	23.8938	0.21387	12	A12	Patient28-N	GAPDH	SYBR	23.5683	23.5916	0.0946993	12	A12	Patient36-N	GAPDH	SYBR	21.1261	21.0528	0.0643229	12	A12	Patient44-N	GAPDH	SYBR	21.5545	21.714	0.430687	12	A12
13	B1	Patient1-N	PIK3CA	SYBR	24.5693	24.2195	0.310163	13	B1	Patient9-N	PIK3CA	SYBR	23.3091	23.4692	0.291584	13	B1	Patient17-N	PIK3CA	SYBR	23.9462	23.9607	0.0125472	13	B1	Patient25-N	PIK3CA	SYBR	23.8763	23.8829	0.0275823	13	B1	Patient33-N	PIK3CA	SYBR	23.9599	23.991	0.231007	13	B1	Patient41-N	PIK3CA	SYBR	24.1954	24.1153	0.138376	13	B1
14	B2	Patient1-N	PIK3CA	SYBR	24.1109	24.2195	0.310163	14	B2	Patient9-N	PIK3CA	SYBR	23.8057	23.4692	0.291584	14	B2	Patient17-N	PIK3CA	SYBR	23.967	23.9607	0.0125472	14	B2	Patient25-N	PIK3CA	SYBR	23.8592	23.8829	0.0275823	14	B2	Patient33-N	PIK3CA	SYBR	24.236	23.991	0.231007	14	B2	Patient41-N	PIK3CA	SYBR	24.195	24.1153	0.138376	14	B2
15	B3	Patient1-N	PIK3CA	SYBR	23.9782	24.2195	0.310163	15	B3	Patient9-N	PIK3CA	SYBR	23.2927	23.4692	0.291584	15	B3	Patient17-N	PIK3CA	SYBR	23.9688	23.9607	0.0125472	15	B3	Patient25-N	PIK3CA	SYBR	23.9132	23.8829	0.0275823	15	B3	Patient33-N	PIK3CA	SYBR	23.7771	23.991	0.231007	15	B3	Patient41-N	PIK3CA	SYBR	23.9555	24.1153	0.138376	15	B3
16	B4	Patient2-N	PIK3CA	SYBR	23.8963	23.8774	0.0507683	16	B4	Patient10-N	PIK3CA	SYBR	23.9229	23.9252	0.0700251	16	B4	Patient18-N	PIK3CA	SYBR	24.1195	24.0114	0.120365	16	B4	Patient26-N	PIK3CA	SYBR	23.2395	23.3047	0.143653	16	B4	Patient34-N	PIK3CA	SYBR	23.2858	23.4087	0.118892	16	B4	Patient42-N	PIK3CA	SYBR	24.1481	24.0032	0.175664	16	B4
17	B5	Patient2-N	PIK3CA	SYBR	23.8199	23.8774	0.0507683	17	B5	Patient10-N	PIK3CA	SYBR	23.8563	23.9252	0.0700251	17	B5	Patient18-N	PIK3CA	SYBR	23.8817	24.0114	0.120365	17	B5	Patient26-N	PIK3CA	SYBR	23.4694	23.3047	0.143653	17	B5	Patient34-N	PIK3CA	SYBR	23.4169	23.4087	0.118892	17	B5	Patient42-N	PIK3CA	SYBR	24.0537	24.0032	0.175664	17	B5
18	B6	Patient2-N	PIK3CA	SYBR	23.916	23.8774	0.0507683	18	B6	Patient10-N	PIK3CA	SYBR	23.9963	23.9252	0.0700251	18	B6	Patient18-N	PIK3CA	SYBR	24.033	24.0114	0.120365	18	B6	Patient26-N	PIK3CA	SYBR	23.2052	23.3047	0.143653	18	B6	Patient34-N	PIK3CA	SYBR	23.5232	23.4087	0.118892	18	B6	Patient42-N	PIK3CA	SYBR	23.8078	24.0032	0.175664	18	B6
19	B7	Patient3-N	PIK3CA	SYBR	23.7017	23.5065	0.271918	19	B7	Patient11-N	PIK3CA	SYBR	23.9315	23.9933	0.372221	19	B7	Patient19-N	PIK3CA	SYBR	23.3931	23.4417	0.0575318	19	B7	Patient27-N	PIK3CA	SYBR	23.6171	23.521	0.160157	19	B7	Patient35-N	PIK3CA	SYBR	23.5688	23.3699	0.172374	19	B7	Patient43-N	PIK3CA	SYBR	22.4614	22.5323	0.0616896	19	B7
20	B8	Patient3-N	PIK3CA	SYBR	23.1959	23.5065	0.271918	20	B8	Patient11-N	PIK3CA	SYBR	24.3925	23.9933	0.372221	20	B8	Patient19-N	PIK3CA	SYBR	23.5052	23.4417	0.0575318	20	B8	Patient27-N	PIK3CA	SYBR	23.6099	23.521	0.160157	20	B8	Patient35-N	PIK3CA	SYBR	23.2638	23.3699	0.172374	20	B8	Patient43-N	PIK3CA	SYBR	22.5616	22.5323	0.0616896	20	B8
21	B9	Patient3-N	PIK3CA	SYBR	23.622	23.5065	0.271918	21	B9	Patient11-N	PIK3CA	SYBR	23.6558	23.9933	0.372221	21	B9	Patient19-N	PIK3CA	SYBR	23.4267	23.4417	0.0575318	21	B9	Patient27-N	PIK3CA	SYBR	23.3361	23.521	0.160157	21	B9	Patient35-N	PIK3CA	SYBR	23.2772	23.3699	0.172374	21	B9	Patient43-N	PIK3CA	SYBR	22.5738	22.5323	0.0616896	21	B9
22	B10	Patient4-N	PIK3CA	SYBR	23.9395	23.9016	0.0408323	22	B10	Patient12-N	PIK3CA	SYBR	23.1543	23.3285	0.190632	22	B10	Patient20-N	PIK3CA	SYBR	23.9722	23.937	0.0683879	22	B10	Patient28-N	PIK3CA	SYBR	23.9997	23.9078	0.141169	22	B10	Patient36-N	PIK3CA	SYBR	23.5679	23.3725	0.29873	22	B10	Patient44-N	PIK3CA	SYBR	22.2953	22.4096	0.110926	22	B10
23	B11	Patient4-N	PIK3CA	SYBR	23.9069	23.9016	0.0408323	23	B11	Patient12-N	PIK3CA	SYBR	23.5322	23.3285	0.190632	23	B11	Patient20-N	PIK3CA	SYBR	23.8581	23.937	0.0683879	23	B11	Patient28-N	PIK3CA	SYBR	23.9785	23.9078	0.141169	23	B11	Patient36-N	PIK3CA	SYBR	23.0287	23.3725	0.29873	23	B11	Patient44-N	PIK3CA	SYBR	22.5168	22.4096	0.110926	23	B11
24	B12	Patient4-N	PIK3CA	SYBR	23.8583	23.9016	0.0408323	24	B12	Patient12-N	PIK3CA	SYBR	23.2991	23.3285	0.190632	24	B12	Patient20-N	PIK3CA	SYBR	23.9806	23.937	0.0683879	24	B12	Patient28-N	PIK3CA	SYBR	23.7453	23.9078	0.141169	24	B12	Patient36-N	PIK3CA	SYBR	23.521	23.3725	0.29873	24	B12	Patient44-N	PIK3CA	SYBR	22.4166	22.4096	0.110926	24	B12
25	C1	Patient1-T	GAPDH	SYBR	23.6567	23.4189	0.226117	25	C1	Patient9-T	GAPDH	SYBR	23.5156	23.6255	0.212805	25	C1	Patient17-T	GAPDH	SYBR	23.4719	23.3139	0.174768	25	C1	Patient25-T	GAPDH	SYBR	23.2599	23.2225	0.0341702	25	C1	Patient33-T	GAPDH	SYBR	23.9051	23.8581	0.157663	25	C1	Patient41-T	GAPDH	SYBR	23.5096	23.8162	0.313845
26	C2	Patient1-T	GAPDH	SYBR	23.2066	23.4189	0.226117	26	C2	Patient9-T	GAPDH	SYBR	23.8708	23.6255	0.212805	26	C2	Patient17-T	GAPDH	SYBR	23.3435	23.3139	0.174768	26	C2	Patient25-T	GAPDH	SYBR	23.1929	23.2225	0.0341702	26	C2	Patient33-T	GAPDH	SYBR	23.9869	23.8581	0.157663	26	C2	Patient41-T	GAPDH	SYBR	24.1368	23.8162	0.313845
27	C3	Patient1-T	GAPDH	SYBR	23.3934	23.4189	0.226117	27	C3	Patient9-T	GAPDH	SYBR	23.49	23.6255	0.212805	27	C3	Patient17-T	GAPDH	SYBR	23.1262	23.3139	0.174768	27	C3	Patient25-T	GAPDH	SYBR	23.2149	23.2225	0.0341702	27	C3	Patient33-T	GAPDH	SYBR	23.6823	23.8581	0.157663	27	C3	Patient41-T	GAPDH	SYBR	23.8021	23.8162	0.313845
28	C4	Patient2-T	GAPDH	SYBR	22.7209	23.2267	0.464075	28	C4	Patient10-T	GAPDH	SYBR	23.5609	23.54	0.200955	28	C4	Patient18-T	GAPDH	SYBR	22.7301	22.948	0.292361	28	C4	Patient26-T	GAPDH	SYBR	23.4813	23.5204	0.0494959	28	C4	Patient34-T	GAPDH	SYBR	23.5057	23.5521	0.276723	28	C4	Patient42-T	GAPDH	SYBR	23.6462	23.4199	0.295349
29	C5	Patient2-T	GAPDH	SYBR	23.6328	23.2267	0.464075	29	C5	Patient10-T	GAPDH	SYBR	23.7296	23.54	0.200955	29	C5	Patient18-T	GAPDH	SYBR	23.2803	22.948	0.292361	29	C5	Patient26-T	GAPDH	SYBR	23.5038	23.5204	0.0494959	29	C5	Patient34-T	GAPDH	SYBR	23.3015	23.5521	0.276723	29	C5	Patient42-T	GAPDH	SYBR	23.5278	23.4199	0.295349
30	C6	Patient2-T	GAPDH	SYBR	23.3265	23.2267	0.464075	30	C6	Patient10-T	GAPDH	SYBR	23.3294	23.54	0.200955	30	C6	Patient18-T	GAPDH	SYBR	22.8336	22.948	0.292361	30	C6	Patient26-T	GAPDH	SYBR	23.576	23.5204	0.0494959	30	C6	Patient34-T	GAPDH	SYBR	23.8491	23.5521	0.276723	30	C6	Patient42-T	GAPDH	SYBR	23.0858	23.4199	0.295349
31	C7	Patient3-T	GAPDH	SYBR	22.8759	23.0153	0.243676	31	C7	Patient11-T	GAPDH	SYBR	23.4595	23.3414	0.110903	31	C7	Patient19-T	GAPDH	SYBR	23.3796	23.7433	0.36809	31	C7	Patient27-T	GAPDH	SYBR	23.5695	23.704	0.137241	31	C7	Patient35-T	GAPDH	SYBR	23.7359	23.6017	0.274027	31	C7	Patient43-T	GAPDH	SYBR	23.7232	23.4959	0.197544
32	C8	Patient3-T	GAPDH	SYBR	22.8734	23.0153	0.243676	32	C8	Patient11-T	GAPDH	SYBR	23.2394	23.3414	0.110903	32	C8	Patient19-T	GAPDH	SYBR	23.7347	23.7433	0.36809	32	C8	Patient27-T	GAPDH	SYBR	23.6988	23.704	0.137241	32	C8	Patient35-T	GAPDH	SYBR	23.2864	23.6017	0.274027	32	C8	Patient43-T	GAPDH	SYBR	23.3654	23.4959	0.197544
33	C9	Patient3-T	GAPDH	SYBR	23.2967	23.0153	0.243676	33	C9	Patient11-T	GAPDH	SYBR	23.3253	23.3414	0.110903	33	C9	Patient19-T	GAPDH	SYBR	24.1157	23.7433	0.36809	33	C9	Patient27-T	GAPDH	SYBR	23.8438	23.704	0.137241	33	C9	Patient35-T	GAPDH	SYBR	23.7828	23.6017	0.274027	33	C9	Patient43-T	GAPDH	SYBR	23.3992	23.4959	0.197544
34	C10	Patient4-T	GAPDH	SYBR	22.8456	22.9728	0.22166	34	C10	Patient12-T	GAPDH	SYBR	22.7886	23.1106	0.285723	34	C10	Patient20-T	GAPDH	SYBR	23.3706	23.4473	0.301553	34	C10	Patient28-T	GAPDH	SYBR	23.492	23.1879	0.313078	34	C10	Patient36-T	GAPDH	SYBR	23.9692	23.7547	0.186708	34	C10	Patient44-T	GAPDH	SYBR	23.1424	23.4226	0.273789
35	C11	Patient4-T	GAPDH	SYBR	23.2287	22.9728	0.22166	35	C11	Patient12-T	GAPDH	SYBR	23.209	23.1106	0.285723	35	C11	Patient20-T	GAPDH	SYBR	23.1916	23.4473	0.301553	35	C11	Patient28-T	GAPDH	SYBR	23.205	23.1879	0.313078	35	C11	Patient36-T	GAPDH	SYBR	23.6655	23.7547	0.186708	35	C11	Patient44-T	GAPDH	SYBR	23.6895	23.4226	0.273789
36	C12	Patient4-T	GAPDH	SYBR	22.844	22.9728	0.22166	36	C12	Patient12-T	GAPDH	SYBR	23.3341	23.1106	0.285723	36	C12	Patient20-T	GAPDH	SYBR	23.7798	23.4473	0.301553	36	C12	Patient28-T	GAPDH	SYBR	22.8666	23.1879	0.313078	36	C12	Patient36-T	GAPDH	SYBR	23.6293	23.7547	0.186708	36	C12	Patient44-T	GAPDH	SYBR	23.436	23.4226	0.273789
37	D1	Patient1-T	PIK3CA	SYBR	23.3814	23.4141	0.11555	37	D1	Patient9-T	PIK3CA	SYBR	23.3374	23.3986	0.140699	37	D1	Patient17-T	PIK3CA	SYBR	23.7589	23.4253	0.330116	37	D1	Patient25-T	PIK3CA	SYBR	23.4782	23.3413	0.137651	37	D1	Patient33-T	PIK3CA	SYBR	23.2637	23.3926	0.112457	37	D1	Patient41-T	PIK3CA	SYBR	23.5527	23.6059	0.0595745
38	D2	Patient1-T	PIK3CA	SYBR	23.5424	23.4141	0.11555	38	D2	Patient9-T	PIK3CA	SYBR	23.2989	23.3986	0.140699	38	D2	Patient17-T	PIK3CA	SYBR	23.4183	23.4253	0.330116	38	D2	Patient25-T	PIK3CA	SYBR	23.2029	23.3413	0.137651	38	D2	Patient33-T	PIK3CA	SYBR	23.4702	23.3926	0.112457	38	D2	Patient41-T	PIK3CA	SYBR	23.6703	23.6059	0.0595745
39	D3	Patient1-T	PIK3CA	SYBR	23.3183	23.4141	0.11555	39	D3	Patient9-T	PIK3CA	SYBR	23.5596	23.3986	0.140699	39	D3	Patient17-T	PIK3CA	SYBR	23.0988	23.4253	0.330116	39	D3	Patient25-T	PIK3CA	SYBR	23.3428	23.3413	0.137651	39	D3	Patient33-T	PIK3CA	SYBR	23.444	23.3926	0.112457	39	D3	Patient41-T	PIK3CA	SYBR	23.5947	23.6059	0.0595745
40	D4	Patient2-T	PIK3CA	SYBR	22.4338	22.4679	0.204461	40	D4	Patient10-T	PIK3CA	SYBR	23.5344	23.4661	0.0820186	40	D4	Patient18-T	PIK3CA	SYBR	22.4519	22.2438	0.187381	40	D4	Patient26-T	PIK3CA	SYBR	23.5883	23.6431	0.0545589	40	D4	Patient34-T	PIK3CA	SYBR	23.2077	23.3606	0.162853	40	D4	Patient42-T	PIK3CA	SYBR	23.5485	23.4283	0.199814
41	D5	Patient2-T	PIK3CA	SYBR	22.2826	22.4679	0.204461	41	D5	Patient10-T	PIK3CA	SYBR	23.3751	23.4661	0.0820186	41	D5	Patient18-T	PIK3CA	SYBR	22.0885	22.2438	0.187381	41	D5	Patient26-T	PIK3CA	SYBR	23.6974	23.6431	0.0545589	41	D5	Patient34-T	PIK3CA	SYBR	23.3423	23.3606	0.162853	41	D5	Patient42-T	PIK3CA	SYBR	23.5387	23.4283	0.199814
42	D6	Patient2-T	PIK3CA	SYBR	22.6872	22.4679	0.204461	42	D6	Patient10-T	PIK3CA	SYBR	23.4889	23.4661	0.0820186	42	D6	Patient18-T	PIK3CA	SYBR	22.1908	22.2438	0.187381	42	D6	Patient26-T	PIK3CA	SYBR	23.6434	23.6431	0.0545589	42	D6	Patient34-T	PIK3CA	SYBR	23.5319	23.3606	0.162853	42	D6	Patient42-T	PIK3CA	SYBR	23.1976	23.4283	0.199814
43	D7	Patient3-T	PIK3CA	SYBR	22.5606	22.4662	0.0836001	43	D7	Patient11-T	PIK3CA	SYBR	23.37	23.3003	0.183941	43	D7	Patient19-T	PIK3CA	SYBR	23.7193	23.6435	0.311594	43	D7	Patient27-T	PIK3CA	SYBR	24.0921	24.0113	0.230409	43	D7	Patient35-T	PIK3CA	SYBR	23.443	23.4673	0.10236	43	D7	Patient43-T	PIK3CA	SYBR	23.6088	23.5006	0.102792
44	D8	Patient3-T	PIK3CA	SYBR	22.4364	22.4662	0.0836001	44	D8	Patient11-T	PIK3CA	SYBR	23.0917	23.3003	0.183941	44	D8	Patient19-T	PIK3CA	SYBR	23.301	23.6435	0.311594	44	D8	Patient27-T	PIK3CA	SYBR	24.1905	24.0113	0.230409	44	D8	Patient35-T	PIK3CA	SYBR	23.5796	23.4673	0.10236	44	D8	Patient43-T	PIK3CA	SYBR	23.489	23.5006	0.102792
45	D9	Patient3-T	PIK3CA	SYBR	22.4016	22.4662	0.0836001	45	D9	Patient11-T	PIK3CA	SYBR	23.4392	23.3003	0.183941	45	D9	Patient19-T	PIK3CA	SYBR	23.9102	23.6435	0.311594	45	D9	Patient27-T	PIK3CA	SYBR	23.7514	24.0113	0.230409	45	D9	Patient35-T	PIK3CA	SYBR	23.3792	23.4673	0.10236	45	D9	Patient43-T	PIK3CA	SYBR	23.4042	23.5006	0.102792
46	D10	Patient4-T	PIK3CA	SYBR	22.5923	22.4592	0.145757	46	D10	Patient12-T	PIK3CA	SYBR	22.4307	22.5666	0.118591	46	D10	Patient20-T	PIK3CA	SYBR	23.3527	23.3686	0.0194361	46	D10	Patient28-T	PIK3CA	SYBR	22.7028	22.6335	0.309385	46	D10	Patient36-T	PIK3CA	SYBR	23.396	23.4466	0.237621	46	D10	Patient44-T	PIK3CA	SYBR	23.7161	23.3926	0.297674
47	D11	Patient4-T	PIK3CA	SYBR	22.3034	22.4592	0.145757	47	D11	Patient12-T	PIK3CA	SYBR	22.6488	22.5666	0.118591	47	D11	Patient20-T	PIK3CA	SYBR	23.3629	23.3686	0.0194361	47	D11	Patient28-T	PIK3CA	SYBR	22.2954	22.6335	0.309385	47	D11	Patient36-T	PIK3CA	SYBR	23.7055	23.4466	0.237621	47	D11	Patient44-T	PIK3CA	SYBR	23.3315	23.3926	0.297674
48	D12	Patient4-T	PIK3CA	SYBR	22.4819	22.4592	0.145757	48	D12	Patient12-T	PIK3CA	SYBR	22.6204	22.5666	0.118591	48	D12	Patient20-T	PIK3CA	SYBR	23.3903	23.3686	0.0194361	48	D12	Patient28-T	PIK3CA	SYBR	22.9024	22.6335	0.309385	48	D12	Patient36-T	PIK3CA	SYBR	23.2384	23.4466	0.237621	48	D12	Patient44-T	PIK3CA	SYBR	23.1303	23.3926	0.297674
49	E1	Patient5-N	GAPDH	SYBR	21.9904	22.2088	0.189933	49	E1	Patient13-N	GAPDH	SYBR	22.6765	22.8794	0.328303	49	E1	Patient21-N	GAPDH	SYBR	22.5919	22.8562	0.250113	49	E1	Patient29-N	GAPDH	SYBR	21.6917	21.7609	0.228873	49	E1	Patient37-N	GAPDH	SYBR	22.1958	21.7774	0.523082	49	E1	Patient45-N	GAPDH	SYBR	23.6728	23.7424	0.0722484
50	E2	Patient5-N	GAPDH	SYBR	22.3006	22.2088	0.189933	50	E2	Patient13-N	GAPDH	SYBR	23.2582	22.8794	0.328303	50	E2	Patient21-N	GAPDH	SYBR	23.0891	22.8562	0.250113	50	E2	Patient29-N	GAPDH	SYBR	22.0163	21.7609	0.228873	50	E2	Patient37-N	GAPDH	SYBR	21.9456	21.7774	0.523082	50	E2	Patient45-N	GAPDH	SYBR	23.817	23.7424	0.0722484
51	E3	Patient5-N	GAPDH	SYBR	22.3353	22.2088	0.189933	51	E3	Patient13-N	GAPDH	SYBR	22.7034	22.8794	0.328303	51	E3	Patient21-N	GAPDH	SYBR	22.8876	22.8562	0.250113	51	E3	Patient29-N	GAPDH	SYBR	21.5746	21.7609	0.228873	51	E3	Patient37-N	GAPDH	SYBR	21.191	21.7774	0.523082	51	E3	Patient45-N	GAPDH	SYBR	23.7374	23.7424	0.0722484
52	E4	Patient6-N	GAPDH	SYBR	22.5417	22.8824	0.437925	52	E4	Patient14-N	GAPDH	SYBR	23.6522	23.6014	0.226181	52	E4	Patient22-N	GAPDH	SYBR	22.0521	21.621	0.49991	52	E4	Patient30-N	GAPDH	SYBR	23.2633	23.2987	0.0330137	52	E4	Patient38-N	GAPDH	SYBR	21.6308	21.701	0.0622062	52	E4	Patient46-N	GAPDH	SYBR	23.9165	23.7879	0.118751
53	E5	Patient6-N	GAPDH	SYBR	23.3763	22.8824	0.437925	53	E5	Patient14-N	GAPDH	SYBR	23.3542	23.6014	0.226181	53	E5	Patient22-N	GAPDH	SYBR	21.7378	21.621	0.49991	53	E5	Patient30-N	GAPDH	SYBR	23.3042	23.2987	0.0330137	53	E5	Patient38-N	GAPDH	SYBR	21.723	21.701	0.0622062	53	E5	Patient46-N	GAPDH	SYBR	23.6824	23.7879	0.118751
54	E6	Patient6-N	GAPDH	SYBR	22.7291	22.8824	0.437925	54	E6	Patient14-N	GAPDH	SYBR	23.7979	23.6014	0.226181	54	E6	Patient22-N	GAPDH	SYBR	21.073	21.621	0.49991	54	E6	Patient30-N	GAPDH	SYBR	23.3286	23.2987	0.0330137	54	E6	Patient38-N	GAPDH	SYBR	21.7492	21.701	0.0622062	54	E6	Patient46-N	GAPDH	SYBR	23.7648	23.7879	0.118751
55	E7	Patient7-N	GAPDH	SYBR	23.6715	23.6803	0.0219118	55	E7	Patient15-N	GAPDH	SYBR	23.7206	23.5482	0.210567	55	E7	Patient23-N	GAPDH	SYBR	23.5413	23.5471	0.1285	55	E7	Patient31-N	GAPDH	SYBR	23.366	23.4743	0.212465	55	E7	Patient39-N	GAPDH	SYBR	21.921	22.1267	0.36718	55	E7	Patient47-N	GAPDH	SYBR	23.5221	23.6224	0.0987393
56	E8	Patient7-N	GAPDH	SYBR	23.7053	23.6803	0.0219118	56	E8	Patient15-N	GAPDH	SYBR	23.6104	23.5482	0.210567	56	E8	Patient23-N	GAPDH	SYBR	23.4216	23.5471	0.1285	56	E8	Patient31-N	GAPDH	SYBR	23.3379	23.4743	0.212465	56	E8	Patient39-N	GAPDH	SYBR	21.9085	22.1267	0.36718	56	E8	Patient47-N	GAPDH	SYBR	23.6258	23.6224	0.0987393
57	E9	Patient7-N	GAPDH	SYBR	23.6642	23.6803	0.0219118	57	E9	Patient15-N	GAPDH	SYBR	23.3135	23.5482	0.210567	57	E9	Patient23-N	GAPDH	SYBR	23.6784	23.5471	0.1285	57	E9	Patient31-N	GAPDH	SYBR	23.7191	23.4743	0.212465	57	E9	Patient39-N	GAPDH	SYBR	22.5506	22.1267	0.36718	57	E9	Patient47-N	GAPDH	SYBR	23.7194	23.6224	0.0987393
58	E10	Patient8-N	GAPDH	SYBR	22.5418	22.8213	0.247252	58	E10	Patient16-N	GAPDH	SYBR	23.4638	23.3612	0.141365	58	E10	Patient24-N	GAPDH	SYBR	22.9891	23.2944	0.264432	58	E10	Patient32-N	GAPDH	SYBR	21.7752	21.6563	0.105095	58	E10	Patient40-N	GAPDH	SYBR	23.5709	23.5024	0.155653	58	E10	Patient48-N	GAPDH	SYBR	23.5717	23.5347	0.0995402
59	E11	Patient8-N	GAPDH	SYBR	22.9104	22.8213	0.247252	59	E11	Patient16-N	GAPDH	SYBR	23.2	23.3612	0.141365	59	E11	Patient24-N	GAPDH	SYBR	23.4451	23.2944	0.264432	59	E11	Patient32-N	GAPDH	SYBR	21.576	21.6563	0.105095	59	E11	Patient40-N	GAPDH	SYBR	23.612	23.5024	0.155653	59	E11	Patient48-N	GAPDH	SYBR	23.4219	23.5347	0.0995402
60	E12	Patient8-N	GAPDH	SYBR	23.0116	22.8213	0.247252	60	E12	Patient16-N	GAPDH	SYBR	23.4199	23.3612	0.141365	60	E12	Patient24-N	GAPDH	SYBR	23.4491	23.2944	0.264432	60	E12	Patient32-N	GAPDH	SYBR	21.6175	21.6563	0.105095	60	E12	Patient40-N	GAPDH	SYBR	23.3242	23.5024	0.155653	60	E12	Patient48-N	GAPDH	SYBR	23.6104	23.5347	0.0995402
61	F1	Patient5-N	PIK3CA	SYBR	23.6013	23.501	0.0994566	61	F1	Patient13-N	PIK3CA	SYBR	22.5984	22.5421	0.147205	61	F1	Patient21-N	PIK3CA	SYBR	23.5732	23.5603	0.0761237	61	F1	Patient29-N	PIK3CA	SYBR	22.5193	22.4756	0.204899	61	F1	Patient37-N	PIK3CA	SYBR	22.4272	22.5536	0.136016	61	F1	Patient45-N	PIK3CA	SYBR	23.8797	23.9901	0.135899
62	F2	Patient5-N	PIK3CA	SYBR	23.4994	23.501	0.0994566	62	F2	Patient13-N	PIK3CA	SYBR	22.375	22.5421	0.147205	62	F2	Patient21-N	PIK3CA	SYBR	23.6291	23.5603	0.0761237	62	F2	Patient29-N	PIK3CA	SYBR	22.6551	22.4756	0.204899	62	F2	Patient37-N	PIK3CA	SYBR	22.5362	22.5536	0.136016	62	F2	Patient45-N	PIK3CA	SYBR	24.1419	23.9901	0.135899
63	F3	Patient5-N	PIK3CA	SYBR	23.4024	23.501	0.0994566	63	F3	Patient13-N	PIK3CA	SYBR	22.6529	22.5421	0.147205	63	F3	Patient21-N	PIK3CA	SYBR	23.4785	23.5603	0.0761237	63	F3	Patient29-N	PIK3CA	SYBR	22.2524	22.4756	0.204899	63	F3	Patient37-N	PIK3CA	SYBR	22.6975	22.5536	0.136016	63	F3	Patient45-N	PIK3CA	SYBR	23.9486	23.9901	0.135899
64	F4	Patient6-N	PIK3CA	SYBR	23.7488	23.5589	0.173452	64	F4	Patient14-N	PIK3CA	SYBR	23.6903	23.4507	0.240564	64	F4	Patient22-N	PIK3CA	SYBR	22.5432	22.4382	0.141137	64	F4	Patient30-N	PIK3CA	SYBR	23.7727	23.9209	0.14861	64	F4	Patient38-N	PIK3CA	SYBR	22.5551	22.5083	0.0406294	64	F4	Patient46-N	PIK3CA	SYBR	23.8495	23.9912	0.125409
65	F5	Patient6-N	PIK3CA	SYBR	23.5192	23.5589	0.173452	65	F5	Patient14-N	PIK3CA	SYBR	23.4524	23.4507	0.240564	65	F5	Patient22-N	PIK3CA	SYBR	22.4936	22.4382	0.141137	65	F5	Patient30-N	PIK3CA	SYBR	24.0699	23.9209	0.14861	65	F5	Patient38-N	PIK3CA	SYBR	22.4874	22.5083	0.0406294	65	F5	Patient46-N	PIK3CA	SYBR	24.0878	23.9912	0.125409
66	F6	Patient6-N	PIK3CA	SYBR	23.4088	23.5589	0.173452	66	F6	Patient14-N	PIK3CA	SYBR	23.2092	23.4507	0.240564	66	F6	Patient22-N	PIK3CA	SYBR	22.2777	22.4382	0.141137	66	F6	Patient30-N	PIK3CA	SYBR	23.9202	23.9209	0.14861	66	F6	Patient38-N	PIK3CA	SYBR	22.4824	22.5083	0.0406294	66	F6	Patient46-N	PIK3CA	SYBR	24.0363	23.9912	0.125409
67	F7	Patient7-N	PIK3CA	SYBR	23.8238	24.0902	0.245074	67	F7	Patient15-N	PIK3CA	SYBR	24.2837	24.1557	0.182959	67	F7	Patient23-N	PIK3CA	SYBR	24.099	23.9054	0.26764	67	F7	Patient31-N	PIK3CA	SYBR	23.2018	23.3437	0.160841	67	F7	Patient39-N	PIK3CA	SYBR	23.6004	23.568	0.0357923	67	F7	Patient47-N	PIK3CA	SYBR	24.0027	24.0087	0.15451
68	F8	Patient7-N	PIK3CA	SYBR	24.1406	24.0902	0.245074	68	F8	Patient15-N	PIK3CA	SYBR	24.2371	24.1557	0.182959	68	F8	Patient23-N	PIK3CA	SYBR	23.6	23.9054	0.26764	68	F8	Patient31-N	PIK3CA	SYBR	23.5184	23.3437	0.160841	68	F8	Patient39-N	PIK3CA	SYBR	23.5296	23.568	0.0357923	68	F8	Patient47-N	PIK3CA	SYBR	23.8573	24.0087	0.15451
69	F9	Patient7-N	PIK3CA	SYBR	24.3061	24.0902	0.245074	69	F9	Patient15-N	PIK3CA	SYBR	23.9461	24.1557	0.182959	69	F9	Patient23-N	PIK3CA	SYBR	24.0171	23.9054	0.26764	69	F9	Patient31-N	PIK3CA	SYBR	23.3108	23.3437	0.160841	69	F9	Patient39-N	PIK3CA	SYBR	23.574	23.568	0.0357923	69	F9	Patient47-N	PIK3CA	SYBR	24.1661	24.0087	0.15451
70	F10	Patient8-N	PIK3CA	SYBR	23.6507	23.4976	0.158878	70	F10	Patient16-N	PIK3CA	SYBR	24.0018	23.9694	0.134315	70	F10	Patient24-N	PIK3CA	SYBR	23.3525	23.3851	0.236222	70	F10	Patient32-N	PIK3CA	SYBR	22.6468	22.7087	0.131946	70	F10	Patient40-N	PIK3CA	SYBR	23.4796	23.4582	0.0189392	70	F10	Patient48-N	PIK3CA	SYBR	23.8717	23.907	0.114405
71	F11	Patient8-N	PIK3CA	SYBR	23.5087	23.4976	0.158878	71	F11	Patient16-N	PIK3CA	SYBR	24.0846	23.9694	0.134315	71	F11	Patient24-N	PIK3CA	SYBR	23.1669	23.3851	0.236222	71	F11	Patient32-N	PIK3CA	SYBR	22.6191	22.7087	0.131946	71	F11	Patient40-N	PIK3CA	SYBR	23.4435	23.4582	0.0189392	71	F11	Patient48-N	PIK3CA	SYBR	24.0349	23.907	0.114405
72	F12	Patient8-N	PIK3CA	SYBR	23.3335	23.4976	0.158878	72	F12	Patient16-N	PIK3CA	SYBR	23.8219	23.9694	0.134315	72	F12	Patient24-N	PIK3CA	SYBR	23.6359	23.3851	0.236222	72	F12	Patient32-N	PIK3CA	SYBR	22.8602	22.7087	0.131946	72	F12	Patient40-N	PIK3CA	SYBR	23.4515	23.4582	0.0189392	72	F12	Patient48-N	PIK3CA	SYBR	23.8144	23.907	0.114405
73	G1	Patient5-T	GAPDH	SYBR	23.0595	23.1904	0.308283	73	G1	Patient13-T	GAPDH	SYBR	23.5698	23.6775	0.204962	73	G1	Patient21-T	GAPDH	SYBR	23.8769	23.6414	0.215297	73	G1	Patient29-T	GAPDH	SYBR	23.521	23.3877	0.116979	73	G1	Patient37-T	GAPDH	SYBR	23.7893	23.5228	0.294866	73	G1	Patient45-T	GAPDH	SYBR	23.4376	23.4457	0.17422
74	G2	Patient5-T	GAPDH	SYBR	22.9692	23.1904	0.308283	74	G2	Patient13-T	GAPDH	SYBR	23.5489	23.6775	0.204962	74	G2	Patient21-T	GAPDH	SYBR	23.5926	23.6414	0.215297	74	G2	Patient29-T	GAPDH	SYBR	23.34	23.3877	0.116979	74	G2	Patient37-T	GAPDH	SYBR	23.5731	23.5228	0.294866	74	G2	Patient45-T	GAPDH	SYBR	23.2757	23.4457	0.17422
75	G3	Patient5-T	GAPDH	SYBR	23.5425	23.1904	0.308283	75	G3	Patient13-T	GAPDH	SYBR	23.9139	23.6775	0.204962	75	G3	Patient21-T	GAPDH	SYBR	23.4546	23.6414	0.215297	75	G3	Patient29-T	GAPDH	SYBR	23.3021	23.3877	0.116979	75	G3	Patient37-T	GAPDH	SYBR	23.206	23.5228	0.294866	75	G3	Patient45-T	GAPDH	SYBR	23.6239	23.4457	0.17422
76	G4	Patient6-T	GAPDH	SYBR	23.8624	23.7485	0.129314	76	G4	Patient14-T	GAPDH	SYBR	23.4746	23.5693	0.124049	76	G4	Patient22-T	GAPDH	SYBR	23.5949	23.4411	0.315836	76	G4	Patient30-T	GAPDH	SYBR	22.8509	23.0635	0.203729	76	G4	Patient38-T	GAPDH	SYBR	23.6053	23.6493	0.0954491	76	G4	Patient46-T	GAPDH	SYBR	23.411	23.493	0.12187
77	G5	Patient6-T	GAPDH	SYBR	23.7751	23.7485	0.129314	77	G5	Patient14-T	GAPDH	SYBR	23.7097	23.5693	0.124049	77	G5	Patient22-T	GAPDH	SYBR	23.0778	23.4411	0.315836	77	G5	Patient30-T	GAPDH	SYBR	23.0825	23.0635	0.203729	77	G5	Patient38-T	GAPDH	SYBR	23.7589	23.6493	0.0954491	77	G5	Patient46-T	GAPDH	SYBR	23.6331	23.493	0.12187
78	G6	Patient6-T	GAPDH	SYBR	23.6079	23.7485	0.129314	78	G6	Patient14-T	GAPDH	SYBR	23.5237	23.5693	0.124049	78	G6	Patient22-T	GAPDH	SYBR	23.6506	23.4411	0.315836	78	G6	Patient30-T	GAPDH	SYBR	23.257	23.0635	0.203729	78	G6	Patient38-T	GAPDH	SYBR	23.5839	23.6493	0.0954491	78	G6	Patient46-T	GAPDH	SYBR	23.4351	23.493	0.12187
79	G7	Patient7-T	GAPDH	SYBR	23.0136	22.879	0.183923	79	G7	Patient15-T	GAPDH	SYBR	23.8756	23.5384	0.300474	79	G7	Patient23-T	GAPDH	SYBR	22.8604	23.1058	0.270498	79	G7	Patient31-T	GAPDH	SYBR	23.0554	22.8502	0.408356	79	G7	Patient39-T	GAPDH	SYBR	21.9528	21.8898	0.159307	79	G7	Patient47-T	GAPDH	SYBR	23.6059	23.7365	0.271875
80	G8	Patient7-T	GAPDH	SYBR	22.9539	22.879	0.183923	80	G8	Patient15-T	GAPDH	SYBR	23.4406	23.5384	0.300474	80	G8	Patient23-T	GAPDH	SYBR	23.3958	23.1058	0.270498	80	G8	Patient31-T	GAPDH	SYBR	22.3799	22.8502	0.408356	80	G8	Patient39-T	GAPDH	SYBR	22.008	21.8898	0.159307	80	G8	Patient47-T	GAPDH	SYBR	24.049	23.7365	0.271875
81	G9	Patient7-T	GAPDH	SYBR	22.6694	22.879	0.183923	81	G9	Patient15-T	GAPDH	SYBR	23.299	23.5384	0.300474	81	G9	Patient23-T	GAPDH	SYBR	23.0612	23.1058	0.270498	81	G9	Patient31-T	GAPDH	SYBR	23.1152	22.8502	0.408356	81	G9	Patient39-T	GAPDH	SYBR	21.7086	21.8898	0.159307	81	G9	Patient47-T	GAPDH	SYBR	23.5546	23.7365	0.271875
82	G10	Patient8-T	GAPDH	SYBR	23.9008	23.6921	0.306602	82	G10	Patient16-T	GAPDH	SYBR	23.6419	23.909	0.233089	82	G10	Patient24-T	GAPDH	SYBR	23.8379	23.7295	0.123437	82	G10	Patient32-T	GAPDH	SYBR	21.4089	21.5353	0.120395	82	G10	Patient40-T	GAPDH	SYBR	21.7139	21.6301	0.1102	82	G10	Patient48-T	GAPDH	SYBR	23.4143	23.493	0.0714227
83	G11	Patient8-T	GAPDH	SYBR	23.3401	23.6921	0.306602	83	G11	Patient16-T	GAPDH	SYBR	24.071	23.909	0.233089	83	G11	Patient24-T	GAPDH	SYBR	23.5951	23.7295	0.123437	83	G11	Patient32-T	GAPDH	SYBR	21.5483	21.5353	0.120395	83	G11	Patient40-T	GAPDH	SYBR	21.5053	21.6301	0.1102	83	G11	Patient48-T	GAPDH	SYBR	23.5111	23.493	0.0714227
84	G12	Patient8-T	GAPDH	SYBR	23.8354	23.6921	0.306602	84	G12	Patient16-T	GAPDH	SYBR	24.0142	23.909	0.233089	84	G12	Patient24-T	GAPDH	SYBR	23.7554	23.7295	0.123437	84	G12	Patient32-T	GAPDH	SYBR	21.6486	21.5353	0.120395	84	G12	Patient40-T	GAPDH	SYBR	21.6711	21.6301	0.1102	84	G12	Patient48-T	GAPDH	SYBR	23.5536	23.493	0.0714227
85	H1	Patient5-T	PIK3CA	SYBR	22.3481	22.5073	0.228346	85	H1	Patient13-T	PIK3CA	SYBR	23.4771	23.4335	0.107835	85	H1	Patient21-T	PIK3CA	SYBR	23.7593	23.6651	0.146726	85	H1	Patient29-T	PIK3CA	SYBR	24.014	23.9915	0.25404	85	H1	Patient37-T	PIK3CA	SYBR	23.3692	23.4255	0.0711067	85	H1	Patient45-T	PIK3CA	SYBR	22.3448	22.3261	0.043709
86	H2	Patient5-T	PIK3CA	SYBR	22.405	22.5073	0.228346	86	H2	Patient13-T	PIK3CA	SYBR	23.3107	23.4335	0.107835	86	H2	Patient21-T	PIK3CA	SYBR	23.7399	23.6651	0.146726	86	H2	Patient29-T	PIK3CA	SYBR	23.727	23.9915	0.25404	86	H2	Patient37-T	PIK3CA	SYBR	23.5054	23.4255	0.0711067	86	H2	Patient45-T	PIK3CA	SYBR	22.3574	22.3261	0.043709
87	H3	Patient5-T	PIK3CA	SYBR	22.7689	22.5073	0.228346	87	H3	Patient13-T	PIK3CA	SYBR	23.5127	23.4335	0.107835	87	H3	Patient21-T	PIK3CA	SYBR	23.496	23.6651	0.146726	87	H3	Patient29-T	PIK3CA	SYBR	24.2336	23.9915	0.25404	87	H3	Patient37-T	PIK3CA	SYBR	23.4019	23.4255	0.0711067	87	H3	Patient45-T	PIK3CA	SYBR	22.2761	22.3261	0.043709
88	H4	Patient6-T	PIK3CA	SYBR	23.1479	23.3431	0.170586	88	H4	Patient14-T	PIK3CA	SYBR	23.6624	23.536	0.171731	88	H4	Patient22-T	PIK3CA	SYBR	23.1784	23.4757	0.257528	88	H4	Patient30-T	PIK3CA	SYBR	23.4456	23.7334	0.272622	88	H4	Patient38-T	PIK3CA	SYBR	23.5918	23.7428	0.134656	88	H4	Patient46-T	PIK3CA	SYBR	23.8675	23.9636	0.17763
89	H5	Patient6-T	PIK3CA	SYBR	23.4635	23.3431	0.170586	89	H5	Patient14-T	PIK3CA	SYBR	23.6052	23.536	0.171731	89	H5	Patient22-T	PIK3CA	SYBR	23.6191	23.4757	0.257528	89	H5	Patient30-T	PIK3CA	SYBR	23.7668	23.7334	0.272622	89	H5	Patient38-T	PIK3CA	SYBR	23.7863	23.7428	0.134656	89	H5	Patient46-T	PIK3CA	SYBR	24.1686	23.9636	0.17763
90	H6	Patient6-T	PIK3CA	SYBR	23.4179	23.3431	0.170586	90	H6	Patient14-T	PIK3CA	SYBR	23.3405	23.536	0.171731	90	H6	Patient22-T	PIK3CA	SYBR	23.6297	23.4757	0.257528	90	H6	Patient30-T	PIK3CA	SYBR	23.9878	23.7334	0.272622	90	H6	Patient38-T	PIK3CA	SYBR	23.8503	23.7428	0.134656	90	H6	Patient46-T	PIK3CA	SYBR	23.8548	23.9636	0.17763
91	H7	Patient7-T	PIK3CA	SYBR	22.7186	22.5133	0.177796	91	H7	Patient15-T	PIK3CA	SYBR	23.6829	23.5236	0.279831	91	H7	Patient23-T	PIK3CA	SYBR	22.2861	22.4257	0.129479	91	H7	Patient31-T	PIK3CA	SYBR	23.6313	23.6189	0.266218	91	H7	Patient39-T	PIK3CA	SYBR	22.367	22.5735	0.230631	91	H7	Patient47-T	PIK3CA	SYBR	23.9853	24.1024	0.102266
92	H8	Patient7-T	PIK3CA	SYBR	22.4107	22.5133	0.177796	92	H8	Patient15-T	PIK3CA	SYBR	23.6873	23.5236	0.279831	92	H8	Patient23-T	PIK3CA	SYBR	22.5418	22.4257	0.129479	92	H8	Patient31-T	PIK3CA	SYBR	23.8788	23.6189	0.266218	92	H8	Patient39-T	PIK3CA	SYBR	22.5312	22.5735	0.230631	92	H8	Patient47-T	PIK3CA	SYBR	24.1471	24.1024	0.102266
93	H9	Patient7-T	PIK3CA	SYBR	22.4106	22.5133	0.177796	93	H9	Patient15-T	PIK3CA	SYBR	23.2005	23.5236	0.279831	93	H9	Patient23-T	PIK3CA	SYBR	22.4492	22.4257	0.129479	93	H9	Patient31-T	PIK3CA	SYBR	23.3468	23.6189	0.266218	93	H9	Patient39-T	PIK3CA	SYBR	22.8224	22.5735	0.230631	93	H9	Patient47-T	PIK3CA	SYBR	24.1747	24.1024	0.102266
94	H10	Patient8-T	PIK3CA	SYBR	23.3208	23.467	0.175762	94	H10	Patient16-T	PIK3CA	SYBR	23.8303	23.9609	0.206839	94	H10	Patient24-T	PIK3CA	SYBR	23.5014	23.4598	0.212245	94	H10	Patient32-T	PIK3CA	SYBR	22.1731	22.3002	0.189465	94	H10	Patient40-T	PIK3CA	SYBR	22.1959	22.3532	0.248223	94	H10	Patient48-T	PIK3CA	SYBR	23.8884	24.0016	0.173358
95	H11	Patient8-T	PIK3CA	SYBR	23.4181	23.467	0.175762	95	H11	Patient16-T	PIK3CA	SYBR	24.1994	23.9609	0.206839	95	H11	Patient24-T	PIK3CA	SYBR	23.2298	23.4598	0.212245	95	H11	Patient32-T	PIK3CA	SYBR	22.5179	22.3002	0.189465	95	H11	Patient40-T	PIK3CA	SYBR	22.2243	22.3532	0.248223	95	H11	Patient48-T	PIK3CA	SYBR	23.9153	24.0016	0.173358
96	H12	Patient8-T	PIK3CA	SYBR	23.662	23.467	0.175762	96	H12	Patient16-T	PIK3CA	SYBR	23.8531	23.9609	0.206839	96	H12	Patient24-T	PIK3CA	SYBR	23.6482	23.4598	0.212245	96	H12	Patient32-T	PIK3CA	SYBR	22.2094	22.3002	0.189465	96	H12	Patient40-T	PIK3CA	SYBR	22.6393	22.3532	0.248223	96	H12	Patient48-T	PIK3CA	SYBR	24.2012	24.0016	0.173358
Figure 1B qRT-PCR was used to detect the expression of circ_0000020 in NHA and 5 kinds of glioma cells (U87, SW1008, T98G, U251, U138).
Well	Well Position	Sample Name	Target Name	Reporter	CT	Ct Mean	Ct SD
1	A1	NHA	GAPDH	SYBR	20.1693	20.0179	0.175912
2	A2	NHA	GAPDH	SYBR	19.825	20.0179	0.175912
3	A3	NHA	GAPDH	SYBR	20.0595	20.0179	0.175912
4	A4	U87	GAPDH	SYBR	21.3057	21.167	0.150325
5	A5	U87	GAPDH	SYBR	21.188	21.167	0.150325
6	A6	U87	GAPDH	SYBR	21.0072	21.167	0.150325
7	A7	SW1008	GAPDH	SYBR	21.0149	21.1105	0.224751
8	A8	SW1008	GAPDH	SYBR	21.3672	21.1105	0.224751
9	A9	SW1008	GAPDH	SYBR	20.9493	21.1105	0.224751
10	A10	T98G	GAPDH	SYBR	20.5979	20.5696	0.127344
11	A11	T98G	GAPDH	SYBR	20.6803	20.5696	0.127344
12	A12	T98G	GAPDH	SYBR	20.4304	20.5696	0.127344
13	B1	NHA	circ_0000020	SYBR	22.5188	22.5785	0.0952058
14	B2	NHA	circ_0000020	SYBR	22.5284	22.5785	0.0952058
15	B3	NHA	circ_0000020	SYBR	22.6883	22.5785	0.0952058
16	B4	U87	circ_0000020	SYBR	22.6604	22.5285	0.162517
17	B5	U87	circ_0000020	SYBR	22.3469	22.5285	0.162517
18	B6	U87	circ_0000020	SYBR	22.5781	22.5285	0.162517
19	B7	SW1008	circ_0000020	SYBR	22.4754	22.5595	0.0741564
20	B8	SW1008	circ_0000020	SYBR	22.5875	22.5595	0.0741564
21	B9	SW1008	circ_0000020	SYBR	22.6155	22.5595	0.0741564
22	B10	T98G	circ_0000020	SYBR	22.4285	22.3572	0.115431
23	B11	T98G	circ_0000020	SYBR	22.224	22.3572	0.115431
24	B12	T98G	circ_0000020	SYBR	22.4191	22.3572	0.115431
25	C1	NHA	GAPDH	SYBR	20.2465	20.4829	0.214783
26	C2	NHA	GAPDH	SYBR	20.6661	20.4829	0.214783
27	C3	NHA	GAPDH	SYBR	20.5362	20.4829	0.214783
28	C4	U87	GAPDH	SYBR	21.8291	21.7894	0.294282
29	C5	U87	GAPDH	SYBR	22.0619	21.7894	0.294282
30	C6	U87	GAPDH	SYBR	21.4773	21.7894	0.294282
31	C7	SW1008	GAPDH	SYBR	21.5611	21.5154	0.0689838
32	C8	SW1008	GAPDH	SYBR	21.436	21.5154	0.0689838
33	C9	SW1008	GAPDH	SYBR	21.549	21.5154	0.0689838
34	C10	T98G	GAPDH	SYBR	21.5509	21.5505	0.0686511
35	C11	T98G	GAPDH	SYBR	21.4817	21.5505	0.0686511
36	C12	T98G	GAPDH	SYBR	21.619	21.5505	0.0686511
37	D1	NHA	circ_0000020	SYBR	22.4548	22.5129	0.111971
38	D2	NHA	circ_0000020	SYBR	22.642	22.5129	0.111971
39	D3	NHA	circ_0000020	SYBR	22.442	22.5129	0.111971
40	D4	U87	circ_0000020	SYBR	22.5657	22.4453	0.104402
41	D5	U87	circ_0000020	SYBR	22.3888	22.4453	0.104402
42	D6	U87	circ_0000020	SYBR	22.3812	22.4453	0.104402
43	D7	SW1008	circ_0000020	SYBR	22.402	22.4756	0.0944659
44	D8	SW1008	circ_0000020	SYBR	22.4427	22.4756	0.0944659
45	D9	SW1008	circ_0000020	SYBR	22.5821	22.4756	0.0944659
46	D10	T98G	circ_0000020	SYBR	22.8267	22.8229	0.186325
47	D11	T98G	circ_0000020	SYBR	23.0073	22.8229	0.186325
48	D12	T98G	circ_0000020	SYBR	22.6347	22.8229	0.186325
49	E1	NHA	GAPDH	SYBR	21.7983	21.7649	0.0971744
50	E2	NHA	GAPDH	SYBR	21.8411	21.7649	0.0971744
51	E3	NHA	GAPDH	SYBR	21.6555	21.7649	0.0971744
52	E4	U87	GAPDH	SYBR	22.9932	22.9758	0.0179699
53	E5	U87	GAPDH	SYBR	22.9771	22.9758	0.0179699
54	E6	U87	GAPDH	SYBR	22.9573	22.9758	0.0179699
55	E7	SW1008	GAPDH	SYBR	22.7975	22.9802	0.160158
56	E8	SW1008	GAPDH	SYBR	23.0962	22.9802	0.160158
57	E9	SW1008	GAPDH	SYBR	23.0471	22.9802	0.160158
58	E10	T98G	GAPDH	SYBR	22.4676	22.5727	0.12439
59	E11	T98G	GAPDH	SYBR	22.5404	22.5727	0.12439
60	E12	T98G	GAPDH	SYBR	22.71	22.5727	0.12439
61	F1	NHA	circ_0000020	SYBR	23.2028	23.1321	0.119614
62	F2	NHA	circ_0000020	SYBR	23.1995	23.1321	0.119614
63	F3	NHA	circ_0000020	SYBR	22.994	23.1321	0.119614
64	F4	U87	circ_0000020	SYBR	22.8274	22.9198	0.278605
65	F5	U87	circ_0000020	SYBR	23.2328	22.9198	0.278605
66	F6	U87	circ_0000020	SYBR	22.6991	22.9198	0.278605
67	F7	SW1008	circ_0000020	SYBR	22.8373	22.9266	0.177554
68	F8	SW1008	circ_0000020	SYBR	22.8114	22.9266	0.177554
69	F9	SW1008	circ_0000020	SYBR	23.1311	22.9266	0.177554
70	F10	T98G	circ_0000020	SYBR	22.9955	22.9187	0.0713581
71	F11	T98G	circ_0000020	SYBR	22.9059	22.9187	0.0713581
72	F12	T98G	circ_0000020	SYBR	22.8545	22.9187	0.0713581
73	G1	U251	GAPDH	SYBR	20.4321	20.5693	0.205529
74	G2	U251	GAPDH	SYBR	20.4701	20.5693	0.205529
75	G3	U251	GAPDH	SYBR	20.8056	20.5693	0.205529
76	G4	U251	GAPDH	SYBR	21.3561	21.629	0.236574
77	G5	U251	GAPDH	SYBR	21.7544	21.629	0.236574
78	G6	U251	GAPDH	SYBR	21.7764	21.629	0.236574
79	G7	U251	GAPDH	SYBR	22.3974	22.4621	0.133987
80	G8	U251	GAPDH	SYBR	22.6161	22.4621	0.133987
81	G9	U251	GAPDH	SYBR	22.3727	22.4621	0.133987
85	H1	U251	circ_0000020	SYBR	22.7373	22.5396	0.238061
86	H2	U251	circ_0000020	SYBR	22.6061	22.5396	0.238061
87	H3	U251	circ_0000020	SYBR	22.2754	22.5396	0.238061
88	H4	U251	circ_0000020	SYBR	23.2737	23.0384	0.245096
89	H5	U251	circ_0000020	SYBR	23.0569	23.0384	0.245096
90	H6	U251	circ_0000020	SYBR	22.7846	23.0384	0.245096
91	H7	U251	circ_0000020	SYBR	22.7812	22.96	0.207218
92	H8	U251	circ_0000020	SYBR	22.9117	22.96	0.207218
93	H9	U251	circ_0000020	SYBR	23.1871	22.96	0.207218
1	A1	U138	GAPDH	SYBR	20.6462	20.6709	0.553996
2	A2	U138	GAPDH	SYBR	20.1297	20.6709	0.553996
3	A3	U138	GAPDH	SYBR	21.2368	20.6709	0.553996
4	A4	U138	GAPDH	SYBR	21.8896	21.8145	0.115347
5	A5	U138	GAPDH	SYBR	21.8722	21.8145	0.115347
6	A6	U138	GAPDH	SYBR	21.6817	21.8145	0.115347
7	A7	U138	GAPDH	SYBR	23.114	23.1569	0.156642
8	A8	U138	GAPDH	SYBR	23.0262	23.1569	0.156642
9	A9	U138	GAPDH	SYBR	23.3306	23.1569	0.156642
13	B1	U138	circ_0000020	SYBR	22.2771	22.3216	0.0391576
14	B2	U138	circ_0000020	SYBR	22.3508	22.3216	0.0391576
15	B3	U138	circ_0000020	SYBR	22.3369	22.3216	0.0391576
16	B4	U138	circ_0000020	SYBR	22.9102	22.915	0.165439
17	B5	U138	circ_0000020	SYBR	23.0828	22.915	0.165439
18	B6	U138	circ_0000020	SYBR	22.752	22.915	0.165439
19	B7	U138	circ_0000020	SYBR	23.1816	23.1956	0.284349
20	B8	U138	circ_0000020	SYBR	22.9185	23.1956	0.284349
21	B9	U138	circ_0000020	SYBR	23.4867	23.1956	0.284349
Figure 3C qRT-PCR was used to detect the expression of miR-142-5p in NHA and 5 kinds of glioma cells (U87, SW1008, T98G, U251, U138).
Well	Well Position	Sample Name	Target Name	Reporter	CT	Ct Mean	Ct SD
1	A1	NHA	U6	SYBR	22.4358	22.5747	0.150563
2	A2	NHA	U6	SYBR	22.7347	22.5747	0.150563
3	A3	NHA	U6	SYBR	22.5537	22.5747	0.150563
4	A4	U87	U6	SYBR	20.9537	20.8659	0.105151
5	A5	U87	U6	SYBR	20.8945	20.8659	0.105151
6	A6	U87	U6	SYBR	20.7494	20.8659	0.105151
7	A7	SW1008	U6	SYBR	21.6661	21.61	0.230011
8	A8	SW1008	U6	SYBR	21.8069	21.61	0.230011
9	A9	SW1008	U6	SYBR	21.3572	21.61	0.230011
10	A10	T98G	U6	SYBR	20.8254	21.0251	0.184655
11	A11	T98G	U6	SYBR	21.1897	21.0251	0.184655
12	A12	T98G	U6	SYBR	21.0602	21.0251	0.184655
13	B1	NHA	miR-142-5p	SYBR	23.1634	23.1973	0.0295457
14	B2	NHA	miR-142-5p	SYBR	23.2171	23.1973	0.0295457
15	B3	NHA	miR-142-5p	SYBR	23.2115	23.1973	0.0295457
16	B4	U87	miR-142-5p	SYBR	22.8938	23.0711	0.202517
17	B5	U87	miR-142-5p	SYBR	23.0276	23.0711	0.202517
18	B6	U87	miR-142-5p	SYBR	23.2918	23.0711	0.202517
19	B7	SW1008	miR-142-5p	SYBR	23.3304	22.9448	0.33412
20	B8	SW1008	miR-142-5p	SYBR	22.7616	22.9448	0.33412
21	B9	SW1008	miR-142-5p	SYBR	22.7422	22.9448	0.33412
22	B10	T98G	miR-142-5p	SYBR	22.9148	22.9687	0.0756
23	B11	T98G	miR-142-5p	SYBR	23.0551	22.9687	0.0756
24	B12	T98G	miR-142-5p	SYBR	22.936	22.9687	0.0756
25	C1	NHA	U6	SYBR	21.0584	21.2811	0.277408
26	C2	NHA	U6	SYBR	21.5918	21.2811	0.277408
27	C3	NHA	U6	SYBR	21.1929	21.2811	0.277408
28	C4	U87	U6	SYBR	20.0196	19.5876	0.438922
29	C5	U87	U6	SYBR	19.1421	19.5876	0.438922
30	C6	U87	U6	SYBR	19.601	19.5876	0.438922
31	C7	SW1008	U6	SYBR	21.3558	20.9576	0.371167
32	C8	SW1008	U6	SYBR	20.8958	20.9576	0.371167
33	C9	SW1008	U6	SYBR	20.6212	20.9576	0.371167
34	C10	T98G	U6	SYBR	20.2894	20.4267	0.173059
35	C11	T98G	U6	SYBR	20.6211	20.4267	0.173059
36	C12	T98G	U6	SYBR	20.3696	20.4267	0.173059
37	D1	NHA	miR-142-5p	SYBR	22.4213	22.7	0.245216
38	D2	NHA	miR-142-5p	SYBR	22.8824	22.7	0.245216
39	D3	NHA	miR-142-5p	SYBR	22.7963	22.7	0.245216
40	D4	U87	miR-142-5p	SYBR	22.8997	23.0146	0.227661
41	D5	U87	miR-142-5p	SYBR	23.2769	23.0146	0.227661
42	D6	U87	miR-142-5p	SYBR	22.8674	23.0146	0.227661
43	D7	SW1008	miR-142-5p	SYBR	22.8199	22.796	0.0839966
44	D8	SW1008	miR-142-5p	SYBR	22.8654	22.796	0.0839966
45	D9	SW1008	miR-142-5p	SYBR	22.7026	22.796	0.0839966
46	D10	T98G	miR-142-5p	SYBR	22.7207	22.8526	0.178742
47	D11	T98G	miR-142-5p	SYBR	22.7811	22.8526	0.178742
48	D12	T98G	miR-142-5p	SYBR	23.056	22.8526	0.178742
49	E1	NHA	U6	SYBR	20.9737	20.5631	0.395053
50	E2	NHA	U6	SYBR	20.1857	20.5631	0.395053
51	E3	NHA	U6	SYBR	20.5297	20.5631	0.395053
52	E4	U87	U6	SYBR	18.6189	18.9523	0.373118
53	E5	U87	U6	SYBR	19.3553	18.9523	0.373118
54	E6	U87	U6	SYBR	18.8826	18.9523	0.373118
55	E7	SW1008	U6	SYBR	20.1092	20.1031	0.0903265
56	E8	SW1008	U6	SYBR	20.1902	20.1031	0.0903265
57	E9	SW1008	U6	SYBR	20.0099	20.1031	0.0903265
58	E10	T98G	U6	SYBR	19.2814	19.5712	0.561221
59	E11	T98G	U6	SYBR	19.2142	19.5712	0.561221
60	E12	T98G	U6	SYBR	20.2181	19.5712	0.561221
61	F1	NHA	miR-142-5p	SYBR	22.6798	22.9049	0.10981
62	F2	NHA	miR-142-5p	SYBR	22.9687	22.9049	0.10981
63	F3	NHA	miR-142-5p	SYBR	22.9411	22.9049	0.10981
64	F4	U87	miR-142-5p	SYBR	23.2435	23.0261	0.239598
65	F5	U87	miR-142-5p	SYBR	23.0656	23.0261	0.239598
66	F6	U87	miR-142-5p	SYBR	22.7693	23.0261	0.239598
67	F7	SW1008	miR-142-5p	SYBR	23.2053	22.8866	0.277279
68	F8	SW1008	miR-142-5p	SYBR	22.7536	22.8866	0.277279
69	F9	SW1008	miR-142-5p	SYBR	22.7008	22.8866	0.277279
70	F10	T98G	miR-142-5p	SYBR	23.1574	23.0653	0.155047
71	F11	T98G	miR-142-5p	SYBR	22.8863	23.0653	0.155047
72	F12	T98G	miR-142-5p	SYBR	23.1522	23.0653	0.155047
73	G1	U251	U6	SYBR	21.2109	21.4492	0.206662
74	G2	U251	U6	SYBR	21.5591	21.4492	0.206662
75	G3	U251	U6	SYBR	21.5778	21.4492	0.206662
76	G4	U251	U6	SYBR	20.5994	20.3885	0.192648
77	G5	U251	U6	SYBR	20.3442	20.3885	0.192648
78	G6	U251	U6	SYBR	20.2218	20.3885	0.192648
79	G7	U251	U6	SYBR	19.6192	20.0269	0.358076
80	G8	U251	U6	SYBR	20.2902	20.0269	0.358076
81	G9	U251	U6	SYBR	20.1714	20.0269	0.358076
85	H1	U251	miR-142-5p	SYBR	22.8586	22.8873	0.386136
86	H2	U251	miR-142-5p	SYBR	22.5163	22.8873	0.386136
87	H3	U251	miR-142-5p	SYBR	23.287	22.8873	0.386136
88	H4	U251	miR-142-5p	SYBR	22.5797	22.7502	0.155302
89	H5	U251	miR-142-5p	SYBR	22.8835	22.7502	0.155302
90	H6	U251	miR-142-5p	SYBR	22.7874	22.7502	0.155302
91	H7	U251	miR-142-5p	SYBR	23.1179	22.9728	0.136557
92	H8	U251	miR-142-5p	SYBR	22.9538	22.9728	0.136557
93	H9	U251	miR-142-5p	SYBR	22.8468	22.9728	0.136557
1	A1	U138	U6	SYBR	21.2458	21.5119	0.23056
2	A2	U138	U6	SYBR	21.6524	21.5119	0.23056
3	A3	U138	U6	SYBR	21.6375	21.5119	0.23056
4	A4	U138	U6	SYBR	20.7193	20.7007	0.114474
5	A5	U138	U6	SYBR	20.8048	20.7007	0.114474
6	A6	U138	U6	SYBR	20.5781	20.7007	0.114474
7	A7	U138	U6	SYBR	20.0809	20.1482	0.0642866
8	A8	U138	U6	SYBR	20.209	20.1482	0.0642866
9	A9	U138	U6	SYBR	20.1546	20.1482	0.0642866
13	B1	U138	miR-142-5p	SYBR	22.8317	22.8013	0.035633
14	B2	U138	miR-142-5p	SYBR	22.7621	22.8013	0.035633
15	B3	U138	miR-142-5p	SYBR	22.8102	22.8013	0.035633
16	B4	U138	miR-142-5p	SYBR	22.8768	22.8193	0.157894
17	B5	U138	miR-142-5p	SYBR	22.9403	22.8193	0.157894
18	B6	U138	miR-142-5p	SYBR	22.6407	22.8193	0.157894
19	B7	U138	miR-142-5p	SYBR	23.1692	23.1386	0.0293341
20	B8	U138	miR-142-5p	SYBR	23.136	23.1386	0.0293341
21	B9	U138	miR-142-5p	SYBR	23.1107	23.1386	0.0293341
Figure 2A qRT-PCR was used to detect the expression of circ_0000020 after knockdown or overexpression of circ_0000020 in U87 and U251 cells.
U87									U251
Well	Well Position	Sample Name	Target Name	Reporter	CT	Ct Mean	Ct SD		Well	Well Position	Sample Name	Target Name	Reporter	CT	Ct Mean	Ct SD
1	A1	si-NC	GAPDH	SYBR	19.6391	19.8395	0.516579		1	A1	si-NC	GAPDH	SYBR	19.8379	19.8804	0.202707
2	A2	si-NC	GAPDH	SYBR	19.453	19.8395	0.516579		2	A2	si-NC	GAPDH	SYBR	19.7023	19.8804	0.202707
3	A3	si-NC	GAPDH	SYBR	20.4262	19.8395	0.516579		3	A3	si-NC	GAPDH	SYBR	20.101	19.8804	0.202707
4	A4	si-circ_0000020#1	GAPDH	SYBR	17.9029	18.0119	0.140338		4	A4	si-circ_0000020#1	GAPDH	SYBR	19.9115	20.0793	0.160167
5	A5	si-circ_0000020#1	GAPDH	SYBR	18.1702	18.0119	0.140338		5	A5	si-circ_0000020#1	GAPDH	SYBR	20.2305	20.0793	0.160167
6	A6	si-circ_0000020#1	GAPDH	SYBR	17.9625	18.0119	0.140338		6	A6	si-circ_0000020#1	GAPDH	SYBR	20.096	20.0793	0.160167
7	A7	si-circ_0000020#2	GAPDH	SYBR	17.9934	18.2218	0.470611		7	A7	si-circ_0000020#2	GAPDH	SYBR	20.9494	21.0229	0.152265
8	A8	si-circ_0000020#2	GAPDH	SYBR	17.9089	18.2218	0.470611		8	A8	si-circ_0000020#2	GAPDH	SYBR	20.9213	21.0229	0.152265
9	A9	si-circ_0000020#2	GAPDH	SYBR	18.763	18.2218	0.470611		9	A9	si-circ_0000020#2	GAPDH	SYBR	21.198	21.0229	0.152265
10	A10	Control	GAPDH	SYBR	20.0021	19.7892	0.442538		10	A10	Control	GAPDH	SYBR	19.6319	19.8597	0.435387
11	A11	Control	GAPDH	SYBR	20.0851	19.7892	0.442538		11	A11	Control	GAPDH	SYBR	20.3617	19.8597	0.435387
12	A12	Control	GAPDH	SYBR	19.2805	19.7892	0.442538		12	A12	Control	GAPDH	SYBR	19.5855	19.8597	0.435387
13	B1	si-NC	circ_0000020	SYBR	22.0113	22.1347	0.227014		13	B1	si-NC	circ_0000020	SYBR	19.8567	19.9334	0.0729686
14	B2	si-NC	circ_0000020	SYBR	21.9962	22.1347	0.227014		14	B2	si-NC	circ_0000020	SYBR	19.9415	19.9334	0.0729686
15	B3	si-NC	circ_0000020	SYBR	22.3967	22.1347	0.227014		15	B3	si-NC	circ_0000020	SYBR	20.002	19.9334	0.0729686
16	B4	si-circ_0000020#1	circ_0000020	SYBR	21.7477	21.7973	0.184737		16	B4	si-circ_0000020#1	circ_0000020	SYBR	21.9418	22.0203	0.0723274
17	B5	si-circ_0000020#1	circ_0000020	SYBR	22.0018	21.7973	0.184737		17	B5	si-circ_0000020#1	circ_0000020	SYBR	22.0842	22.0203	0.0723274
18	B6	si-circ_0000020#1	circ_0000020	SYBR	21.6424	21.7973	0.184737		18	B6	si-circ_0000020#1	circ_0000020	SYBR	22.0349	22.0203	0.0723274
19	B7	si-circ_0000020#2	circ_0000020	SYBR	21.2618	21.0898	0.258484		19	B7	si-circ_0000020#2	circ_0000020	SYBR	22.1379	22.0115	0.150057
20	B8	si-circ_0000020#2	circ_0000020	SYBR	20.7925	21.0898	0.258484		20	B8	si-circ_0000020#2	circ_0000020	SYBR	22.0508	22.0115	0.150057
21	B9	si-circ_0000020#2	circ_0000020	SYBR	21.2151	21.0898	0.258484		21	B9	si-circ_0000020#2	circ_0000020	SYBR	21.8457	22.0115	0.150057
21	B10	Control	circ_0000020	SYBR	20.8578	20.8624	0.0980863		21	B10	Control	circ_0000020	SYBR	19.8894	19.9222	0.106166
21	B11	Control	circ_0000020	SYBR	20.9627	20.8624	0.0980863		21	B11	Control	circ_0000020	SYBR	19.8363	19.9222	0.106166
21	B12	Control	circ_0000020	SYBR	20.7667	20.8624	0.0980863		21	B12	Control	circ_0000020	SYBR	20.0409	19.9222	0.106166
25	C1	si-NC	GAPDH	SYBR	19.7404	20.1482	0.357234		25	C1	si-NC	GAPDH	SYBR	20.0704	19.8642	0.312873
26	C2	si-NC	GAPDH	SYBR	20.4059	20.1482	0.357234		26	C2	si-NC	GAPDH	SYBR	19.5042	19.8642	0.312873
27	C3	si-NC	GAPDH	SYBR	20.2982	20.1482	0.357234		27	C3	si-NC	GAPDH	SYBR	20.018	19.8642	0.312873
28	C4	si-circ_0000020#1	GAPDH	SYBR	18.6225	18.5894	0.236982		28	C4	si-circ_0000020#1	GAPDH	SYBR	21.17	21.1009	0.148355
29	C5	si-circ_0000020#1	GAPDH	SYBR	18.8081	18.5894	0.236982		29	C5	si-circ_0000020#1	GAPDH	SYBR	21.2021	21.1009	0.148355
30	C6	si-circ_0000020#1	GAPDH	SYBR	18.3376	18.5894	0.236982		30	C6	si-circ_0000020#1	GAPDH	SYBR	20.9306	21.1009	0.148355
31	C7	si-circ_0000020#2	GAPDH	SYBR	18.8584	18.5967	0.233012		31	C7	si-circ_0000020#2	GAPDH	SYBR	21.0298	20.8393	0.300146
32	C8	si-circ_0000020#2	GAPDH	SYBR	18.5201	18.5967	0.233012		32	C8	si-circ_0000020#2	GAPDH	SYBR	20.4933	20.8393	0.300146
33	C9	si-circ_0000020#2	GAPDH	SYBR	18.4116	18.5967	0.233012		33	C9	si-circ_0000020#2	GAPDH	SYBR	20.9948	20.8393	0.300146
34	C10	Control	GAPDH	SYBR	20.3879	19.9904	0.34586		34	C10	Control	GAPDH	SYBR	20.5533	21.0227	0.408662
35	C11	Control	GAPDH	SYBR	19.7586	19.9904	0.34586		35	C11	Control	GAPDH	SYBR	21.2989	21.0227	0.408662
36	C12	Control	GAPDH	SYBR	19.8246	19.9904	0.34586		36	C12	Control	GAPDH	SYBR	21.216	21.0227	0.408662
37	D1	si-NC	circ_0000020	SYBR	20.6243	20.978	0.306391		37	D1	si-NC	circ_0000020	SYBR	19.9775	20.008	0.0815983
38	D2	si-NC	circ_0000020	SYBR	21.1479	20.978	0.306391		38	D2	si-NC	circ_0000020	SYBR	19.946	20.008	0.0815983
39	D3	si-NC	circ_0000020	SYBR	21.1618	20.978	0.306391		39	D3	si-NC	circ_0000020	SYBR	20.1005	20.008	0.0815983
40	D4	si-circ_0000020#1	circ_0000020	SYBR	20.8915	20.9431	0.0826807		40	D4	si-circ_0000020#1	circ_0000020	SYBR	23.5519	23.2116	0.422399
41	D5	si-circ_0000020#1	circ_0000020	SYBR	21.0384	20.9431	0.0826807		41	D5	si-circ_0000020#1	circ_0000020	SYBR	22.7389	23.2116	0.422399
42	D6	si-circ_0000020#1	circ_0000020	SYBR	20.8993	20.9431	0.0826807		42	D6	si-circ_0000020#1	circ_0000020	SYBR	23.3441	23.2116	0.422399
43	D7	si-circ_0000020#2	circ_0000020	SYBR	19.8113	20.0025	0.216581		43	D7	si-circ_0000020#2	circ_0000020	SYBR	21.7301	21.9294	0.177047
44	D8	si-circ_0000020#2	circ_0000020	SYBR	20.2377	20.0025	0.216581		44	D8	si-circ_0000020#2	circ_0000020	SYBR	21.9896	21.9294	0.177047
45	D9	si-circ_0000020#2	circ_0000020	SYBR	19.9586	20.0025	0.216581		45	D9	si-circ_0000020#2	circ_0000020	SYBR	22.0686	21.9294	0.177047
45	D10	Control	circ_0000020	SYBR	20.9192	20.9146	0.0294995		45	D10	Control	circ_0000020	SYBR	20.0065	20.0089	0.0720699
45	D11	Control	circ_0000020	SYBR	20.9415	20.9146	0.0294995		45	D11	Control	circ_0000020	SYBR	20.0822	20.0089	0.0720699
45	D12	Control	circ_0000020	SYBR	20.8831	20.9146	0.0294995		45	D12	Control	circ_0000020	SYBR	19.9381	20.0089	0.0720699
49	E1	si-NC	GAPDH	SYBR	20.2558	19.9755	0.294495		49	E1	si-NC	GAPDH	SYBR	19.9716	19.7074	0.229674
50	E2	si-NC	GAPDH	SYBR	20.0021	19.9755	0.294495		50	E2	si-NC	GAPDH	SYBR	19.5952	19.7074	0.229674
51	E3	si-NC	GAPDH	SYBR	19.6686	19.9755	0.294495		51	E3	si-NC	GAPDH	SYBR	19.5553	19.7074	0.229674
52	E4	si-circ_0000020#1	GAPDH	SYBR	18.8214	18.9919	0.154095		52	E4	si-circ_0000020#1	GAPDH	SYBR	20.0907	19.8743	0.305629
53	E5	si-circ_0000020#1	GAPDH	SYBR	19.0331	18.9919	0.154095		53	E5	si-circ_0000020#1	GAPDH	SYBR	20.0076	19.8743	0.305629
54	E6	si-circ_0000020#1	GAPDH	SYBR	19.1212	18.9919	0.154095		54	E6	si-circ_0000020#1	GAPDH	SYBR	19.5247	19.8743	0.305629
55	E7	si-circ_0000020#2	GAPDH	SYBR	18.9475	19.0406	0.0824896		55	E7	si-circ_0000020#2	GAPDH	SYBR	20.6481	20.9062	0.225984
56	E8	si-circ_0000020#2	GAPDH	SYBR	19.0696	19.0406	0.0824896		56	E8	si-circ_0000020#2	GAPDH	SYBR	21.0021	20.9062	0.225984
57	E9	si-circ_0000020#2	GAPDH	SYBR	19.1046	19.0406	0.0824896		57	E9	si-circ_0000020#2	GAPDH	SYBR	21.0684	20.9062	0.225984
58	E10	Control	GAPDH	SYBR	19.9263	19.96	0.0595074		58	E10	Control	GAPDH	SYBR	20.0074	20.1777	0.231033
59	E11	Control	GAPDH	SYBR	19.925	19.96	0.0595074		59	E11	Control	GAPDH	SYBR	20.4407	20.1777	0.231033
60	E12	Control	GAPDH	SYBR	20.0287	19.96	0.0595074		60	E12	Control	GAPDH	SYBR	20.085	20.1777	0.231033
61	F1	si-NC	circ_0000020	SYBR	20.7189	20.8118	0.213758		61	F1	si-NC	circ_0000020	SYBR	20.3572	20.1023	0.245811
62	F2	si-NC	circ_0000020	SYBR	20.6602	20.8118	0.213758		62	F2	si-NC	circ_0000020	SYBR	19.8668	20.1023	0.245811
63	F3	si-NC	circ_0000020	SYBR	21.0563	20.8118	0.213758		63	F3	si-NC	circ_0000020	SYBR	20.0828	20.1023	0.245811
64	F4	si-circ_0000020#1	circ_0000020	SYBR	21.4815	21.2946	0.476148		64	F4	si-circ_0000020#1	circ_0000020	SYBR	21.807	22.1076	0.347549
65	F5	si-circ_0000020#1	circ_0000020	SYBR	21.6489	21.2946	0.476148		65	F5	si-circ_0000020#1	circ_0000020	SYBR	22.4882	22.1076	0.347549
66	F6	si-circ_0000020#1	circ_0000020	SYBR	20.7533	21.2946	0.476148		66	F6	si-circ_0000020#1	circ_0000020	SYBR	22.0276	22.1076	0.347549
67	F7	si-circ_0000020#2	circ_0000020	SYBR	20.1475	20.4601	0.278942		67	F7	si-circ_0000020#2	circ_0000020	SYBR	21.6844	22.2512	0.515108
68	F8	si-circ_0000020#2	circ_0000020	SYBR	20.6836	20.4601	0.278942		68	F8	si-circ_0000020#2	circ_0000020	SYBR	22.6907	22.2512	0.515108
69	F9	si-circ_0000020#2	circ_0000020	SYBR	20.5492	20.4601	0.278942		69	F9	si-circ_0000020#2	circ_0000020	SYBR	22.3785	22.2512	0.515108
70	F10	Control	circ_0000020	SYBR	19.9883	19.8747	0.168251		70	F10	Control	circ_0000020	SYBR	21.017	21.0457	0.120725
71	F11	Control	circ_0000020	SYBR	19.9543	19.8747	0.168251		71	F11	Control	circ_0000020	SYBR	20.9419	21.0457	0.120725
72	F12	Control	circ_0000020	SYBR	19.6814	19.8747	0.168251		72	F12	Control	circ_0000020	SYBR	21.1782	21.0457	0.120725
73	G1	circ_0000020	GAPDH	SYBR	22.1241	22.0756	0.0421042		73	G1	circ_0000020	GAPDH	SYBR	21.6035	21.5985	0.42377
74	G2	circ_0000020	GAPDH	SYBR	22.048	22.0756	0.0421042		74	G2	circ_0000020	GAPDH	SYBR	21.1722	21.5985	0.42377
75	G3	circ_0000020	GAPDH	SYBR	22.0549	22.0756	0.0421042		75	G3	circ_0000020	GAPDH	SYBR	22.0197	21.5985	0.42377
76	G4	circ_0000020	GAPDH	SYBR	21.8991	22.0345	0.147924		76	G4	circ_0000020	GAPDH	SYBR	22.3099	22.4235	0.302652
77	G5	circ_0000020	GAPDH	SYBR	22.1924	22.0345	0.147924		77	G5	circ_0000020	GAPDH	SYBR	22.1942	22.4235	0.302652
78	G6	circ_0000020	GAPDH	SYBR	22.012	22.0345	0.147924		78	G6	circ_0000020	GAPDH	SYBR	22.7666	22.4235	0.302652
79	G7	circ_0000020	GAPDH	SYBR	21.9395	22.0204	0.172744		79	G7	circ_0000020	GAPDH	SYBR	22.2475	21.9539	0.401074
80	G8	circ_0000020	GAPDH	SYBR	22.2188	22.0204	0.172744		80	G8	circ_0000020	GAPDH	SYBR	22.1172	21.9539	0.401074
81	G9	circ_0000020	GAPDH	SYBR	21.903	22.0204	0.172744		81	G9	circ_0000020	GAPDH	SYBR	21.4969	21.9539	0.401074
82	H1	circ_0000020	circ_0000020	SYBR	21.0859	20.9567	0.113159		82	H1	circ_0000020	circ_0000020	SYBR	20.1586	20	0.137835
83	H2	circ_0000020	circ_0000020	SYBR	20.9092	20.9567	0.113159		83	H2	circ_0000020	circ_0000020	SYBR	19.9331	20	0.137835
84	H3	circ_0000020	circ_0000020	SYBR	20.875	20.9567	0.113159		84	H3	circ_0000020	circ_0000020	SYBR	19.9084	20	0.137835
85	H4	circ_0000020	circ_0000020	SYBR	20.6923	20.8885	0.18895		85	H4	circ_0000020	circ_0000020	SYBR	20.1053	19.7817	0.39904
86	H5	circ_0000020	circ_0000020	SYBR	21.0693	20.8885	0.18895		86	H5	circ_0000020	circ_0000020	SYBR	19.3358	19.7817	0.39904
87	H6	circ_0000020	circ_0000020	SYBR	20.9038	20.8885	0.18895		87	H6	circ_0000020	circ_0000020	SYBR	19.9039	19.7817	0.39904
88	H7	circ_0000020	circ_0000020	SYBR	19.7193	19.9062	0.529759		88	H7	circ_0000020	circ_0000020	SYBR	21.3896	21.2169	0.162871
89	H8	circ_0000020	circ_0000020	SYBR	20.5041	19.9062	0.529759		89	H8	circ_0000020	circ_0000020	SYBR	21.066	21.2169	0.162871
90	H9	circ_0000020	circ_0000020	SYBR	19.4952	19.9062	0.529759		90	H9	circ_0000020	circ_0000020	SYBR	21.1952	21.2169	0.162871
Figure 3F qRT-PCR was used to detect the expression of miR-142-5p after knockdown or overexpression of circ_0000020.
U87									U251
Well	Well Position	Sample Name	Target Name	Reporter	CT	Ct Mean	Ct SD		Well	Well Position	Sample Name	Target Name	Reporter	CT	Ct Mean	Ct SD
1	A1	Control	U6	SYBR	21.4494	21.2466	0.1784		1	A1	Control	U6	SYBR	19.6822	19.7153	0.209938
2	A2	Control	U6	SYBR	21.1767	21.2466	0.1784		2	A2	Control	U6	SYBR	19.5238	19.7153	0.209938
3	A3	Control	U6	SYBR	21.1138	21.2466	0.1784		3	A3	Control	U6	SYBR	19.9398	19.7153	0.209938
4	A4	circ_0000020	U6	SYBR	22.8773	22.8554	0.470321		4	A4	circ_0000020	U6	SYBR	18.8816	19.0566	0.172448
5	A5	circ_0000020	U6	SYBR	23.3144	22.8554	0.470321		5	A5	circ_0000020	U6	SYBR	19.0619	19.0566	0.172448
6	A6	circ_0000020	U6	SYBR	22.3745	22.8554	0.470321		6	A6	circ_0000020	U6	SYBR	19.2264	19.0566	0.172448
7	A7	si-NC	U6	SYBR	21.2834	21.2299	0.188708		7	A7	si-NC	U6	SYBR	19.9426	20.1064	0.281766
8	A8	si-NC	U6	SYBR	21.386	21.2299	0.188708		8	A8	si-NC	U6	SYBR	19.9448	20.1064	0.281766
9	A9	si-NC	U6	SYBR	21.0202	21.2299	0.188708		9	A9	si-NC	U6	SYBR	20.4317	20.1064	0.281766
10	A10	si-circ_0000020	U6	SYBR	21.9051	21.9526	0.186836		10	A10	si-circ_0000020	U6	SYBR	18.994	19.0051	0.311485
11	A11	si-circ_0000020	U6	SYBR	21.7942	21.9526	0.186836		11	A11	si-circ_0000020	U6	SYBR	18.6993	19.0051	0.311485
12	A12	si-circ_0000020	U6	SYBR	22.1586	21.9526	0.186836		12	A12	si-circ_0000020	U6	SYBR	19.3219	19.0051	0.311485
13	B1	Control	miR-142-5p	SYBR	19.2089	19.3689	0.213524		13	B1	Control	miR-142-5p	SYBR	22.3185	21.9893	0.289247
14	B2	Control	miR-142-5p	SYBR	19.2865	19.3689	0.213524		14	B2	Control	miR-142-5p	SYBR	21.8734	21.9893	0.289247
15	B3	Control	miR-142-5p	SYBR	19.6114	19.3689	0.213524		15	B3	Control	miR-142-5p	SYBR	21.7759	21.9893	0.289247
16	B4	circ_0000020	miR-142-5p	SYBR	22.0528	22.1972	0.13184		16	B4	circ_0000020	miR-142-5p	SYBR	22.65	23.0314	0.330724
17	B5	circ_0000020	miR-142-5p	SYBR	22.2277	22.1972	0.13184		17	B5	circ_0000020	miR-142-5p	SYBR	23.239	23.0314	0.330724
18	B6	circ_0000020	miR-142-5p	SYBR	22.3111	22.1972	0.13184		18	B6	circ_0000020	miR-142-5p	SYBR	23.2052	23.0314	0.330724
19	B7	si-NC	miR-142-5p	SYBR	19.9378	19.9542	0.0322077		19	B7	si-NC	miR-142-5p	SYBR	21.027	21.121	0.0819406
20	B8	si-NC	miR-142-5p	SYBR	19.9913	19.9542	0.0322077		20	B8	si-NC	miR-142-5p	SYBR	21.1774	21.121	0.0819406
21	B9	si-NC	miR-142-5p	SYBR	19.9335	19.9542	0.0322077		21	B9	si-NC	miR-142-5p	SYBR	21.1587	21.121	0.0819406
22	B10	si-circ_0000020	miR-142-5p	SYBR	19.335	19.1851	0.162383		22	B10	si-circ_0000020	miR-142-5p	SYBR	19.0686	18.9311	0.150441
23	B11	si-circ_0000020	miR-142-5p	SYBR	19.2077	19.1851	0.162383		23	B11	si-circ_0000020	miR-142-5p	SYBR	18.7704	18.9311	0.150441
24	B12	si-circ_0000020	miR-142-5p	SYBR	19.0126	19.1851	0.162383		24	B12	si-circ_0000020	miR-142-5p	SYBR	18.9543	18.9311	0.150441
25	C1	Control	U6	SYBR	21.0354	21.0857	0.331546		25	C1	Control	U6	SYBR	19.9552	19.9052	0.127465
26	C2	Control	U6	SYBR	21.4395	21.0857	0.331546		26	C2	Control	U6	SYBR	19.7604	19.9052	0.127465
27	C3	Control	U6	SYBR	20.7821	21.0857	0.331546		27	C3	Control	U6	SYBR	20.0001	19.9052	0.127465
28	C4	circ_0000020	U6	SYBR	21.9578	22.2203	0.236808		28	C4	circ_0000020	U6	SYBR	19.4563	19.1371	0.276562
29	C5	circ_0000020	U6	SYBR	22.4179	22.2203	0.236808		29	C5	circ_0000020	U6	SYBR	18.9844	19.1371	0.276562
30	C6	circ_0000020	U6	SYBR	22.2852	22.2203	0.236808		30	C6	circ_0000020	U6	SYBR	18.9705	19.1371	0.276562
31	C7	si-NC	U6	SYBR	19.9325	19.8522	0.0811632		31	C7	si-NC	U6	SYBR	19.7636	20.0524	0.316432
32	C8	si-NC	U6	SYBR	19.854	19.8522	0.0811632		32	C8	si-NC	U6	SYBR	20.3906	20.0524	0.316432
33	C9	si-NC	U6	SYBR	19.7702	19.8522	0.0811632		33	C9	si-NC	U6	SYBR	20.0028	20.0524	0.316432
34	C10	si-circ_0000020	U6	SYBR	20.1921	20.0094	0.159621		34	C10	si-circ_0000020	U6	SYBR	18.9244	18.9955	0.116689
35	C11	si-circ_0000020	U6	SYBR	19.897	20.0094	0.159621		35	C11	si-circ_0000020	U6	SYBR	19.1302	18.9955	0.116689
36	C12	si-circ_0000020	U6	SYBR	19.9392	20.0094	0.159621		36	C12	si-circ_0000020	U6	SYBR	18.9319	18.9955	0.116689
37	D1	Control	miR-142-5p	SYBR	19.7315	19.8442	0.197668		37	D1	Control	miR-142-5p	SYBR	21.9224	21.9363	0.0730122
38	D2	Control	miR-142-5p	SYBR	19.7286	19.8442	0.197668		38	D2	Control	miR-142-5p	SYBR	22.0152	21.9363	0.0730122
39	D3	Control	miR-142-5p	SYBR	20.0724	19.8442	0.197668		39	D3	Control	miR-142-5p	SYBR	21.8712	21.9363	0.0730122
40	D4	circ_0000020	miR-142-5p	SYBR	22.393	22.1599	0.26317		40	D4	circ_0000020	miR-142-5p	SYBR	22.6694	22.8542	0.441703
41	D5	circ_0000020	miR-142-5p	SYBR	21.8745	22.1599	0.26317		41	D5	circ_0000020	miR-142-5p	SYBR	22.535	22.8542	0.441703
42	D6	circ_0000020	miR-142-5p	SYBR	22.2122	22.1599	0.26317		42	D6	circ_0000020	miR-142-5p	SYBR	23.3583	22.8542	0.441703
43	D7	si-NC	miR-142-5p	SYBR	20.3488	20.1291	0.194783		43	D7	si-NC	miR-142-5p	SYBR	22.2779	22.1162	0.143781
44	D8	si-NC	miR-142-5p	SYBR	19.9774	20.1291	0.194783		44	D8	si-NC	miR-142-5p	SYBR	22.0029	22.1162	0.143781
45	D9	si-NC	miR-142-5p	SYBR	20.0612	20.1291	0.194783		45	D9	si-NC	miR-142-5p	SYBR	22.0677	22.1162	0.143781
46	D10	si-circ_0000020	miR-142-5p	SYBR	19.1167	18.866	0.217225		46	D10	si-circ_0000020	miR-142-5p	SYBR	20.121	19.9366	0.188669
47	D11	si-circ_0000020	miR-142-5p	SYBR	18.7469	18.866	0.217225		47	D11	si-circ_0000020	miR-142-5p	SYBR	19.744	19.9366	0.188669
48	D12	si-circ_0000020	miR-142-5p	SYBR	18.7344	18.866	0.217225		48	D12	si-circ_0000020	miR-142-5p	SYBR	19.9447	19.9366	0.188669
49	E1	Control	U6	SYBR	21.1233	21.3147	0.170246		49	E1	Control	U6	SYBR	19.0353	18.9754	0.141532
50	E2	Control	U6	SYBR	21.4491	21.3147	0.170246		50	E2	Control	U6	SYBR	19.0772	18.9754	0.141532
51	E3	Control	U6	SYBR	21.3718	21.3147	0.170246		51	E3	Control	U6	SYBR	18.8138	18.9754	0.141532
52	E4	circ_0000020	U6	SYBR	22.2877	22.1005	0.222728		52	E4	circ_0000020	U6	SYBR	18.7509	18.9317	0.189368
53	E5	circ_0000020	U6	SYBR	21.8542	22.1005	0.222728		53	E5	circ_0000020	U6	SYBR	19.1286	18.9317	0.189368
54	E6	circ_0000020	U6	SYBR	22.1595	22.1005	0.222728		54	E6	circ_0000020	U6	SYBR	18.9157	18.9317	0.189368
55	E7	si-NC	U6	SYBR	19.1866	19.0688	0.113402		55	E7	si-NC	U6	SYBR	19.8002	19.7983	0.330732
56	E8	si-NC	U6	SYBR	18.9604	19.0688	0.113402		56	E8	si-NC	U6	SYBR	19.4667	19.7983	0.330732
57	E9	si-NC	U6	SYBR	19.0593	19.0688	0.113402		57	E9	si-NC	U6	SYBR	20.1281	19.7983	0.330732
58	E10	si-circ_0000020	U6	SYBR	19.1052	19.3512	0.301894		58	E10	si-circ_0000020	U6	SYBR	19.2546	18.9748	0.437384
59	E11	si-circ_0000020	U6	SYBR	19.2602	19.3512	0.301894		59	E11	si-circ_0000020	U6	SYBR	18.4708	18.9748	0.437384
60	E12	si-circ_0000020	U6	SYBR	19.6881	19.3512	0.301894		60	E12	si-circ_0000020	U6	SYBR	19.199	18.9748	0.437384
61	F1	Control	miR-142-5p	SYBR	20.2105	19.9769	0.202333		61	F1	Control	miR-142-5p	SYBR	22.1261	22.1799	0.0682504
62	F2	Control	miR-142-5p	SYBR	19.8594	19.9769	0.202333		62	F2	Control	miR-142-5p	SYBR	22.157	22.1799	0.0682504
63	F3	Control	miR-142-5p	SYBR	19.8607	19.9769	0.202333		63	F3	Control	miR-142-5p	SYBR	22.2567	22.1799	0.0682504
64	F4	circ_0000020	miR-142-5p	SYBR	22.1984	22.1217	0.107211		64	F4	circ_0000020	miR-142-5p	SYBR	23.9222	23.888	0.14845
65	F5	circ_0000020	miR-142-5p	SYBR	22.1674	22.1217	0.107211		65	F5	circ_0000020	miR-142-5p	SYBR	24.0164	23.888	0.14845
66	F6	circ_0000020	miR-142-5p	SYBR	21.9992	22.1217	0.107211		66	F6	circ_0000020	miR-142-5p	SYBR	23.7255	23.888	0.14845
67	F7	si-NC	miR-142-5p	SYBR	20.2466	20.037	0.233745		67	F7	si-NC	miR-142-5p	SYBR	22.0073	21.9772	0.0979944
68	F8	si-NC	miR-142-5p	SYBR	19.7849	20.037	0.233745		68	F8	si-NC	miR-142-5p	SYBR	22.0566	21.9772	0.0979944
69	F9	si-NC	miR-142-5p	SYBR	20.0796	20.037	0.233745		69	F9	si-NC	miR-142-5p	SYBR	21.8677	21.9772	0.0979944
70	F10	si-circ_0000020	miR-142-5p	SYBR	19.3921	18.9349	0.414682		70	F10	si-circ_0000020	miR-142-5p	SYBR	19.3528	20.0034	0.668103
71	F11	si-circ_0000020	miR-142-5p	SYBR	18.5832	18.9349	0.414682		71	F11	si-circ_0000020	miR-142-5p	SYBR	20.6877	20.0034	0.668103
72	F12	si-circ_0000020	miR-142-5p	SYBR	18.8294	18.9349	0.414682		72	F12	si-circ_0000020	miR-142-5p	SYBR	19.9695	20.0034	0.668103
Figure 4A qRT-PCR was used to detect the expression of miR-142-5p after knockdown or overexpression of miR-142-5p.
Well	Well Position	Sample Name	Target Name	Reporter	CT	Ct Mean	Ct SD		Well	Well Position	Sample Name	Target Name	Reporter	CT	Ct Mean	Ct SD
1	A1	miR NC	U6	SYBR	20.2943	20.0493	0.271985		1	A1	miR NC	U6	SYBR	18.3747	18.0467	0.364985
2	A2	miR NC	U6	SYBR	20.0969	20.0493	0.271985		2	A2	miR NC	U6	SYBR	17.6535	18.0467	0.364985
3	A3	miR NC	U6	SYBR	19.7567	20.0493	0.271985		3	A3	miR NC	U6	SYBR	18.112	18.0467	0.364985
4	A4	miR-142-5p	U6	SYBR	22.3252	22.0067	0.288168		4	A4	miR-142-5p	U6	SYBR	21.7639	21.668	0.101657
5	A5	miR-142-5p	U6	SYBR	21.9311	22.0067	0.288168		5	A5	miR-142-5p	U6	SYBR	21.6786	21.668	0.101657
6	A6	miR-142-5p	U6	SYBR	21.7639	22.0067	0.288168		6	A6	miR-142-5p	U6	SYBR	21.5614	21.668	0.101657
7	A7	Inhibitor NC	U6	SYBR	20.3175	19.7503	0.541021		7	A7	Inhibitor NC	U6	SYBR	18.5824	18.7007	0.105143
8	A8	Inhibitor NC	U6	SYBR	19.6935	19.7503	0.541021		8	A8	Inhibitor NC	U6	SYBR	18.7834	18.7007	0.105143
9	A9	Inhibitor NC	U6	SYBR	19.2399	19.7503	0.541021		9	A9	Inhibitor NC	U6	SYBR	18.7364	18.7007	0.105143
10	A10	miR-142-5p in	U6	SYBR	20.0546	19.8285	0.23076		10	A10	miR-142-5p in	U6	SYBR	22.2426	22.0476	0.203545
11	A11	miR-142-5p in	U6	SYBR	19.8374	19.8285	0.23076		11	A11	miR-142-5p in	U6	SYBR	21.8365	22.0476	0.203545
12	A12	miR-142-5p in	U6	SYBR	19.5934	19.8285	0.23076		12	A12	miR-142-5p in	U6	SYBR	22.0637	22.0476	0.203545
13	B1	miR NC	miR-142-5p	SYBR	21.3697	21.1048	0.230686		13	B1	miR NC	miR-142-5p	SYBR	20.4838	20.4338	0.0943697
14	B2	miR NC	miR-142-5p	SYBR	20.9478	21.1048	0.230686		14	B2	miR NC	miR-142-5p	SYBR	20.325	20.4338	0.0943697
15	B3	miR NC	miR-142-5p	SYBR	20.9969	21.1048	0.230686		15	B3	miR NC	miR-142-5p	SYBR	20.4927	20.4338	0.0943697
16	B4	miR-142-5p	miR-142-5p	SYBR	21.3676	21.3654	0.0341161		16	B4	miR-142-5p	miR-142-5p	SYBR	23.1317	22.5426	0.538767
17	B5	miR-142-5p	miR-142-5p	SYBR	21.3984	21.3654	0.0341161		17	B5	miR-142-5p	miR-142-5p	SYBR	22.4211	22.5426	0.538767
18	B6	miR-142-5p	miR-142-5p	SYBR	21.3303	21.3654	0.0341161		18	B6	miR-142-5p	miR-142-5p	SYBR	22.0749	22.5426	0.538767
19	B7	Inhibitor NC	miR-142-5p	SYBR	20.5741	20.9948	0.650054		19	B7	Inhibitor NC	miR-142-5p	SYBR	19.7923	19.9345	0.16983
20	B8	Inhibitor NC	miR-142-5p	SYBR	21.7435	20.9948	0.650054		20	B8	Inhibitor NC	miR-142-5p	SYBR	19.8886	19.9345	0.16983
21	B9	Inhibitor NC	miR-142-5p	SYBR	20.6668	20.9948	0.650054		21	B9	Inhibitor NC	miR-142-5p	SYBR	20.1225	19.9345	0.16983
22	B10	miR-142-5p in	miR-142-5p	SYBR	22.4186	22.3887	0.0472416		22	B10	miR-142-5p in	miR-142-5p	SYBR	21.7257	21.8779	0.277092
23	B11	miR-142-5p in	miR-142-5p	SYBR	22.3342	22.3887	0.0472416		23	B11	miR-142-5p in	miR-142-5p	SYBR	21.7102	21.8779	0.277092
24	B12	miR-142-5p in	miR-142-5p	SYBR	22.4132	22.3887	0.0472416		24	B12	miR-142-5p in	miR-142-5p	SYBR	22.1977	21.8779	0.277092
25	C1	miR NC	U6	SYBR	19.8277	20.0362	0.297042		25	C1	miR NC	U6	SYBR	18.8906	19.0596	0.147899
26	C2	miR NC	U6	SYBR	19.9046	20.0362	0.297042		26	C2	miR NC	U6	SYBR	19.1651	19.0596	0.147899
27	C3	miR NC	U6	SYBR	20.3763	20.0362	0.297042		27	C3	miR NC	U6	SYBR	19.1232	19.0596	0.147899
28	C4	miR-142-5p	U6	SYBR	20.6296	21.0639	0.885354		28	C4	miR-142-5p	U6	SYBR	22.9317	23.0238	0.0801541
29	C5	miR-142-5p	U6	SYBR	22.0825	21.0639	0.885354		29	C5	miR-142-5p	U6	SYBR	23.0615	23.0238	0.0801541
30	C6	miR-142-5p	U6	SYBR	20.4796	21.0639	0.885354		30	C6	miR-142-5p	U6	SYBR	23.0781	23.0238	0.0801541
31	C7	Inhibitor NC	U6	SYBR	20.1273	19.9815	0.305199		31	C7	Inhibitor NC	U6	SYBR	18.3134	18.5766	0.271122
32	C8	Inhibitor NC	U6	SYBR	20.1864	19.9815	0.305199		32	C8	Inhibitor NC	U6	SYBR	18.855	18.5766	0.271122
33	C9	Inhibitor NC	U6	SYBR	19.6307	19.9815	0.305199		33	C9	Inhibitor NC	U6	SYBR	18.5614	18.5766	0.271122
34	C10	miR-142-5p in	U6	SYBR	20.4141	20.105	0.288533		34	C10	miR-142-5p in	U6	SYBR	20.1378	19.9397	0.266866
35	C11	miR-142-5p in	U6	SYBR	19.8427	20.105	0.288533		35	C11	miR-142-5p in	U6	SYBR	20.0451	19.9397	0.266866
36	C12	miR-142-5p in	U6	SYBR	20.0582	20.105	0.288533		36	C12	miR-142-5p in	U6	SYBR	19.6362	19.9397	0.266866
37	D1	miR NC	miR-142-5p	SYBR	20.8666	20.9038	0.151472		37	D1	miR NC	miR-142-5p	SYBR	20.1059	20.0847	0.0193729
38	D2	miR NC	miR-142-5p	SYBR	21.0705	20.9038	0.151472		38	D2	miR NC	miR-142-5p	SYBR	20.0679	20.0847	0.0193729
39	D3	miR NC	miR-142-5p	SYBR	20.7745	20.9038	0.151472		39	D3	miR NC	miR-142-5p	SYBR	20.0802	20.0847	0.0193729
40	D4	miR-142-5p	miR-142-5p	SYBR	20.3749	20.246	0.204072		40	D4	miR-142-5p	miR-142-5p	SYBR	22.7969	22.5411	0.330707
41	D5	miR-142-5p	miR-142-5p	SYBR	20.0107	20.246	0.204072		41	D5	miR-142-5p	miR-142-5p	SYBR	22.6588	22.5411	0.330707
42	D6	miR-142-5p	miR-142-5p	SYBR	20.3523	20.246	0.204072		42	D6	miR-142-5p	miR-142-5p	SYBR	22.1677	22.5411	0.330707
43	D7	Inhibitor NC	miR-142-5p	SYBR	21.3429	21.6271	0.534576		43	D7	Inhibitor NC	miR-142-5p	SYBR	19.9772	19.9208	0.0555231
44	D8	Inhibitor NC	miR-142-5p	SYBR	22.2438	21.6271	0.534576		44	D8	Inhibitor NC	miR-142-5p	SYBR	19.9189	19.9208	0.0555231
45	D9	Inhibitor NC	miR-142-5p	SYBR	21.2947	21.6271	0.534576		45	D9	Inhibitor NC	miR-142-5p	SYBR	19.8662	19.9208	0.0555231
46	D10	miR-142-5p in	miR-142-5p	SYBR	22.784	23.0652	0.494017		46	D10	miR-142-5p in	miR-142-5p	SYBR	23.586	23.2406	0.30018
47	D11	miR-142-5p in	miR-142-5p	SYBR	22.776	23.0652	0.494017		47	D11	miR-142-5p in	miR-142-5p	SYBR	23.0933	23.2406	0.30018
48	D12	miR-142-5p in	miR-142-5p	SYBR	23.6356	23.0652	0.494017		48	D12	miR-142-5p in	miR-142-5p	SYBR	23.0425	23.2406	0.30018
49	E1	miR NC	U6	SYBR	19.9516	19.9805	0.189163		49	E1	miR NC	U6	SYBR	18.5824	18.7007	0.105143
50	E2	miR NC	U6	SYBR	20.1825	19.9805	0.189163		50	E2	miR NC	U6	SYBR	18.7834	18.7007	0.105143
51	E3	miR NC	U6	SYBR	19.8075	19.9805	0.189163		51	E3	miR NC	U6	SYBR	18.7364	18.7007	0.105143
52	E4	miR-142-5p	U6	SYBR	20.7971	20.9132	0.209073		52	E4	miR-142-5p	U6	SYBR	22.3426	22.1143	0.207732
53	E5	miR-142-5p	U6	SYBR	20.7879	20.9132	0.209073		53	E5	miR-142-5p	U6	SYBR	21.9365	22.1143	0.207732
54	E6	miR-142-5p	U6	SYBR	21.1545	20.9132	0.209073		54	E6	miR-142-5p	U6	SYBR	22.0637	22.1143	0.207732
55	E7	Inhibitor NC	U6	SYBR	19.8583	20.0343	0.201052		55	E7	Inhibitor NC	U6	SYBR	19.8893	20.0874	0.181888
56	E8	Inhibitor NC	U6	SYBR	20.2534	20.0343	0.201052		56	E8	Inhibitor NC	U6	SYBR	20.2469	20.0874	0.181888
57	E9	Inhibitor NC	U6	SYBR	19.9913	20.0343	0.201052		57	E9	Inhibitor NC	U6	SYBR	20.1259	20.0874	0.181888
58	E10	miR-142-5p in	U6	SYBR	20.2543	20.1499	0.136888		58	E10	miR-142-5p in	U6	SYBR	21.0819	21.0181	0.0632165
59	E11	miR-142-5p in	U6	SYBR	19.9949	20.1499	0.136888		59	E11	miR-142-5p in	U6	SYBR	20.9555	21.0181	0.0632165
60	E12	miR-142-5p in	U6	SYBR	20.2004	20.1499	0.136888		60	E12	miR-142-5p in	U6	SYBR	21.0169	21.0181	0.0632165
61	F1	miR NC	miR-142-5p	SYBR	21.0185	20.7775	0.248749		61	F1	miR NC	miR-142-5p	SYBR	19.7923	19.9345	0.16983
62	F2	miR NC	miR-142-5p	SYBR	20.7923	20.7775	0.248749		62	F2	miR NC	miR-142-5p	SYBR	19.8886	19.9345	0.16983
63	F3	miR NC	miR-142-5p	SYBR	20.5217	20.7775	0.248749		63	F3	miR NC	miR-142-5p	SYBR	20.1225	19.9345	0.16983
64	F4	miR-142-5p	miR-142-5p	SYBR	20.3287	20.0293	0.493506		64	F4	miR-142-5p	miR-142-5p	SYBR	21.7257	21.8779	0.277092
65	F5	miR-142-5p	miR-142-5p	SYBR	20.2994	20.0293	0.493506		65	F5	miR-142-5p	miR-142-5p	SYBR	21.7102	21.8779	0.277092
66	F6	miR-142-5p	miR-142-5p	SYBR	19.4597	20.0293	0.493506		66	F6	miR-142-5p	miR-142-5p	SYBR	22.1977	21.8779	0.277092
67	F7	Inhibitor NC	miR-142-5p	SYBR	21.4743	21.4924	0.117677		67	F7	Inhibitor NC	miR-142-5p	SYBR	20.0596	20.066	0.0615036
68	F8	Inhibitor NC	miR-142-5p	SYBR	21.3848	21.4924	0.117677		68	F8	Inhibitor NC	miR-142-5p	SYBR	20.008	20.066	0.0615036
69	F9	Inhibitor NC	miR-142-5p	SYBR	21.618	21.4924	0.117677		69	F9	Inhibitor NC	miR-142-5p	SYBR	20.1305	20.066	0.0615036
70	F10	miR-142-5p in	miR-142-5p	SYBR	22.6544	22.8153	0.153468		70	F10	miR-142-5p in	miR-142-5p	SYBR	22.5047	23.0037	0.507113
71	F11	miR-142-5p in	miR-142-5p	SYBR	22.96	22.8153	0.153468		71	F11	miR-142-5p in	miR-142-5p	SYBR	22.9879	23.0037	0.507113
72	F12	miR-142-5p in	miR-142-5p	SYBR	22.8314	22.8153	0.153468		72	F12	miR-142-5p in	miR-142-5p	SYBR	23.5185	23.0037	0.507113
Figure 6 C The expression of PIK3CA mRNA of U87 cells co-transfected with si-circ_0000020 and either the miR-142-5p inhibitor or inhibitor NC and U251 cells co-transfected with circ_0000020 and either the miR-142-5p mimics or miR NC were detected by qRT-PCR.
Well	Well Position	Sample Name	Target Name	Reporter	CT	Ct Mean	Ct SD		Well+H723A6A684:H722	Well Position	Sample Name	Target Name	Reporter	CT	Ct Mean	Ct SD
1	A1	Control	GAPDH	SYBR	21.5789	21.6753	0.11781		1	A1	Control	GAPDH	SYBR	20.3898	20.5193	0.162094
2	A2	Control	GAPDH	SYBR	21.6403	21.6753	0.11781		2	A2	Control	GAPDH	SYBR	20.7011	20.5193	0.162094
3	A3	Control	GAPDH	SYBR	21.8066	21.6753	0.11781		3	A3	Control	GAPDH	SYBR	20.4669	20.5193	0.162094
4	A4	miR-142-5p in	GAPDH	SYBR	22.3545	22.0134	0.299466		4	A4	miR-142-5p	GAPDH	SYBR	19.426	19.5194	0.113515
5	A5	miR-142-5p in	GAPDH	SYBR	21.7934	22.0134	0.299466		5	A5	miR-142-5p	GAPDH	SYBR	19.6458	19.5194	0.113515
6	A6	miR-142-5p in	GAPDH	SYBR	21.8925	22.0134	0.299466		6	A6	miR-142-5p	GAPDH	SYBR	19.4865	19.5194	0.113515
7	A7	si-circ_0000020	GAPDH	SYBR	19.3839	19.69	0.542153		7	A7	circ_0000020	GAPDH	SYBR	21.8095	21.9042	0.171668
8	A8	si-circ_0000020	GAPDH	SYBR	20.316	19.69	0.542153		8	A8	circ_0000020	GAPDH	SYBR	22.1024	21.9042	0.171668
9	A9	si-circ_0000020	GAPDH	SYBR	19.3701	19.69	0.542153		9	A9	circ_0000020	GAPDH	SYBR	21.8008	21.9042	0.171668
10	A10	si-circ_0000020+miR-142-5p in	GAPDH	SYBR	20.1271	20.4669	0.304029		10	A10	circ_0000020+miR-142-5p	GAPDH	SYBR	20.7169	20.823	0.109599
11	A11	si-circ_0000020+miR-142-5p in	GAPDH	SYBR	20.5605	20.4669	0.304029		11	A11	circ_0000020+miR-142-5p	GAPDH	SYBR	20.8163	20.823	0.109599
12	A12	si-circ_0000020+miR-142-5p in	GAPDH	SYBR	20.7132	20.4669	0.304029		12	A12	circ_0000020+miR-142-5p	GAPDH	SYBR	20.9357	20.823	0.109599
13	B1	Control	PIK3CA	SYBR	21.5551	21.9267	0.3227		13	B1	Control	PIK3CA	SYBR	21.7507	22.0068	0.570527
14	B2	Control	PIK3CA	SYBR	22.0888	21.9267	0.3227		14	B2	Control	PIK3CA	SYBR	21.6091	22.0068	0.570527
15	B3	Control	PIK3CA	SYBR	22.1363	21.9267	0.3227		15	B3	Control	PIK3CA	SYBR	22.6605	22.0068	0.570527
16	B4	miR-142-5p in	PIK3CA	SYBR	21.0083	21.0188	0.040997		16	B4	miR-142-5p	PIK3CA	SYBR	22.0367	22.2413	0.293586
17	B5	miR-142-5p in	PIK3CA	SYBR	21.0641	21.0188	0.040997		17	B5	miR-142-5p	PIK3CA	SYBR	22.1095	22.2413	0.293586
18	B6	miR-142-5p in	PIK3CA	SYBR	20.9841	21.0188	0.040997		18	B6	miR-142-5p	PIK3CA	SYBR	22.5777	22.2413	0.293586
19	B7	si-circ_0000020	PIK3CA	SYBR	21.1503	21.1823	0.0491316		19	B7	circ_0000020	PIK3CA	SYBR	22.0959	22.1036	0.402749
20	B8	si-circ_0000020	PIK3CA	SYBR	21.1578	21.1823	0.0491316		20	B8	circ_0000020	PIK3CA	SYBR	21.7047	22.1036	0.402749
21	B9	si-circ_0000020	PIK3CA	SYBR	21.2389	21.1823	0.0491316		21	B9	circ_0000020	PIK3CA	SYBR	22.5101	22.1036	0.402749
22	B10	si-circ_0000020+miR-142-5p in	PIK3CA	SYBR	21.0766	20.9878	0.0830141		22	B10	circ_0000020+miR-142-5p	PIK3CA	SYBR	21.8553	21.8968	0.141564
23	B11	si-circ_0000020+miR-142-5p in	PIK3CA	SYBR	20.9746	20.9878	0.0830141		23	B11	circ_0000020+miR-142-5p	PIK3CA	SYBR	22.0545	21.8968	0.141564
24	B12	si-circ_0000020+miR-142-5p in	PIK3CA	SYBR	20.9122	20.9878	0.0830141		24	B12	circ_0000020+miR-142-5p	PIK3CA	SYBR	21.7807	21.8968	0.141564
25	C1	Control	GAPDH	SYBR	19.023	18.9716	0.12178		25	C1	Control	GAPDH	SYBR	19.7521	19.7894	0.0456358
26	C2	Control	GAPDH	SYBR	19.0593	18.9716	0.12178		26	C2	Control	GAPDH	SYBR	19.8403	19.7894	0.0456358
27	C3	Control	GAPDH	SYBR	18.8326	18.9716	0.12178		27	C3	Control	GAPDH	SYBR	19.7757	19.7894	0.0456358
28	C4	miR-142-5p in	GAPDH	SYBR	20.323	20.1509	0.149067		28	C4	miR-142-5p	GAPDH	SYBR	19.4982	19.4714	0.0256028
29	C5	miR-142-5p in	GAPDH	SYBR	20.0649	20.1509	0.149067		29	C5	miR-142-5p	GAPDH	SYBR	19.4472	19.4714	0.0256028
30	C6	miR-142-5p in	GAPDH	SYBR	20.0647	20.1509	0.149067		30	C6	miR-142-5p	GAPDH	SYBR	19.4689	19.4714	0.0256028
31	C7	si-circ_0000020	GAPDH	SYBR	19.1779	19.4059	0.20943		31	C7	circ_0000020	GAPDH	SYBR	20.9967	20.9324	0.0769048
32	C8	si-circ_0000020	GAPDH	SYBR	19.4498	19.4059	0.20943		32	C8	circ_0000020	GAPDH	SYBR	20.8472	20.9324	0.0769048
33	C9	si-circ_0000020	GAPDH	SYBR	19.5898	19.4059	0.20943		33	C9	circ_0000020	GAPDH	SYBR	20.9535	20.9324	0.0769048
34	C10	si-circ_0000020+miR-142-5p in	GAPDH	SYBR	20.105	19.9904	0.109449		34	C10	circ_0000020+miR-142-5p	GAPDH	SYBR	19.9005	19.7909	0.124879
35	C11	si-circ_0000020+miR-142-5p in	GAPDH	SYBR	19.9793	19.9904	0.109449		35	C11	circ_0000020+miR-142-5p	GAPDH	SYBR	19.6549	19.7909	0.124879
36	C12	si-circ_0000020+miR-142-5p in	GAPDH	SYBR	19.8869	19.9904	0.109449		36	C12	circ_0000020+miR-142-5p	GAPDH	SYBR	19.8172	19.7909	0.124879
37	D1	Control	PIK3CA	SYBR	20.056	19.9078	0.135898		37	D1	Control	PIK3CA	SYBR	21.3308	21.3561	0.173677
38	D2	Control	PIK3CA	SYBR	19.7891	19.9078	0.135898		38	D2	Control	PIK3CA	SYBR	21.5411	21.3561	0.173677
39	D3	Control	PIK3CA	SYBR	19.8782	19.9078	0.135898		39	D3	Control	PIK3CA	SYBR	21.1966	21.3561	0.173677
40	D4	miR-142-5p in	PIK3CA	SYBR	20.0545	19.9794	0.0836346		40	D4	miR-142-5p	PIK3CA	SYBR	22.7011	22.5262	0.172912
41	D5	miR-142-5p in	PIK3CA	SYBR	19.9944	19.9794	0.0836346		41	D5	miR-142-5p	PIK3CA	SYBR	22.5223	22.5262	0.172912
42	D6	miR-142-5p in	PIK3CA	SYBR	19.8893	19.9794	0.0836346		42	D6	miR-142-5p	PIK3CA	SYBR	22.3553	22.5262	0.172912
43	D7	si-circ_0000020	PIK3CA	SYBR	21.5616	21.6364	0.0696726		43	D7	circ_0000020	PIK3CA	SYBR	21.0938	21.0169	0.0880801
44	D8	si-circ_0000020	PIK3CA	SYBR	21.6484	21.6364	0.0696726		44	D8	circ_0000020	PIK3CA	SYBR	20.9208	21.0169	0.0880801
45	D9	si-circ_0000020	PIK3CA	SYBR	21.6994	21.6364	0.0696726		45	D9	circ_0000020	PIK3CA	SYBR	21.0361	21.0169	0.0880801
46	D10	si-circ_0000020+miR-142-5p in	PIK3CA	SYBR	20.9066	21.0004	0.209339		46	D10	circ_0000020+miR-142-5p	PIK3CA	SYBR	20.9234	20.9739	0.108871
47	D11	si-circ_0000020+miR-142-5p in	PIK3CA	SYBR	20.8543	21.0004	0.209339		47	D11	circ_0000020+miR-142-5p	PIK3CA	SYBR	20.8994	20.9739	0.108871
48	D12	si-circ_0000020+miR-142-5p in	PIK3CA	SYBR	21.2402	21.0004	0.209339		48	D12	circ_0000020+miR-142-5p	PIK3CA	SYBR	21.0989	20.9739	0.108871
49	E1	Control	GAPDH	SYBR	19.5247	19.4882	0.051862		49	E1	Control	GAPDH	SYBR	19.2726	19.4554	0.187887
50	E2	Control	GAPDH	SYBR	19.5111	19.4882	0.051862		50	E2	Control	GAPDH	SYBR	19.4456	19.4554	0.187887
51	E3	Control	GAPDH	SYBR	19.4288	19.4882	0.051862		51	E3	Control	GAPDH	SYBR	19.648	19.4554	0.187887
52	E4	miR-142-5p in	GAPDH	SYBR	21.5044	21.561	0.0491762		52	E4	miR-142-5p	GAPDH	SYBR	18.3709	18.4323	0.0764037
53	E5	miR-142-5p in	GAPDH	SYBR	21.5856	21.561	0.0491762		53	E5	miR-142-5p	GAPDH	SYBR	18.4082	18.4323	0.0764037
54	E6	miR-142-5p in	GAPDH	SYBR	21.593	21.561	0.0491762		54	E6	miR-142-5p	GAPDH	SYBR	18.5179	18.4323	0.0764037
55	E7	si-circ_0000020	GAPDH	SYBR	19.4051	19.4887	0.0989347		55	E7	circ_0000020	GAPDH	SYBR	21.3583	21.3899	0.0412807
56	E8	si-circ_0000020	GAPDH	SYBR	19.463	19.4887	0.0989347		56	E8	circ_0000020	GAPDH	SYBR	21.3748	21.3899	0.0412807
57	E9	si-circ_0000020	GAPDH	SYBR	19.5979	19.4887	0.0989347		57	E9	circ_0000020	GAPDH	SYBR	21.4366	21.3899	0.0412807
58	E10	si-circ_0000020+miR-142-5p in	GAPDH	SYBR	19.3144	19.4742	0.138714		58	E10	circ_0000020+miR-142-5p	GAPDH	SYBR	20.1394	20.362	0.228345
59	E11	si-circ_0000020+miR-142-5p in	GAPDH	SYBR	19.5636	19.4742	0.138714		59	E11	circ_0000020+miR-142-5p	GAPDH	SYBR	20.3509	20.362	0.228345
60	E12	si-circ_0000020+miR-142-5p in	GAPDH	SYBR	19.5447	19.4742	0.138714		60	E12	circ_0000020+miR-142-5p	GAPDH	SYBR	20.5957	20.362	0.228345
61	F1	Control	PIK3CA	SYBR	21.4119	21.5679	0.145188		61	F1	Control	PIK3CA	SYBR	22.5198	22.4686	0.337
62	F2	Control	PIK3CA	SYBR	21.5928	21.5679	0.145188		62	F2	Control	PIK3CA	SYBR	22.777	22.4686	0.337
63	F3	Control	PIK3CA	SYBR	21.699	21.5679	0.145188		63	F3	Control	PIK3CA	SYBR	22.1089	22.4686	0.337
64	F4	miR-142-5p in	PIK3CA	SYBR	22.822	22.8481	0.0944615		64	F4	miR-142-5p	PIK3CA	SYBR	23.0433	22.9833	0.196679
65	F5	miR-142-5p in	PIK3CA	SYBR	22.9529	22.8481	0.0944615		65	F5	miR-142-5p	PIK3CA	SYBR	22.7636	22.9833	0.196679
66	F6	miR-142-5p in	PIK3CA	SYBR	22.7695	22.8481	0.0944615		66	F6	miR-142-5p	PIK3CA	SYBR	23.143	22.9833	0.196679
67	F7	si-circ_0000020	PIK3CA	SYBR	22.9226	23.0223	0.200264		67	F7	circ_0000020	PIK3CA	SYBR	23.037	22.8942	0.123733
68	F8	si-circ_0000020	PIK3CA	SYBR	22.8914	23.0223	0.200264		68	F8	circ_0000020	PIK3CA	SYBR	22.8206	22.8942	0.123733
69	F9	si-circ_0000020	PIK3CA	SYBR	23.2528	23.0223	0.200264		69	F9	circ_0000020	PIK3CA	SYBR	22.8248	22.8942	0.123733
70	F10	si-circ_0000020+miR-142-5p in	PIK3CA	SYBR	21.5993	21.6037	0.0405734		70	F10	circ_0000020+miR-142-5p	PIK3CA	SYBR	23.0956	23.0215	0.182165
71	F11	si-circ_0000020+miR-142-5p in	PIK3CA	SYBR	21.5655	21.6037	0.0405734		71	F11	circ_0000020+miR-142-5p	PIK3CA	SYBR	22.8139	23.0215	0.182165
72	F12	si-circ_0000020+miR-142-5p in	PIK3CA	SYBR	21.6463	21.6037	0.0405734		72	F12	circ_0000020+miR-142-5p	PIK3CA	SYBR	23.1549	23.0215	0.182165
Figure 7D&E The expression of circ_0000020 and miR-142-5p in glioma tissues were examined by qRT-PCR.
Well	Well Position	Sample Name	Target Name	Reporter	CT	Ct Mean	Ct SD
1	A1	Control-1	GAPDH	SYBR	18.8695	18.966	0.0836659
2	A2	Control-1	GAPDH	SYBR	19.0109	18.966	0.0836659
3	A3	Control-1	GAPDH	SYBR	19.0176	18.966	0.0836659
4	A4	Control-2	GAPDH	SYBR	20.5732	20.4784	0.1411
5	A5	Control-2	GAPDH	SYBR	20.5457	20.4784	0.1411
6	A6	Control-2	GAPDH	SYBR	20.3162	20.4784	0.1411
7	A7	Control-3	GAPDH	SYBR	18.9905	18.9799	0.089847
8	A8	Control-3	GAPDH	SYBR	19.064	18.9799	0.089847
9	A9	Control-3	GAPDH	SYBR	18.8852	18.9799	0.089847
10	A10	Control-4	GAPDH	SYBR	20.2127	20.1723	0.101202
11	A11	Control-4	GAPDH	SYBR	20.0572	20.1723	0.101202
12	A12	Control-4	GAPDH	SYBR	20.2471	20.1723	0.101202
13	B1	Control-1	circ_0000020	SYBR	20.3097	20.1321	0.230754
14	B2	Control-1	circ_0000020	SYBR	20.2154	20.1321	0.230754
15	B3	Control-1	circ_0000020	SYBR	19.8713	20.1321	0.230754
16	B4	Control-2	circ_0000020	SYBR	21.9062	21.8904	0.0264266
17	B5	Control-2	circ_0000020	SYBR	21.905	21.8904	0.0264266
18	B6	Control-2	circ_0000020	SYBR	21.8598	21.8904	0.0264266
19	B7	Control-3	circ_0000020	SYBR	21.5427	21.4781	0.0591721
20	B8	Control-3	circ_0000020	SYBR	21.4265	21.4781	0.0591721
21	B9	Control-3	circ_0000020	SYBR	21.4652	21.4781	0.0591721
22	B10	Control-4	circ_0000020	SYBR	20.8487	21.3021	0.393391
23	B11	Control-4	circ_0000020	SYBR	21.505	21.3021	0.393391
24	B12	Control-4	circ_0000020	SYBR	21.5527	21.3021	0.393391
25	C1	si-circ_0000020-1	GAPDH	SYBR	19.4716	19.5025	0.0283178
26	C2	si-circ_0000020-1	GAPDH	SYBR	19.5272	19.5025	0.0283178
27	C3	si-circ_0000020-1	GAPDH	SYBR	19.5087	19.5025	0.0283178
28	C4	si-circ_0000020-2	GAPDH	SYBR	19.6058	19.5135	0.0997854
29	C5	si-circ_0000020-2	GAPDH	SYBR	19.5273	19.5135	0.0997854
30	C6	si-circ_0000020-2	GAPDH	SYBR	19.4076	19.5135	0.0997854
31	C7	si-circ_0000020-3	GAPDH	SYBR	19.5471	19.4502	0.0841263
32	C8	si-circ_0000020-3	GAPDH	SYBR	19.4074	19.4502	0.0841263
33	C9	si-circ_0000020-3	GAPDH	SYBR	19.3961	19.4502	0.0841263
34	C10	si-circ_0000020-4	GAPDH	SYBR	20.5962	20.4358	0.138948
35	C11	si-circ_0000020-4	GAPDH	SYBR	20.3512	20.4358	0.138948
36	C12	si-circ_0000020-4	GAPDH	SYBR	20.36	20.4358	0.138948
37	D1	si-circ_0000020-1	circ_0000020	SYBR	22.0795	22.0354	0.179313
38	D2	si-circ_0000020-1	circ_0000020	SYBR	21.8382	22.0354	0.179313
39	D3	si-circ_0000020-1	circ_0000020	SYBR	22.1886	22.0354	0.179313
40	D4	si-circ_0000020-2	circ_0000020	SYBR	22.237	22.3242	0.0811867
41	D5	si-circ_0000020-2	circ_0000020	SYBR	22.3976	22.3242	0.0811867
42	D6	si-circ_0000020-2	circ_0000020	SYBR	22.3379	22.3242	0.0811867
43	D7	si-circ_0000020-3	circ_0000020	SYBR	23.3326	23.3511	0.1034
44	D8	si-circ_0000020-3	circ_0000020	SYBR	23.2582	23.3511	0.1034
45	D9	si-circ_0000020-3	circ_0000020	SYBR	23.4625	23.3511	0.1034
46	D10	si-circ_0000020-4	circ_0000020	SYBR	22.6713	22.9166	0.222653
47	D11	si-circ_0000020-4	circ_0000020	SYBR	22.9727	22.9166	0.222653
48	D12	si-circ_0000020-4	circ_0000020	SYBR	23.1059	22.9166	0.222653
49	E1	Control-1	U6	SYBR	18.9141	18.9612	0.0651557
50	E2	Control-1	U6	SYBR	18.934	18.9612	0.0651557
51	E3	Control-1	U6	SYBR	19.0356	18.9612	0.0651557
52	E4	Control-2	U6	SYBR	19.0797	19.0805	0.0725676
53	E5	Control-2	U6	SYBR	19.1535	19.0805	0.0725676
54	E6	Control-2	U6	SYBR	19.0084	19.0805	0.0725676
55	E7	Control-3	U6	SYBR	18.8817	18.8485	0.0301603
56	E8	Control-3	U6	SYBR	18.8229	18.8485	0.0301603
57	E9	Control-3	U6	SYBR	18.8408	18.8485	0.0301603
58	E10	Control-4	U6	SYBR	20.5763	20.4325	0.267423
59	E11	Control-4	U6	SYBR	20.124	20.4325	0.267423
60	E12	Control-4	U6	SYBR	20.5973	20.4325	0.267423
61	F1	Control-1	miR-142-5p	SYBR	22.6756	22.9292	0.229223
62	F2	Control-1	miR-142-5p	SYBR	22.9905	22.9292	0.229223
63	F3	Control-1	miR-142-5p	SYBR	23.1215	22.9292	0.229223
64	F4	Control-2	miR-142-5p	SYBR	21.2183	20.951	0.232315
65	F5	Control-2	miR-142-5p	SYBR	20.797	20.951	0.232315
66	F6	Control-2	miR-142-5p	SYBR	20.8378	20.951	0.232315
67	F7	Control-3	miR-142-5p	SYBR	20.1307	20.0996	0.0683566
68	F8	Control-3	miR-142-5p	SYBR	20.0212	20.0996	0.0683566
69	F9	Control-3	miR-142-5p	SYBR	20.1468	20.0996	0.0683566
70	F10	Control-4	miR-142-5p	SYBR	22.125	21.9756	0.148945
71	F11	Control-4	miR-142-5p	SYBR	21.9747	21.9756	0.148945
72	F12	Control-4	miR-142-5p	SYBR	21.8271	21.9756	0.148945
73	G1	si-circ_0000020-1	U6	SYBR	18.8802	18.9328	0.0723894
74	G2	si-circ_0000020-1	U6	SYBR	18.9029	18.9328	0.0723894
75	G3	si-circ_0000020-1	U6	SYBR	19.0154	18.9328	0.0723894
76	G4	si-circ_0000020-2	U6	SYBR	19.6565	19.5514	0.100865
77	G5	si-circ_0000020-2	U6	SYBR	19.4553	19.5514	0.100865
78	G6	si-circ_0000020-2	U6	SYBR	19.5424	19.5514	0.100865
79	G7	si-circ_0000020-3	U6	SYBR	18.9073	19.0106	0.0898712
80	G8	si-circ_0000020-3	U6	SYBR	19.0537	19.0106	0.0898712
81	G9	si-circ_0000020-3	U6	SYBR	19.0708	19.0106	0.0898712
82	G10	si-circ_0000020-4	U6	SYBR	21.044	20.9738	0.0870723
83	G11	si-circ_0000020-4	U6	SYBR	21.001	20.9738	0.0870723
84	G12	si-circ_0000020-4	U6	SYBR	20.8763	20.9738	0.0870723
85	H1	si-circ_0000020-1	miR-142-5p	SYBR	22.3554	22.557	0.23101
86	H2	si-circ_0000020-1	miR-142-5p	SYBR	22.8091	22.557	0.23101
87	H3	si-circ_0000020-1	miR-142-5p	SYBR	22.5064	22.557	0.23101
88	H4	si-circ_0000020-2	miR-142-5p	SYBR	20.8131	20.7997	0.0238938
89	H5	si-circ_0000020-2	miR-142-5p	SYBR	20.8139	20.7997	0.0238938
90	H6	si-circ_0000020-2	miR-142-5p	SYBR	20.7721	20.7997	0.0238938
91	H7	si-circ_0000020-3	miR-142-5p	SYBR	19.9138	19.8653	0.116642
92	H8	si-circ_0000020-3	miR-142-5p	SYBR	19.7323	19.8653	0.116642
93	H9	si-circ_0000020-3	miR-142-5p	SYBR	19.95	19.8653	0.116642
94	H10	si-circ_0000020-4	miR-142-5p	SYBR	22.0734	21.907	0.156715
95	H11	si-circ_0000020-4	miR-142-5p	SYBR	21.7622	21.907	0.156715
96	H12	si-circ_0000020-4	miR-142-5p	SYBR	21.8854	21.907	0.156715
Supplementary Figure 2 The expression level of DDI2 in U87 and U251 cell lines after the transfection with si-circ_0000020 or si-NC was examined by qRT-PCR.
U87									U251
Well	Well Position	Sample Name	Target Name	Reporter	CT	Ct Mean	Ct SD		Well	Well Position	Sample Name	Target Name	Reporter	CT	Ct Mean	Ct SD
1	A1	si-NC	GAPDH	SYBR	20.0995	20.0398	0.0802884		1	A1	si-NC	GAPDH	SYBR	19.7871	19.9474	0.238311
2	A2	si-NC	GAPDH	SYBR	19.9485	20.0398	0.0802884		2	A2	si-NC	GAPDH	SYBR	19.8339	19.9474	0.238311
3	A3	si-NC	GAPDH	SYBR	20.0714	20.0398	0.0802884		3	A3	si-NC	GAPDH	SYBR	20.2213	19.9474	0.238311
4	A4	si-circ_0000020#1	GAPDH	SYBR	20.8236	20.9998	0.158622		4	A4	si-circ_0000020#1	GAPDH	SYBR	21.0971	21.0683	0.348561
5	A5	si-circ_0000020#1	GAPDH	SYBR	21.1311	20.9998	0.158622		5	A5	si-circ_0000020#1	GAPDH	SYBR	21.4015	21.0683	0.348561
6	A6	si-circ_0000020#1	GAPDH	SYBR	21.0448	20.9998	0.158622		6	A6	si-circ_0000020#1	GAPDH	SYBR	20.7062	21.0683	0.348561
7	A7	si-circ_0000020#2	GAPDH	SYBR	20.8877	21.0914	0.31584		7	A7	si-circ_0000020#2	GAPDH	SYBR	21.0284	20.8896	0.128988
8	A8	si-circ_0000020#2	GAPDH	SYBR	21.4552	21.0914	0.31584		8	A8	si-circ_0000020#2	GAPDH	SYBR	20.7734	20.8896	0.128988
9	A9	si-circ_0000020#2	GAPDH	SYBR	20.9312	21.0914	0.31584		9	A9	si-circ_0000020#2	GAPDH	SYBR	20.8669	20.8896	0.128988
13	B1	si-NC	DDI2	SYBR	20.8134	20.9402	0.134239		13	B1	si-NC	DDI2	SYBR	22.0305	21.885	0.175443
14	B2	si-NC	DDI2	SYBR	21.0808	20.9402	0.134239		14	B2	si-NC	DDI2	SYBR	21.9342	21.885	0.175443
15	B3	si-NC	DDI2	SYBR	20.9264	20.9402	0.134239		15	B3	si-NC	DDI2	SYBR	21.6902	21.885	0.175443
16	B4	si-circ_0000020#1	DDI2	SYBR	21.8189	21.925	0.0933022		16	B4	si-circ_0000020#1	DDI2	SYBR	23.0167	22.9926	0.462112
17	B5	si-circ_0000020#1	DDI2	SYBR	21.9617	21.925	0.0933022		17	B5	si-circ_0000020#1	DDI2	SYBR	22.5189	22.9926	0.462112
18	B6	si-circ_0000020#1	DDI2	SYBR	21.9944	21.925	0.0933022		18	B6	si-circ_0000020#1	DDI2	SYBR	23.4421	22.9926	0.462112
19	B7	si-circ_0000020#2	DDI2	SYBR	21.7217	21.9998	0.248431		19	B7	si-circ_0000020#2	DDI2	SYBR	22.5021	22.9811	0.458769
20	B8	si-circ_0000020#2	DDI2	SYBR	22.0782	21.9998	0.248431		20	B8	si-circ_0000020#2	DDI2	SYBR	23.4165	22.9811	0.458769
21	B9	si-circ_0000020#2	DDI2	SYBR	22.1996	21.9998	0.248431		21	B9	si-circ_0000020#2	DDI2	SYBR	23.0248	22.9811	0.458769
25	C1	si-NC	GAPDH	SYBR	20.1003	20.087	0.145885		25	C1	si-NC	GAPDH	SYBR	19.7238	19.895	0.149087
26	C2	si-NC	GAPDH	SYBR	19.9349	20.087	0.145885		26	C2	si-NC	GAPDH	SYBR	19.9649	19.895	0.149087
27	C3	si-NC	GAPDH	SYBR	20.2258	20.087	0.145885		27	C3	si-NC	GAPDH	SYBR	19.9962	19.895	0.149087
28	C4	si-circ_0000020#1	GAPDH	SYBR	20.8797	20.941	0.0611175		28	C4	si-circ_0000020#1	GAPDH	SYBR	21.1061	21.0208	0.104543
29	C5	si-circ_0000020#1	GAPDH	SYBR	21.0019	20.941	0.0611175		29	C5	si-circ_0000020#1	GAPDH	SYBR	20.9042	21.0208	0.104543
30	C6	si-circ_0000020#1	GAPDH	SYBR	20.9414	20.941	0.0611175		30	C6	si-circ_0000020#1	GAPDH	SYBR	21.0522	21.0208	0.104543
31	C7	si-circ_0000020#2	GAPDH	SYBR	21.0596	21.0409	0.092477		31	C7	si-circ_0000020#2	GAPDH	SYBR	20.8145	20.8165	0.0225996
32	C8	si-circ_0000020#2	GAPDH	SYBR	21.1225	21.0409	0.092477		32	C8	si-circ_0000020#2	GAPDH	SYBR	20.84	20.8165	0.0225996
33	C9	si-circ_0000020#2	GAPDH	SYBR	20.9405	21.0409	0.092477		33	C9	si-circ_0000020#2	GAPDH	SYBR	20.7949	20.8165	0.0225996
37	D1	si-NC	DDI2	SYBR	21.2323	21.2096	0.20649		37	D1	si-NC	DDI2	SYBR	21.9067	22.1527	0.331246
38	D2	si-NC	DDI2	SYBR	20.9927	21.2096	0.20649		38	D2	si-NC	DDI2	SYBR	22.0221	22.1527	0.331246
39	D3	si-NC	DDI2	SYBR	21.4038	21.2096	0.20649		39	D3	si-NC	DDI2	SYBR	22.5294	22.1527	0.331246
40	D4	si-circ_0000020#1	DDI2	SYBR	21.8308	22.2388	0.620939		40	D4	si-circ_0000020#1	DDI2	SYBR	23.5389	23.2451	0.350761
41	D5	si-circ_0000020#1	DDI2	SYBR	22.9534	22.2388	0.620939		41	D5	si-circ_0000020#1	DDI2	SYBR	22.8567	23.2451	0.350761
42	D6	si-circ_0000020#1	DDI2	SYBR	21.9323	22.2388	0.620939		42	D6	si-circ_0000020#1	DDI2	SYBR	23.3397	23.2451	0.350761
43	D7	si-circ_0000020#2	DDI2	SYBR	22.3795	22.0456	0.289742		43	D7	si-circ_0000020#2	DDI2	SYBR	23.4233	23.2444	0.463598
44	D8	si-circ_0000020#2	DDI2	SYBR	21.8607	22.0456	0.289742		44	D8	si-circ_0000020#2	DDI2	SYBR	23.5919	23.2444	0.463598
45	D9	si-circ_0000020#2	DDI2	SYBR	21.8966	22.0456	0.289742		45	D9	si-circ_0000020#2	DDI2	SYBR	22.718	23.2444	0.463598
49	E1	si-NC	GAPDH	SYBR	19.8747	19.9994	0.151042		49	E1	si-NC	GAPDH	SYBR	20.3613	19.8507	0.541276
50	E2	si-NC	GAPDH	SYBR	20.1674	19.9994	0.151042		50	E2	si-NC	GAPDH	SYBR	19.2833	19.8507	0.541276
51	E3	si-NC	GAPDH	SYBR	19.9563	19.9994	0.151042		51	E3	si-NC	GAPDH	SYBR	19.9075	19.8507	0.541276
52	E4	si-circ_0000020#1	GAPDH	SYBR	22.1443	21.9738	0.20089		52	E4	si-circ_0000020#1	GAPDH	SYBR	21.1661	21.0374	0.115387
53	E5	si-circ_0000020#1	GAPDH	SYBR	22.0247	21.9738	0.20089		53	E5	si-circ_0000020#1	GAPDH	SYBR	21.0029	21.0374	0.115387
54	E6	si-circ_0000020#1	GAPDH	SYBR	21.7523	21.9738	0.20089		54	E6	si-circ_0000020#1	GAPDH	SYBR	20.9433	21.0374	0.115387
55	E7	si-circ_0000020#2	GAPDH	SYBR	22.0081	21.9963	0.0824311		55	E7	si-circ_0000020#2	GAPDH	SYBR	21.0897	20.9151	0.184541
56	E8	si-circ_0000020#2	GAPDH	SYBR	21.9086	21.9963	0.0824311		56	E8	si-circ_0000020#2	GAPDH	SYBR	20.722	20.9151	0.184541
57	E9	si-circ_0000020#2	GAPDH	SYBR	22.0722	21.9963	0.0824311		57	E9	si-circ_0000020#2	GAPDH	SYBR	20.9335	20.9151	0.184541
61	F1	si-NC	DDI2	SYBR	21.2565	21.0516	0.185864		61	F1	si-NC	DDI2	SYBR	21.9811	22.0516	0.06189
62	F2	si-NC	DDI2	SYBR	20.8938	21.0516	0.185864		62	F2	si-NC	DDI2	SYBR	22.0966	22.0516	0.06189
63	F3	si-NC	DDI2	SYBR	21.0046	21.0516	0.185864		63	F3	si-NC	DDI2	SYBR	22.0773	22.0516	0.06189
64	F4	si-circ_0000020#1	DDI2	SYBR	23.5214	23.1631	0.491599		64	F4	si-circ_0000020#1	DDI2	SYBR	23.0214	23.1331	0.142323
65	F5	si-circ_0000020#1	DDI2	SYBR	23.3654	23.1631	0.491599		65	F5	si-circ_0000020#1	DDI2	SYBR	23.0847	23.1331	0.142323
66	F6	si-circ_0000020#1	DDI2	SYBR	22.6027	23.1631	0.491599		66	F6	si-circ_0000020#1	DDI2	SYBR	23.2934	23.1331	0.142323
67	F7	si-circ_0000020#2	DDI2	SYBR	23.2521	23.0775	0.531475		67	F7	si-circ_0000020#2	DDI2	SYBR	23.3113	23.1454	0.236095
68	F8	si-circ_0000020#2	DDI2	SYBR	23.4998	23.0775	0.531475		68	F8	si-circ_0000020#2	DDI2	SYBR	23.2497	23.1454	0.236095
69	F9	si-circ_0000020#2	DDI2	SYBR	22.4807	23.0775	0.531475		69	F9	si-circ_0000020#2	DDI2	SYBR	22.8751	23.1454	0.236095
Supplementary Figure 4A siRNA against PIK3CA (si-PIK3CA#1 or si-PIK3CA#2) was transfected into U251 cell line with circ_0000020 overexpression, and the expressions of PIK3CA mRNA was detected by qRT-PCR.
Well	Well Position	Sample Name	Target Name	Reporter	CT	Ct Mean	Ct SD
1	A1	si-NC	GAPDH	SYBR	19.8929	20.0931	0.226212
2	A2	si-NC	GAPDH	SYBR	20.048	20.0931	0.226212
3	A3	si-NC	GAPDH	SYBR	20.3385	20.0931	0.226212
4	A4	si-PIK3CA#1	GAPDH	SYBR	19.8494	19.986	0.226099
5	A5	si-PIK3CA#1	GAPDH	SYBR	20.247	19.986	0.226099
6	A6	si-PIK3CA#1	GAPDH	SYBR	19.8615	19.986	0.226099
7	A7	si-PIK3CA#2	GAPDH	SYBR	19.939	20.0454	0.114472
8	A8	si-PIK3CA#2	GAPDH	SYBR	20.1665	20.0454	0.114472
9	A9	si-PIK3CA#2	GAPDH	SYBR	20.0306	20.0454	0.114472
13	B1	si-NC	PIK3CA	SYBR	21.8251	21.779	0.212368
14	B2	si-NC	PIK3CA	SYBR	21.9646	21.779	0.212368
15	B3	si-NC	PIK3CA	SYBR	21.5474	21.779	0.212368
16	B4	si-PIK3CA#1	PIK3CA	SYBR	22.4294	22.6995	0.359222
17	B5	si-PIK3CA#1	PIK3CA	SYBR	22.5619	22.6995	0.359222
18	B6	si-PIK3CA#1	PIK3CA	SYBR	23.1072	22.6995	0.359222
19	B7	si-PIK3CA#2	PIK3CA	SYBR	22.6738	23.1433	0.431551
20	B8	si-PIK3CA#2	PIK3CA	SYBR	23.2336	23.1433	0.431551
21	B9	si-PIK3CA#2	PIK3CA	SYBR	23.5226	23.1433	0.431551
25	C1	si-NC	GAPDH	SYBR	18.79	18.8273	0.137305
26	C2	si-NC	GAPDH	SYBR	18.7125	18.8273	0.137305
27	C3	si-NC	GAPDH	SYBR	18.9794	18.8273	0.137305
28	C4	si-PIK3CA#1	GAPDH	SYBR	20.2522	20.2416	0.112366
29	C5	si-PIK3CA#1	GAPDH	SYBR	20.1244	20.2416	0.112366
30	C6	si-PIK3CA#1	GAPDH	SYBR	20.3484	20.2416	0.112366
31	C7	si-PIK3CA#2	GAPDH	SYBR	19.3536	19.1398	0.186978
32	C8	si-PIK3CA#2	GAPDH	SYBR	19.0067	19.1398	0.186978
33	C9	si-PIK3CA#2	GAPDH	SYBR	19.0592	19.1398	0.186978
37	D1	si-NC	PIK3CA	SYBR	21.1011	20.8016	0.260984
38	D2	si-NC	PIK3CA	SYBR	20.6235	20.8016	0.260984
39	D3	si-NC	PIK3CA	SYBR	20.68	20.8016	0.260984
40	D4	si-PIK3CA#1	PIK3CA	SYBR	22.9186	23.1312	0.184436
41	D5	si-PIK3CA#1	PIK3CA	SYBR	23.2477	23.1312	0.184436
42	D6	si-PIK3CA#1	PIK3CA	SYBR	23.2274	23.1312	0.184436
43	D7	si-PIK3CA#2	PIK3CA	SYBR	23.2059	22.7505	0.498063
44	D8	si-PIK3CA#2	PIK3CA	SYBR	22.8271	22.7505	0.498063
45	D9	si-PIK3CA#2	PIK3CA	SYBR	22.2186	22.7505	0.498063
49	E1	si-NC	GAPDH	SYBR	18.7692	18.9169	0.185961
50	E2	si-NC	GAPDH	SYBR	18.8558	18.9169	0.185961
51	E3	si-NC	GAPDH	SYBR	19.1258	18.9169	0.185961
52	E4	si-PIK3CA#1	GAPDH	SYBR	21.0009	20.9409	0.084851
53	E5	si-PIK3CA#1	GAPDH	SYBR	20.978	20.9409	0.084851
54	E6	si-PIK3CA#1	GAPDH	SYBR	20.8438	20.9409	0.084851
55	E7	si-PIK3CA#2	GAPDH	SYBR	19.7847	19.8323	0.0749657
56	E8	si-PIK3CA#2	GAPDH	SYBR	19.9187	19.8323	0.0749657
57	E9	si-PIK3CA#2	GAPDH	SYBR	19.7935	19.8323	0.0749657
61	F1	si-NC	PIK3CA	SYBR	20.4399	20.5435	0.104748
62	F2	si-NC	PIK3CA	SYBR	20.6494	20.5435	0.104748
63	F3	si-NC	PIK3CA	SYBR	20.5413	20.5435	0.104748
64	F4	si-PIK3CA#1	PIK3CA	SYBR	23.4869	23.5031	0.165842
65	F5	si-PIK3CA#1	PIK3CA	SYBR	23.6764	23.5031	0.165842
66	F6	si-PIK3CA#1	PIK3CA	SYBR	23.3459	23.5031	0.165842
67	F7	si-PIK3CA#2	PIK3CA	SYBR	23.3659	23.164	0.277827
68	F8	si-PIK3CA#2	PIK3CA	SYBR	22.8471	23.164	0.277827
69	F9	si-PIK3CA#2	PIK3CA	SYBR	23.2789	23.164	0.277827
Supplementary Figure 4B The expressions of PIK3CA mRNA was detected by qRT-PCR.
Well	Well Position	Sample Name	Target Name	Reporter	CT	Ct Mean	Ct SD
1	A1	Control	GAPDH	SYBR	19.8765	19.9443	0.207852
2	A2	Control	GAPDH	SYBR	20.1776	19.9443	0.207852
3	A3	Control	GAPDH	SYBR	19.7788	19.9443	0.207852
4	A4	circ_0000020	GAPDH	SYBR	21.7165	21.5748	0.184333
5	A5	circ_0000020	GAPDH	SYBR	21.6415	21.5748	0.184333
6	A6	circ_0000020	GAPDH	SYBR	21.3664	21.5748	0.184333
7	A7	circ_0000020+si-PIK3CA	GAPDH	SYBR	19.5496	19.8853	0.296932
8	A8	circ_0000020+si-PIK3CA	GAPDH	SYBR	19.9926	19.8853	0.296932
9	A9	circ_0000020+si-PIK3CA	GAPDH	SYBR	20.1137	19.8853	0.296932
13	B1	Control	PIK3CA	SYBR	20.9922	21.2616	0.292816
14	B2	Control	PIK3CA	SYBR	21.5733	21.2616	0.292816
15	B3	Control	PIK3CA	SYBR	21.2194	21.2616	0.292816
16	B4	circ_0000020	PIK3CA	SYBR	21.2062	21.1869	0.0488278
17	B5	circ_0000020	PIK3CA	SYBR	21.2232	21.1869	0.0488278
18	B6	circ_0000020	PIK3CA	SYBR	21.1314	21.1869	0.0488278
19	B7	circ_0000020+si-PIK3CA	PIK3CA	SYBR	20.7947	21.0646	0.268666
20	B8	circ_0000020+si-PIK3CA	PIK3CA	SYBR	21.067	21.0646	0.268666
21	B9	circ_0000020+si-PIK3CA	PIK3CA	SYBR	21.3321	21.0646	0.268666
25	C1	Control	GAPDH	SYBR	20.4432	20.3989	0.0417079
26	C2	Control	GAPDH	SYBR	20.3603	20.3989	0.0417079
27	C3	Control	GAPDH	SYBR	20.3933	20.3989	0.0417079
28	C4	circ_0000020	GAPDH	SYBR	21.5455	21.7467	0.174719
29	C5	circ_0000020	GAPDH	SYBR	21.8605	21.7467	0.174719
30	C6	circ_0000020	GAPDH	SYBR	21.834	21.7467	0.174719
31	C7	circ_0000020+si-PIK3CA	GAPDH	SYBR	20.8366	20.7505	0.14007
32	C8	circ_0000020+si-PIK3CA	GAPDH	SYBR	20.826	20.7505	0.14007
33	C9	circ_0000020+si-PIK3CA	GAPDH	SYBR	20.5889	20.7505	0.14007
37	D1	Control	PIK3CA	SYBR	19.9142	20.1056	0.425561
38	D2	Control	PIK3CA	SYBR	20.5933	20.1056	0.425561
39	D3	Control	PIK3CA	SYBR	19.8094	20.1056	0.425561
40	D4	circ_0000020	PIK3CA	SYBR	19.6153	19.847	0.205163
41	D5	circ_0000020	PIK3CA	SYBR	20.0055	19.847	0.205163
42	D6	circ_0000020	PIK3CA	SYBR	19.9202	19.847	0.205163
43	D7	circ_0000020+si-PIK3CA	PIK3CA	SYBR	19.7756	19.8222	0.147601
44	D8	circ_0000020+si-PIK3CA	PIK3CA	SYBR	19.7034	19.8222	0.147601
45	D9	circ_0000020+si-PIK3CA	PIK3CA	SYBR	19.9874	19.8222	0.147601
49	E1	Control	GAPDH	SYBR	20.6485	20.4948	0.134001
50	E2	Control	GAPDH	SYBR	20.4026	20.4948	0.134001
51	E3	Control	GAPDH	SYBR	20.4334	20.4948	0.134001
52	E4	circ_0000020	GAPDH	SYBR	21.4	21.7685	0.351375
53	E5	circ_0000020	GAPDH	SYBR	22.0998	21.7685	0.351375
54	E6	circ_0000020	GAPDH	SYBR	21.8056	21.7685	0.351375
55	E7	circ_0000020+si-PIK3CA	GAPDH	SYBR	20.4436	20.4906	0.0417806
56	E8	circ_0000020+si-PIK3CA	GAPDH	SYBR	20.5044	20.4906	0.0417806
57	E9	circ_0000020+si-PIK3CA	GAPDH	SYBR	20.5237	20.4906	0.0417806
61	F1	Control	PIK3CA	SYBR	19.5307	19.7216	0.174288
62	F2	Control	PIK3CA	SYBR	19.762	19.7216	0.174288
63	F3	Control	PIK3CA	SYBR	19.8721	19.7216	0.174288
64	F4	circ_0000020	PIK3CA	SYBR	19.0384	19.1901	0.151001
65	F5	circ_0000020	PIK3CA	SYBR	19.1913	19.1901	0.151001
66	F6	circ_0000020	PIK3CA	SYBR	19.3404	19.1901	0.151001
67	F7	circ_0000020+si-PIK3CA	PIK3CA	SYBR	19.6454	19.4323	0.280808
68	F8	circ_0000020+si-PIK3CA	PIK3CA	SYBR	19.5373	19.4323	0.280808
69	F9	circ_0000020+si-PIK3CA	PIK3CA	SYBR	19.1141	19.4323	0.280808
[truncated: 6 more columns]

## Sheet: CCK-8
Figure 2 B After 24h of transfection, CCK-8 assay was used to detect cell proliferation after knockdown or overexpression of circ_0000020.
U87
Time(h)	Control			circ_0000020			si-NC			si-circ_0000020#1			si-circ_0000020#2
12h	0.2376	0.1956	0.2575	0.2365	0.222	0.2651	0.2841	0.2599	0.3081	0.1866	0.2295	0.2165	0.2125	0.2164	0.1953
24h	0.3137	0.3483	0.2711	0.3927	0.4408	0.4566	0.3659	0.3321	0.4216	0.2381	0.2957	0.2172	0.3061	0.2946	0.3318
48h	0.5514	0.4358	0.5416	0.6975	0.6901	0.7891	0.5139	0.5551	0.4609	0.488	0.4313	0.3849	0.424	0.4923	0.4522
72h	0.8204	0.9101	1.0003	1.1355	1.3414	1.1921	1.0102	1.0794	0.889	0.556	0.5312	0.4512	0.7042	0.6888	0.6064
96h	1.2539	1.3357	1.1308	1.6802	1.7245	1.4895	1.4373	1.2717	1.2112	0.836	0.7184	0.7573	0.9305	1.0019	1.1334
U251
Time(h)	Control			circ_0000020			si-NC			si-circ_0000020#1			si-circ_0000020#2
12h	0.3068	0.2623	0.2711	0.2409	0.2072	0.2426	0.2349	0.201	0.209	0.19	0.1659	0.2172	0.2281	0.2078	0.2307
24h	0.2691	0.3423	0.3115	0.3681	0.3229	0.3004	0.3902	0.3301	0.3468	0.2352	0.2334	0.281	0.2994	0.2496	0.2623
48h	0.5343	0.5855	0.4835	0.7554	0.6763	0.6513	0.547	0.4549	0.5067	0.4506	0.391	0.3826	0.421	0.4721	0.4024
72h	0.8081	0.8071	0.7861	1.2474	1.0538	1.2395	0.8043	0.8708	0.9486	0.4178	0.4494	0.5019	0.6212	0.5664	0.5228
96h	1.0245	1.1851	1.0377	1.5326	1.5772	1.3385	1.2416	1.286	1.1084	0.5301	0.5892	0.6542	0.7416	0.7967	0.8507
Figure 4 B After 24h of transfection, CCK-8 assay was used to detect cell proliferation after inhibition or overexpression of miR-142-5p.
U87
Time(h)	miR NC			miR-142-5p			Inhibitor NC			miR-142-5p in
12h	0.3451	0.3002	0.2859	0.3114	0.3304	0.3506	0.2675	0.2622	0.2287	0.2956	0.3498	0.3518
24h	0.4158	0.3538	0.3456	0.3176	0.3833	0.3499	0.3484	0.3238	0.2973	0.4224	0.4778	0.3956
48h	0.5911	0.5712	0.4903	0.3807	0.4412	0.4412	0.6437	0.5443	0.5628	0.7586	0.6447	0.6398
72h	0.5481	0.6141	0.7006	0.4391	0.4993	0.4994	0.7197	0.6351	0.7889	1.2086	1.3109	1.1193
96h	0.9061	0.8599	0.982	0.6303	0.7365	0.6767	1.1202	0.9396	0.9887	1.3678	1.5603	1.365
U251
Time(h)	miR NC			miR-142-5p			Inhibitor NC				miR-142-5p in
12h	0.2015	0.2506	0.2447	0.2964	0.2739	0.2488	0.2622	0.3045	0.2454	0.3731	0.2987	0.3517
24h	0.3039	0.2767	0.3589	0.3224	0.2947	0.3027	0.3708	0.3724	0.3115	0.4501	0.4691	0.5206
48h	0.5014	0.4524	0.3864	0.3517	0.3216	0.3859	0.4841	0.4919	0.5539	0.7382	0.8321	0.809
72h	0.6668	0.7801	0.5947	0.5626	0.4766	0.4673	0.7776	0.8683	0.7847	1.1134	1.2852	1.1182
96h	0.9811	0.7885	0.9629	0.5305	0.6704	0.6602	0.9313	1.0037	1.1351	1.4801	1.4049	1.251
Figure 5 A The proliferation of U87 cells con-transfected with si-circ_0000020 and either the miR-142-5p inhibitor or inhibitor NC and U251 cells co-transfected with circ_0000020 and either the miR-142-5p mimics or miR NC were detected by CCK-8 assay.
U87
Time(h)	Control			miR-142-5p in			si-circ_0000020			si-circ_0000020+miR-142-5p in
12h	0.242	0.2715	0.2471	0.2732	0.2658	0.2647	0.1742	0.1895	0.2305	0.2791	0.2412	0.2447
24h	0.3471	0.3471	0.3556	0.3735	0.4408	0.4029	0.2915	0.2822	0.2963	0.3573	0.3367	0.3234
48h	0.5604	0.688	0.6216	0.7315	0.7742	0.6697	0.2813	0.3572	0.3763	0.3752	0.438	0.5623
72h	1.1053	1.068	1.0923	1.2085	1.1389	1.2557	0.5123	0.5477	0.5329	0.6854	0.7839	0.7153
96h	1.3906	1.2118	0.9441	1.4384	1.6512	1.6899	0.6812	0.6662	0.7631	1.1392	1.1328	1.1728
U251
Time(h)	Control			miR-142-5p			circ_0000020			circ_0000020+miR-142-5p
12h	0.251	0.2486	0.2339	0.2703	0.227	0.2455	0.285	0.2326	0.3045	0.2236	0.2485	0.2469
24h	0.2864	0.7207	0.3191	0.3584	0.3387	0.2907	0.4344	0.4244	0.4099	0.3623	0.2635	0.3782
48h	0.5017	0.3947	0.4916	0.4286	0.429	0.4681	0.7311	0.6776	0.7648	0.6032	0.2541	0.5857
72h	0.7568	0.7207	0.7454	0.8051	1.0662	0.7334	1.3092	1.2442	1.429	0.9154	0.7848	0.9762
96h	0.9632	1.1169	1.0043	0.7881	0.6883	0.7845	1.5736	1.4231	1.872	1.3644	1.272	1.1314
Supplementary Figure 4 C The proliferation of U251 cells con-transfected with si-circ_0000020 and si-PIK3CA were detected by CCK-8 assay.
U251
Time(h)	Control			circ_0000020#1			circ_0000020#1+si-PIK3CA#1
12h	0.1843	0.2381	0.1946	0.2402	0.2063	0.1893	0.2199	0.2156	0.1875
24h	0.2388	0.229	0.2687	0.2827	0.3301	0.3808	0.1442	0.837	0.2843
48h	0.4289	0.4608	0.2979	0.7626	0.6616	0.6772	0.569	0.5956	0.6499
72h	0.475	0.5505	0.6581	1.2671	1.0789	1.0675	0.9051	0.7146	0.7883
96h	0.9381	0.8527	0.8332	1.5146	1.4265	1.6747	1.1246	1.0018	1.064

## Sheet: LUC
Figure 3 E U87 and U251 cells were co-transfected with control, WT-circ_0000020 or Mut-circ_0000020, and with miR-142-5p or miR NC, and dual luciferase gene reporter assay was used to validate the predicted binding site between circ_0000020 and miR-142-5p.
U87
	miR NC			miR-142-5p
Control	1.00124	0.901745	0.920811	0.94715	0.958904	1.15461
WT	0.868822	1.06834	1.00259	0.468727	0.280276	0.346731
Mut	1.16719	1.00592	0.890326	1.2186	1.12911	0.746481
U251
	miR NC			miR-142-5p
Control	1.14572	1.18593	1.34828	1.07585	1.14114	1.28453
WT	0.769966	1.19719	1.28588	0.266601	0.416134	0.465135
Mut	0.900421	1.30087	1.20626	1.34732	1.11283	1.09753
Figure 6 B U87 and U251 cells were co-transfected with control, WT-PIK3CA or Mut-PIK3CA (Mut1, Mut2, Mut3 and Mut1&2&3), and with miR-142-5p or miR NC, and dual luciferase assay was used to verify the targeting relationship between PIK3CA and miR-142-5p in gliomas.
U87
	miR NC			miR-142-5p
Control	1.02038	0.917716	0.882337	1.09784	0.93358	1.04523
WT	1.15003	0.878106	1.23257	0.462111	0.268063	0.445256
Mut1	1.24592	0.984014	1.39099	0.520154	0.466181	0.383666
Mut2	1.31284	0.683425	0.906516	0.478759	0.347339	0.382255
Mut3	0.96285	1.08286	1.13016	0.549645	0.681885	0.497284
Mut1&2&3	1.04694	1.23169	0.876409	1.04531	1.003	0.994692
U251
	miR NC			miR-142-5p
Control	0.845925	1.04712	0.919024	0.887621	0.972984	0.849782
WT	1.03581	0.796488	1.1135	0.575849	0.368179	0.470621
Mut1	1.01809	1.13703	0.882016	0.621202	0.561649	0.50159
Mut2	1.03524	0.813284	0.961316	0.202888	0.5403	0.315594
Mut3	1.38974	1.09269	0.734526	0.506979	0.493765	0.648672
Mut1&2&3	0.733647	1.13839	0.930116	0.951556	1.03964	0.84722
